# Supplementary material for: Phenome-wide Analysis of Diseases in Relation to Objectively Measured Sleep Traits and Comparison with Subjective Sleep Traits in 88,461 Adults
Source: Health Data Sci. 2025 Jun 3;5:0161. doi: 10.34133/hds.0161 (PMC12131323; doi:10.34133/hds.0161)
Supplement: Supplementary 1 — Supplementary Methods Figs. S1 to S7 Tables S1 to S16 [file hds.0161.f1.zip]

Archive with 10 entries (10 files):
- Figure S1.pdf
- Figure S2.pdf
- Figure S3.pdf
- Figure S4..pdf
- Figure S5.pdf
- Figure S6.pdf
- Figure S7.pdf
- Supplementary Figures Captions.docx
- Supplementary Methods.docx
- supplementary tables.xlsx
