# Supplementary material for: Phenome-wide Analysis of Diseases in Relation to Objectively Measured Sleep Traits and Comparison with Subjective Sleep Traits in 88,461 Adults
Source: Health Data Sci. 2025 Jun 3;5:0161. doi: 10.34133/hds.0161 (PMC12131323; doi:10.34133/hds.0161)
Supplement: Supplementary 1 — Supplementary Methods Figs. S1 to S7 Tables S1 to S16 [file hds.0161.f1.zip › supplementary tables.xlsx]

## Sheet: ST_Legends
Table	Legend
Supplementary Table 1	ICD-10 codes and diseases in each chapter
Supplementary Table 2	Characters of participants included in and excluded from the study
Supplementary Table 3	Number of diseases investigated by ICD-10 chapter and their incident cases
Supplementary Table 4	Association of sleep traits with risks of 17 disease chapters
Supplementary Table 5	Association of 6 sleep traits with risks of 363 diseases by ICD-10 codes
Supplementary Table 6	Population attributable fraction for 6 sleep traits
Supplementary Table 7	Association of sleep traits and risks of disease incidence, stratified by sex
Supplementary Table 8	Association of sleep traits and risks of disease incidence, stratified by age
Supplementary Table 9	Association of sleep traits and risks of disease incidence, stratified by education level
Supplementary Table 10	Association of sleep traits and risks of disease incidence, stratified by chronotype
Supplementary Table 11	Sensitivity analysis for sleep traits and associated diseases
Supplementary Table 12	E-value analysis for sleep traits and associated diseases
Supplementary Table 13	Research article literature search of subjective sleep duration and diseases, compared to objective analysis results
Supplementary Table 14	Meta analysis literature search of subjective sleep duration and diseases, compared to objective analysis results
Supplementary Table 15	Characters of participants included in NHANES
Supplementary Table 16	Causal-mediation analysis for immune system in the relationship between sleep traits and COPD and acute kidney failure

## Sheet: ST1 - ICD-10 code and diseases
Supplementary Table 1. ICD-10 codes and diseases in each chapter
ICD-10 code	Diseases
Chapter I (A00-A99, B00-B89)	Certain infectious and parasitic diseases
A00_A09	Intestinal infectious diseases
A15_A19	Tuberculosis
A41	Other sepsis
A49	Bacterial infection of unspecified site
A20_A79_bctrs	Other bacterial infections
B02	Zoster [herpes zoster]
B07	Viral warts
B15_B19	Viral hepatitis
A80_B33_virus	Other viral infections
B34	Viral infection of unspecified site
B35	Dermatophytosis
B36	Other superficial mycoses
B37	Candidiasis
B35_B49_fugus	Mycoses
B50_B89_worm	Other parasitic diseases
Chapter II (C00-C97, D00-D48)	Neoplasms
Chapter III (D50-D89)	Diseases of the blood and blood-forming organs and certain disorders involving the immune mechanism
D50	Iron deficiency anemia
D51	Vitamin B12 deficiency anemia
D61	Other aplastic anemias and other bone marrow failure syndromes
D63	Anemia in chronic diseases classified elsewhere
D64	Other anemias
D68	Other coagulation defects
D69	Purpura and other hemorrhagic conditions
D70	Neutropenia
D72	Other disorders of white blood cells
D73	Diseases of spleen
D75	Other and unspecified diseases of blood and blood-forming organs
D_others	Other diseases of the blood and blood-forming organs and certain disorders involving the immune mechanism
Chapter IV (E00-E90)	Endocrine, nutritional and metabolic diseases
E03	Other hypothyroidism
E04	Other nontoxic goiter
E05	Thyrotoxicosis [hyperthyroidism]
E07	Other disorders of thyroid
E10	Type 1 diabetes mellitus
E11	Type 2 diabetes mellitus
E14	Unspecified diabetes mellitus
E10_E14	Diabetes mellitus
E16	Other disorders of pancreatic internal secretion
E21	Hyperparathyroidism and other disorders of parathyroid gland
E27	Other disorders of adrenal gland
E53	Deficiency of other B group vitamins
E55	Vitamin D deficiency
E61	Deficiency of other nutrient elements
E66	Overweight and obesity
E78	Disorders of lipoprotein metabolism and other lipidemias
E80	Disorders of porphyrin and bilirubin metabolism
E83	Disorders of mineral metabolism
E86	Volume depletion
E87	Other disorders of fluid, electrolyte and acid-base balance
E88	Other and unspecified metabolic disorders
E89	Postprocedural endocrine and metabolic complications and disorders, not elsewhere classified
E_others	Other endocrine, nutritional and metabolic diseases
Chapter V (F00-F99)	Mental and behavioural disorders
F00_F03	Dementia
F05	Delirium due to known physiological condition
F10_F19	Mental and behavioural disorders due to psychoactive substance use
F20_F29	Schizophrenia, schizotypal and delusional disorders
F30, F31, F34, F38, F39	Mood [affective] disorders other than depression
F32_F33	Depressive episode and Recurrent depressive disorder
F40	Phobic anxiety disorders
F41	Other anxiety disorders
F43	Reaction to severe stress, and adjustment disorders
F_others	Other mental and behavioural disorders
Chapter VI (G00-G99)	Diseases of the nervous system
G20	Parkinson's disease
G25	Other extrapyramidal and movement disorders
G30_G31	Alzheimer diseas and other degenerative diseases of nervous system, not elsewhere classified
G40_G41	Epilepsy and status epilepticus
G43_G44	Migraine and other headache syndromes
G45_G46	Transient cerebral ischaemic attacks and related syndromes and vascular syndromes of brain in cerebrovascular diseases
G47	Sleep disorders
G50	Disorders of trigeminal nerve
G51	Facial nerve disorders
G55	Nerve root and plexus compressions in diseases classified elsewhere
G56	Mononeuropathies of upper limb
G57	Mononeuropathies of lower limb
G62	Other and unspecified polyneuropathies
G63	Polyneuropathy in diseases classified elsewhere
G81	Hemiplegia and hemiparesis
G93	Other disorders of brain
G95	Other and unspecified diseases of spinal cord
G99	Other disorders of nervous system in diseases classified elsewhere
G_others	Other diseases of the nervous system
Chapter VII (H00-H59)	Diseases of the eye and adnexa
Chapter VIII (H60-H95)	Diseases of the ear and mastoid process
Chapter IX (I00-I99)	Diseases of the circulatory system
I05_I09	Chronic rheumatic heart diseases
I10	Essential (primary) hypertension
I11_I15	Hypertensive diseases(Essential(primary) hypertension)
I20	Angina pectoris
I20_I25	Ischaemic heart diseases
I21	Acute myocardial infarction
I24	Other acute ischemic heart diseases
I25	Chronic ischemic heart disease
I26	Pulmonary embolism
I27	Other pulmonary heart diseases
I30_I32	Diseases of pericardium
I33, I38	Endocarditis
I34_I37	Valve disorders
I42	Cardiomyopathy
I44	Atrioventricular and left bundle-branch block
I45	Other conduction disorders
I46	Cardiac arrest
I47_I49	cardiac arrhythmias
I50	Heart failure
I51	Complications and ill-defined descriptions of heart disease
I61	Nontraumatic intracerebral hemorrhage
I63	Cerebral infarction
I64	Stroke, not specified as haemorrhage or infarction
I65_I66	Occlusion and stenosis of precerebral arteries
I67	Other cerebrovascular diseases
I69	Sequelae of cerebrovascular disease
I70	Atherosclerosis
I71	Aortic aneurysm and dissection
I72	Other aneurysm
I73	Other peripheral vascular diseases
I74	Arterial embolism and thrombosis
I77	Other disorders of arteries and arterioles
I78	Diseases of capillaries
I80	Phlebitis and thrombophlebitis
I82	Other venous embolism and thrombosis
I83, I85, I86	Varicose veins
I84	Haemorrhoids
I87	Other disorders of veins
I89	Other noninfective disorders of lymphatic vessels and lymph nodes
I95	Hypotension
I_others	Other diseases of the circulatory system
Chapter X (J00-J99)	Diseases of the respiratory system
J00	Acute nasopharyngitis [common cold]
J01_J06	Acute upper respiratory infections(except Acute nasopharyngitis [common cold])
J09_J11	Influenza
J12_J18	Pneumonia
J20_J22	Other acute lower respiratory infections
J30_J39	Other diseases of upper respiratory tract
J40	Bronchitis, not specified as acute or chronic
J_COPD (J41, J42,J43, J44, J47)	Chronic obstructive pulmonary disease
J45_J46	Asthma and Status asthmaticus
J69	Pneumonitis due to solids and liquids
J84	Other interstitial pulmonary diseases
J90_J91	Pleural effusion
J92	Pleural plaque
J93	Pneumothorax and air leak
J96	Respiratory failure, not elsewhere classified
J98	Other respiratory disorders
J_others	Other diseases of the respiratory system
Chapter XI (K00-K93)	Diseases of the digestive system
K02	Dental caries
K04	Diseases of pulp and periapical tissues
K08	Other disorders of teeth and supporting structures
K11	Diseases of salivary glands
K12	Stomatitis and related lesions
K13	Other diseases of lip and oral mucosa
K14	Diseases of tongue
K20	Esophagitis
K21	Gastro-esophageal reflux disease
K22	Other diseases of esophagus
K25	Gastric ulcer
K26	Duodenal ulcer
K29	Gastritis and duodenitis
K30	Functional dyspepsia
K31	Other diseases of stomach and duodenum
K35	Acute appendicitis
K40	Inguinal hernia
K42	Umbilical hernia
K43	Ventral hernia
K44	Diaphragmatic hernia
K46	Unspecified abdominal hernia
K50_K52	Noninfective enteritis and colitis
K55	Vascular disorders of intestine
K56	Paralytic ileus and intestinal obstruction without hernia
K57	Diverticular disease of intestine
K58	Irritable bowel syndrome
K59	Other functional intestinal disorders
K60	Fissure and fistula of anal and rectal regions
K62	Other diseases of anus and rectum
K63	Other diseases of intestine
K64	Hemorrhoids and perianal venous thrombosis
K65	Peritonitis
K66	Other disorders of peritoneum
K70_K77	Diseases of liver
K72	Hepatic failure, not elsewhere classified
K74	Fibrosis and cirrhosis of liver
K75	Other inflammatory liver diseases
K76	Other diseases of liver
K80	Cholelithiasis
K81	Cholecystitis
K82	Other diseases of gallbladder
K83	Other diseases of biliary tract
K85	Acute pancreatitis
K86	Other diseases of pancreas
K90	Intestinal malabsorption
K91	Intraoperative and postprocedural complications and disorders of digestive system, not elsewhere classified
K92	Other diseases of digestive system
K_others	Other diseases of the digestive system
Chapter XII (L00-L99)	Diseases of the skin and subcutaneous tissue
Chapter XIII (M00-M99)	Diseases of the musculoskeletal system and connective tissue
M06	Other rheumatoid arthritis
M07	Enteropathic arthropathies
M10	Gout
M13	Other arthritis
M15	Polyosteoarthritis
M16	Osteoarthritis of hip
M17	Osteoarthritis of knee
M18	Osteoarthritis of first carpometacarpal joint
M19	Other and unspecified osteoarthritis
M20	Acquired deformities of fingers and toes
M21	Other acquired deformities of limbs
M23	Internal derangement of knee
M24	Other specific joint derangements
M25	Other joint disorder, not elsewhere classified
M31	Other necrotizing vasculopathies
M35	Other systemic involvement of connective tissue
M41	Scoliosis
M43	Other deforming dorsopathies
M46	Other inflammatory spondylopathies
M47	Spondylosis
M48	Other spondylopathies
M50	Cervical disc disorders
M51	Thoracic, thoracolumbar, and lumbosacral intervertebral disc disorders
M53	Other and unspecified dorsopathies, not elsewhere classified
M54	Dorsalgia
M62	Other disorders of muscle
M65	Synovitis and tenosynovitis
M67	Other disorders of synovium and tendon
M70	Soft tissue disorders related to use, overuse and pressure
M71	Other bursopathies
M72	Fibroblastic disorders
M75	Shoulder lesions
M76	Enthesopathies, lower limb, excluding foot
M77	Other enthesopathies
M79	Other and unspecified soft tissue disorders, not elsewhere classified
M80	Osteoporosis with current pathological fracture
M81	Osteoporosis without current pathological fracture
M84	Disorder of continuity of bone
M85	Other disorders of bone density and structure
M89	Other disorders of bone
M94	Other disorders of cartilage
M96	Intraoperative and postprocedural complications and disorders of musculoskeletal system, not elsewhere classified
M_others	Other diseases of the musculoskeletal system and connective tissue
Chapter XIV (N00-N99)	Diseases of the genitourinary system
N12	Tubulo-interstitial nephritis, not specified as acute or chronic
N13	Obstructive and reflux uropathy
N17	Acute kidney failure
N18	Chronic kidney disease (CKD)
N19	Unspecified kidney failure
N20	Calculus of kidney and ureter
N21	Calculus of lower urinary tract
N28	Other disorders of kidney and ureter, not elsewhere classified
N30	Cystitis
N32	Other disorders of bladder
N35	Urethral stricture
N39	Other disorders of urinary system
N_others	Other diseases of the genitourinary system
N40	Benign prostatic hyperplasia
N41	Inflammatory diseases of prostate
N42	Other and unspecified disorders of prostate
N43	Hydrocele and spermatocele
N45	Orchitis and epididymitis
N47	Disorders of prepuce
N48	Other disorders of penis
N50	Other and unspecified disorders of male genital organs
N_others_male	Other diseases of the genitourinary system among male
N60	Benign mammary dysplasia
N63	Unspecified lump in breast
N64	Other disorders of breast
N73	Other female pelvic inflammatory diseases
N80	Endometriosis
N81	Female genital prolapse
N83	Noninflammatory disorders of ovary, fallopian tube and broad ligament
N84	Polyp of female genital tract
N85	Other noninflammatory disorders of uterus, except cervix
N88	Other noninflammatory disorders of cervix uteri
N89	Other noninflammatory disorders of vagina
N90	Other noninflammatory disorders of vulva and perineum
N92	Excessive, frequent and irregular menstruation
N93	Other abnormal uterine and vaginal bleeding
N95	Menopausal and other perimenopausal disorders
N_others_female	Other diseases of the genitourinary system among female
Chapter XV (R00-R99)	Symptoms, signs and abnormal clinical and laboratory findings not elsewhere classified
R00	Abnormalities of heart beat
R01	Cardiac murmurs and other cardiac sounds
R02	Gangrene, not elsewhere classified
R03	Abnormal blood-pressure reading, without diagnosis
R04	Hemorrhage from respiratory passages
R05	Cough
R06	Abnormalities of breathing
R07	Pain in throat and chest
R09	Other symptoms and signs involving the circulatory and respiratory system
R10	Abdominal and pelvic pain
R11	Nausea and vomiting
R12	Heartburn
R13	Aphagia and dysphagia
R14	Flatulence and related conditions
R15	Fecal incontinence
R16	Hepatomegaly and splenomegaly, not elsewhere classified
R17	Unspecified jaundice
R18	Ascites
R19	Other symptoms and signs involving the digestive system and abdomen
R20	Disturbances of skin sensation
R21	Rash and other nonspecific skin eruption
R22	Localized swelling, mass and lump of skin and subcutaneous tissue
R23	Other skin changes
R25	Abnormal involuntary movements
R26	Abnormalities of gait and mobility
R29	Other symptoms and signs involving the nervous and musculoskeletal systems
R30	Pain associated with micturition
R31	Hematuria
R32	Unspecified urinary incontinence
R33	Retention of urine
R35	Polyuria
R39	Other and unspecified symptoms and signs involving the genitourinary system
R40	Somnolence, stupor and coma
R41	Other symptoms and signs involving cognitive functions and awareness
R42	Dizziness and giddiness
R45	Symptoms and signs involving emotional state
R47	Speech disturbances, not elsewhere classified
R50	Fever of other and unknown origin
R51	Headache
R52	Pain, unspecified
R53	Malaise and fatigue
R54	Age-related physical debility
R55	Syncope and collapse
R56	Convulsions, not elsewhere classified
R57	Shock, not elsewhere classified
R59	Enlarged lymph nodes
R60	Edema, not elsewhere classified
R61	Generalized hyperhidrosis
R63	Symptoms and signs concerning food and fluid intake
R68	Other general symptoms and signs
R69	Illness, unspecified
R73	Elevated blood glucose level
R79	Other abnormal findings of blood chemistry
R91	Abnormal findings on diagnostic imaging of lung
R93	Abnormal findings on diagnostic imaging of other body structures
R94	Abnormal results of function studies
R_others	Other symptoms, signs and abnormal clinical and laboratory findings, not elsewhere classified
Chapter XVI (S00-S99, T00-T98)	Injury, poisoning and certain other consequences of external causes
S00	Superficial injury of head
S01	Open wound of head
S02	Fracture of skull and facial bones
S06	Intracranial injury
S09	Other and unspecified injuries of head
S22	Fracture of rib(s), sternum and thoracic spine
S27	Injury of other and unspecified intrathoracic organs
S30	Superficial injury of abdomen, lower back, pelvis and external genitals
S32	Fracture of lumbar spine and pelvis
S42	Fracture of shoulder and upper arm
S52	Fracture of forearm
S61	Open wound of wrist, hand and fingers
S62	Fracture at wrist and hand level
S70	Superficial injury of hip and thigh
S72	Fracture of femur
S80	Superficial injury of knee and lower leg
S82	Fracture of lower leg, including ankle
T78	Adverse effects, not elsewhere classified
T81	Complications of procedures, not elsewhere classified
T82	Complications of cardiac and vascular prosthetic devices, implants and grafts
T83	Complications of genitourinary prosthetic devices, implants and grafts
T85	Complications of other internal prosthetic devices, implants and grafts
ST_others	Other injury, poisoning and certain other consequences of external causes
Chapter XVII (V01-V99, W00-W99, X00-X99, Y00-Y98)	External causes of morbidity and mortality
V18	Pedal cycle rider injured in noncollision transport accident
W01	Fall on same level from slipping, tripping and stumbling
W10	Fall on and from stairs and steps
W11	Fall on and from ladder
W18	Other slipping, tripping and stumbling and falls
W19	Unspecified fall
X59	Exposure to unspecified factor
Y40	Accidental poisoning by and exposure to nonopioid analgesics, antipyretics and antirheumatics
Y42	Hormones and their synthetic substitutes and antagonists, not elsewhere classified
Y43	Primarily systemic agents
Y45	Analgesics, antipyretics and anti-inflammatory drugs
Y52	Agents primarily affecting the cardiovascular system
Y60	Unintentional cut, puncture, perforation or haemorrhage during surgical and medical care
Y83	Surgical operation and other surgical procedures as the cause of abnormal reaction of the patient, or of later complication, without mention of misadventure at the time of the procedure
Y84	Other medical procedures as the cause of abnormal reaction of the patient, or of later complication, without mention of misadventure at the time of the procedure
Y95	Nosocomial condition
VWXY_others	Other external causes of morbidity and mortality

## Sheet: ST2 - Study population
Supplementary Table 2. Characters of participants included in and excluded from the study
Characteristics a	Included	Excluded	Overall participants wearing accelerometer	Standardized difference (%) b	All UKB participants
N (%)	88461(85.33)	15205(14.67)	103666(100.00)	-	502402
Age at wearing accelerometer	61.97±7.83	60.61±8.01	61.77±7.87	17.19	-
Male	38411(43.42)	6985(45.94)	45396(43.79)	5.07	229082(45.6)
White	85501(96.65)	14483(95.25)	99984(96.45)	7.12	472604(94.07)
Social deprivation Index	-1.74±2.81	-1.56±2.93	-1.71±2.83	6.22	-1.29±3.09
College and above education	38213(43.2)	6725(44.23)	44938(43.35)	2.08	162542(32.35)
Household income (≥ 31k)	48286(54.58)	8727(57.4)	57013(55)	5.67	219926(43.77)
Employed	54184(61.25)	10185(66.98)	64369(62.09)	11.97	287074(57.14)
Job involved shift work	7060(7.98)	1494(9.83)	8554(8.25)	6.48	49536(9.86)
Current smoker	5991(6.77)	1284(8.44)	7275(7.02)	6.31	52962(10.54)
Daily alcohol drinker	65325(73.85)	11360(74.71)	76685(73.97)	1.98	346441(68.96)
Physical activity (MET/week)	2526.31±2470.73	2526.64±2496.52	2526.36±2474.53	0.01	2650.28±2713.23
Coffee intake (cups/day)	2.02±1.96	2.01±2.02	2.02±1.97	0.22	2.02±2.09
Tea consumption (cups/day)	3.33±2.74	3.32±2.77	3.33±2.74	0.28	3.42±2.88
Vegetable intake (tablespoons/day)	4.89±3.13	4.96±3.39	4.90±3.17	2.09	4.89±3.36
Fruit intake (pieces/day)	3.21±2.47	3.17±2.64	3.21±2.50	1.88	3.07±2.60
Fish intake (times/week)	2.23±1.53	2.26±1.56	2.23±1.53	1.79	2.26±1.60
Red meat intake (times/week)	2.05±1.38	2.05±1.41	2.05±1.38	0.07	2.11±1.46
Processed meat intake (times/week)	1.41±1.36	1.41±1.36	1.41±1.36	0.14	1.49±1.39
BMI (kg/m2)	26.69±4.51	27.03±4.75	26.74±4.55	7.37	27.44±4.80
Medication for cholesterol, blood pressure or diabetes	24173(27.33)	3913(25.73)	28086(27.09)	3.6	159248(31.7)
Medication for sleep, antidepressants, antipsychotics or anxiolytics	17012(19.23)	2799(18.41)	19811(19.11)	2.1	102516(20.41)
a Mean±standard deviation; n (%)
b Standardized difference < 10% indicate negligible imbalance.
Reference: Schober, P., Mascha, E.J. & Vetter, T.R. Statistics From A (Agreement) to Z (z Score): A Guide to Interpreting Common Measures of Association, Agreement, Diagnostic Accuracy, Effect Size, Heterogeneity, and Reliability in Medical Research. Anesth Analg 133, 1633-1641 (2021).

## Sheet: ST3 -  Incident cases
Supplementary Table 3. Number of diseases investigated by ICD-10 chapter and their incident cases
	Number of diseases	Number of cases
Infectious and parasitic	15	4038
Neoplasms	48	10288
Blood and immune-related	12	4101
Endocrine, nutritional and metabolic	23	8244
Mental and behavioural	10	4071
Nerve-related	19	4602
Eye and adnexa	22	7027
Ear and mastoid process	10	2632
Circulatory	41	8113
Respiratory	17	4885
Digestive	48	10485
Skin and subcutaneous tissue	24	4528
Musculoskeletal	43	7420
Genitourinary	38	6390
Other symptoms, signs and abnormal findings	57	12538
Injury, poisoning and other external causes	23	6498
External causes	17	7286
Total	467	113146
ICD-10, International Classification of Diseases, 10th revision.

## Sheet: ST4 - Sleep and disease chapter
Supplementary Table 4. Association of sleep traits and cluster with risks of 17 disease chapters
Outcomes	Sleep duration (hours/day)					Sleep onset timing						Relative amplitude * -1					Inter-daily stability * -1					Sleep efficiency * -1					Number of awake
	< 6	6-7	7-8	≥ 8		< 22	22-23	23-23:30	23:30-00:30	≥ 00:30		Q1	Q2	Q3	Q4		Q1	Q2	Q3	Q4		Q1	Q2	Q3	Q4		<1	1-2	2-3	≥3
Number of participants	23844	35458	24467	4692		2957	16209	18463	32560	18272		22116	22115	22115	22115		22166	22145	22094	22056		22116	22115	22115	22115		28424	27745	16765	14683
Certain infectious and parasitic diseases (Chapter I: A00-A99, B00-B89)	1.14 (1.05,1.24)	0.99 (0.92,1.07)	1	0.97 (0.84,1.13)		1.05 (0.87,1.26)	1.02 (0.92,1.13)	1	1.04 (0.96,1.14)	1.15 (1.05,1.27)		1	1.14 (1.03,1.25)	1.25 (1.13,1.37)	1.48 (1.35,1.63)*		1	0.98 (0.89,1.07)	1.09 (1.00,1.20)	1.17 (1.07,1.28)		1	1.09 (1.00,1.19)	1.11 (1.01,1.21)	1.13 (1.03,1.24)		1	1.04 (0.96,1.12)	0.98 (0.90,1.07)	1.03 (0.94,1.13)
Neoplasms (Chapter II: C00-C97, D00-D48)	0.97 (0.92,1.02)	0.97 (0.92,1.01)	1	1.04 (0.95,1.14)		1.04 (0.93,1.17)	1.01 (0.95,1.08)	1	0.98 (0.93,1.03)	1.02 (0.96,1.09)		1	1.01 (0.95,1.07)	1.04 (0.98,1.10)	1.10 (1.04,1.16)		1	1.05 (0.99,1.11)	1.04 (0.99,1.10)	1.06 (1.00,1.12)		1	1.00 (0.94,1.05)	1.02 (0.97,1.08)	1.00 (0.94,1.05)		1	1.02 (0.97,1.07)	1.03 (0.97,1.09)	1.02 (0.97,1.09)
Diseases of the blood and blood-forming organs and certain disorders involving the immune mechanism (Chapter III: D50-D89)	1.30 (1.20,1.42)*	1.00 (0.92,1.09)	1	0.97 (0.83,1.13)		1.20 (1.00,1.44)	1.03 (0.93,1.15)	1	1.13 (1.03,1.24)	1.42 (1.29,1.56)*		1	1.11 (1.01,1.22)	1.20 (1.09,1.31)	1.48 (1.35,1.62)*		1	1.03 (0.94,1.12)	1.05 (0.96,1.15)	1.22 (1.11,1.33)*		1	1.03 (0.94,1.13)	1.04 (0.95,1.13)	1.18 (1.08,1.29)*		1	1.06 (0.99,1.15)	0.97 (0.88,1.06)	1.04 (0.94,1.14)
Endocrine, nutritional and metabolic diseases (Chapter IV: E00-E90)	1.18 (1.11,1.25)*	1.04 (0.98,1.09)	1	1.00 (0.90,1.12)		1.06 (0.93,1.20)	1.04 (0.97,1.12)	1	1.07 (1.00,1.13)	1.21 (1.13,1.30)*		1	1.12 (1.05,1.19)	1.29 (1.21,1.37)	1.42 (1.33,1.52)*		1	1.09 (1.03,1.16)	1.11 (1.04,1.18)	1.23 (1.15,1.31)*		1	0.98 (0.92,1.05)	1.07 (1.00,1.14)	1.08 (1.02,1.15)		1	1.04 (0.99,1.10)	1.04 (0.97,1.10)	1.01 (0.95,1.08)
Mental and behavioural disorders (Chapter V: F00-F99)	1.20 (1.10,1.31)*	1.01 (0.93,1.09)	1	1.20 (1.04,1.38)		1.34 (1.13,1.60)	1.14 (1.03,1.27)	1	1.10 (1.01,1.20)	1.31 (1.19,1.44)*		1	1.08 (0.98,1.18)	1.24 (1.13,1.36)	1.51 (1.38,1.65)*		1	0.98 (0.90,1.07)	1.00 (0.91,1.09)	1.18 (1.08,1.29)*		1	1.16 (1.06,1.27)	1.14 (1.04,1.25)	1.18 (1.07,1.29)*		1	1.05 (0.97,1.13)	0.97 (0.89,1.07)	1.06 (0.97,1.17)
Diseases of the nervous system (Chapter VI: G00-G99)	1.19 (1.10,1.29)*	1.02 (0.94,1.09)	1	1.06 (0.93,1.22)		0.98 (0.83,1.17)	0.96 (0.87,1.06)	1	0.97 (0.89,1.05)	1.16 (1.07,1.27)		1	1.09 (1.00,1.19)	1.25 (1.15,1.37)	1.47 (1.35,1.61)*		1	1.11 (1.02,1.21)	1.19 (1.09,1.29)	1.27 (1.17,1.39)*		1	1.09 (1.00,1.19)	1.04 (0.96,1.13)	1.14 (1.05,1.23)		1	1.06 (0.99,1.14)	1.01 (0.93,1.10)	1.07 (0.98,1.16)
Diseases of the eye and adnexa (Chapter VII: H00-H59)	1.08 (1.01,1.15)	1.02 (0.96,1.08)	1	1.01 (0.90,1.13)		1.14 (1.00,1.31)	0.99 (0.91,1.07)	1	0.98 (0.92,1.05)	1.03 (0.96,1.11)		1	1.01 (0.94,1.08)	1.05 (0.98,1.12)	1.12 (1.04,1.20)		1	1.04 (0.98,1.11)	1.06 (0.99,1.13)	1.12 (1.04,1.20)		1	1.01 (0.95,1.08)	1.01 (0.94,1.08)	1.05 (0.99,1.13)		1	1.02 (0.96,1.08)	1.02 (0.95,1.09)	1.06 (0.98,1.14)
Diseases of the ear and mastoid process (Chapter VIII: H60-H95)	1.05 (0.95,1.17)	0.99 (0.90,1.09)	1	1.11 (0.93,1.32)		1.01 (0.80,1.27)	1.02 (0.90,1.15)	1	0.94 (0.85,1.05)	1.10 (0.98,1.24)		1	0.93 (0.83,1.04)	1.12 (1.00,1.25)	1.18 (1.06,1.32)		1	1.07 (0.96,1.19)	1.06 (0.95,1.18)	1.06 (0.95,1.19)		1	0.96 (0.86,1.07)	0.88 (0.79,0.99)	1.02 (0.92,1.14)		1	1.04 (0.95,1.15)	1.00 (0.89,1.12)	0.97 (0.86,1.09)
Diseases of the circulatory system (Chapter IX: I00-I99)	1.16 (1.09,1.23)*	1.02 (0.96,1.08)	1	0.96 (0.86,1.07)		1.01 (0.88,1.15)	0.99 (0.92,1.07)	1	1.02 (0.96,1.08)	1.16 (1.08,1.24)*		1	1.08 (1.01,1.15)	1.19 (1.12,1.27)	1.29 (1.21,1.38)*		1	1.08 (1.02,1.15)	1.09 (1.02,1.16)	1.11 (1.04,1.19)		1	1.01 (0.95,1.08)	1.03 (0.97,1.10)	1.09 (1.03,1.16)		1	1.03 (0.97,1.08)	1.00 (0.94,1.07)	1.02 (0.95,1.09)
Diseases of the respiratory system (Chapter X: J00-J99)	1.21 (1.12,1.30)*	1.06 (0.99,1.14)	1	1.00 (0.87,1.14)		1.10 (0.94,1.30)	1.03 (0.93,1.13)	1	1.11 (1.02,1.20)	1.24 (1.14,1.36)*		1	1.09 (1.00,1.19)	1.25 (1.15,1.36)	1.46 (1.35,1.59)*		1	1.04 (0.96,1.13)	1.13 (1.04,1.22)	1.21 (1.12,1.32)*		1	1.01 (0.93,1.09)	1.09 (1.00,1.18)	1.14 (1.05,1.23)		1	0.98 (0.91,1.05)	1.02 (0.94,1.11)	1.07 (0.98,1.16)
Diseases of the digestive system (Chapter XI: K00-K93)	1.07 (1.01,1.12)	0.99 (0.95,1.04)	1	1.10 (1.01,1.20)		1.05 (0.94,1.18)	0.98 (0.92,1.05)	1	1.02 (0.97,1.07)	1.13 (1.06,1.20)*		1	1.08 (1.02,1.14)	1.19 (1.13,1.26)	1.21 (1.15,1.28)*		1	1.03 (0.98,1.09)	1.03 (0.98,1.09)	1.08 (1.03,1.15)		1	1.05 (0.99,1.11)	1.05 (0.99,1.11)	1.05 (1.00,1.11)		1	1.03 (0.98,1.08)	0.99 (0.94,1.05)	0.99 (0.94,1.05)
Diseases of the skin and subcutaneous tissue (Chapter XII: L00-L99)	1.04 (0.96,1.12)	1.03 (0.96,1.11)	1	1.14 (1.00,1.30)		1.01 (0.85,1.20)	0.97 (0.89,1.07)	1	1.02 (0.94,1.10)	1.06 (0.97,1.16)		1	1.03 (0.95,1.12)	1.07 (0.98,1.17)	1.14 (1.05,1.24)		1	1.03 (0.95,1.12)	1.02 (0.94,1.11)	1.03 (0.95,1.13)		1	1.01 (0.93,1.09)	1.03 (0.94,1.12)	1.03 (0.95,1.12)		1	1.01 (0.94,1.08)	0.97 (0.90,1.06)	0.97 (0.88,1.06)
Diseases of the musculoskeletal system and connective tissue (Chapter XIII: M00-M99)	1.18 (1.11,1.25)*	1.06 (1.00,1.12)	1	0.90 (0.80,1.01)		0.98 (0.85,1.12)	1.02 (0.95,1.10)	1	1.06 (0.99,1.12)	1.20 (1.12,1.29)*		1	1.01 (0.94,1.08)	1.10 (1.03,1.17)	1.20 (1.12,1.28)*		1	0.99 (0.93,1.05)	1.06 (1.00,1.13)	1.03 (0.97,1.11)		1	1.05 (0.98,1.12)	1.08 (1.01,1.15)	1.18 (1.10,1.26)*		1	1.02 (0.96,1.08)	1.06 (0.99,1.13)	1.12 (1.04,1.20)
Diseases of the genitourinary system (Chapter XIV: N00-N99)	1.10 (1.03,1.18)	1.01 (0.94,1.07)	1	1.07 (0.95,1.20)		1.03 (0.89,1.19)	1.07 (0.99,1.16)	1	1.06 (0.99,1.14)	1.12 (1.04,1.21)		1	1.11 (1.03,1.19)	1.18 (1.10,1.27)	1.32 (1.22,1.42)*		1	1.08 (1.00,1.16)	1.16 (1.08,1.25)	1.17 (1.09,1.26)*		1	1.07 (1.00,1.15)	1.13 (1.05,1.21)	1.18 (1.10,1.27)*		1	1.05 (0.99,1.12)	1.04 (0.97,1.12)	1.14 (1.06,1.22)
Symptoms, signs and abnormal clinical and laboratory findings not elsewhere classified (Chapter XV: R00-R99)	1.10 (1.05,1.15)*	1.04 (1.00,1.09)	1	0.97 (0.89,1.06)		0.93 (0.84,1.04)	1.01 (0.96,1.08)	1	1.04 (0.99,1.09)	1.17 (1.11,1.24)*		1	1.05 (1.00,1.11)	1.13 (1.07,1.19)	1.23 (1.17,1.30)*		1	1.03 (0.98,1.09)	1.05 (1.00,1.11)	1.07 (1.02,1.13)		1	1.01 (0.96,1.06)	1.03 (0.98,1.09)	1.05 (1.00,1.10)		1	1.00 (0.96,1.04)	0.98 (0.93,1.03)	1.03 (0.97,1.08)
Injury, poisoning and certain other consequences of external causes (Chapter XVI: S00-S99, T00-T98)	1.28 (1.20,1.37)*	1.10 (1.03,1.17)	1	0.93 (0.82,1.05)		0.97 (0.83,1.12)	0.95 (0.88,1.03)	1	1.05 (0.98,1.13)	1.16 (1.08,1.25)*		1	1.07 (1.00,1.15)	1.12 (1.04,1.20)	1.26 (1.18,1.36)*		1	1.04 (0.98,1.12)	1.07 (1.00,1.15)	1.11 (1.03,1.19)		1	1.04 (0.97,1.11)	1.08 (1.01,1.16)	1.15 (1.07,1.23)*		1	1.03 (0.97,1.10)	1.04 (0.97,1.11)	1.06 (0.98,1.14)
External causes of morbidity and mortality (Chapter XVII: V01-V99, W00-W99, X00-X99, Y00-Y98)	1.24 (1.17,1.32)*	1.08 (1.02,1.15)	1	0.98 (0.87,1.10)		1.01 (0.88,1.16)	0.99 (0.91,1.06)	1	1.05 (0.99,1.12)	1.20 (1.12,1.29)*		1	1.05 (0.98,1.13)	1.12 (1.04,1.20)	1.34 (1.25,1.43)*		1	1.04 (0.97,1.11)	1.09 (1.02,1.16)	1.15 (1.07,1.23)*		1	1.05 (0.98,1.12)	1.09 (1.02,1.17)	1.13 (1.06,1.21)*		1	1.01 (0.95,1.07)	0.99 (0.93,1.06)	1.02 (0.95,1.10)
* P-value < 0.00049 for HR (95% CI).

## Sheet: ST5 - Sleep and 363 diseases
Supplementary Table 5. Association of sleep traits and clusters with risks of 363 diseases by ICD-10 codes
Outcomes	Sleep duration (hours/day)					Sleep onset timing						Relative amplitude * -1					Inter-daily stability * -1					Sleep efficiency * -1					Number of awake
	< 6	6-7	7-8	≥ 8		< 22	22-23	23-23:30	23:30-00:30	≥ 00:30		Q1	Q2	Q3	Q4		Q1	Q2	Q3	Q4		Q1	Q2	Q3	Q4		<1	1-2	2-3	≥3
A00_A09 (Intestinal infectious diseases)	1.08 (0.97,1.21)	0.96 (0.87,1.06)	1	1.14 (0.95,1.37)		1.16 (0.92,1.46)	1.08 (0.94,1.23)	1	1.00 (0.89,1.12)	1.19 (1.05,1.35)		1	1.20 (1.06,1.36)	1.21 (1.07,1.37)*	1.54 (1.37,1.74)*		1	0.98 (0.87,1.10)	1.12 (1.00,1.26)	1.22 (1.08,1.37)*		1	1.05 (0.94,1.18)	1.11 (0.99,1.25)	1.06 (0.94,1.19)		1	1.07 (0.97,1.18)	0.97 (0.86,1.09)	1.07 (0.94,1.21)
A15_A19 (Tuberculosis)	0.78 (0.25,2.40)	0.64 (0.21,2.00)	1	0.76 (0.09,6.36)		0.00 (0.00,.)	1.11 (0.22,5.54)	1	0.79 (0.19,3.34)	2.15 (0.57,8.08)		1	0.56 (0.09,3.36)	1.21 (0.28,5.18)	2.19 (0.58,8.35)		1	0.13 (0.02,1.00)	0.00 (0.00,.)	1.51 (0.58,3.89)		1	1.29 (0.29,5.80)	1.69 (0.42,6.85)	1.66 (0.42,6.58)		1	0.44 (0.13,1.49)	0.85 (0.27,2.62)	0.55 (0.14,2.13)
A20_A79_bctrs (Other bacterial infections)	1.05 (0.69,1.58)	0.77 (0.51,1.15)	1	0.90 (0.43,1.92)		0.91 (0.35,2.32)	0.93 (0.57,1.53)	1	0.70 (0.45,1.09)	1.14 (0.72,1.80)		1	0.93 (0.57,1.50)	1.06 (0.67,1.70)	1.30 (0.83,2.06)		1	0.86 (0.55,1.33)	0.88 (0.56,1.38)	0.87 (0.55,1.38)		1	1.44 (0.90,2.29)	1.16 (0.71,1.88)	1.38 (0.86,2.21)		1	0.96 (0.64,1.44)	1.14 (0.73,1.79)	1.13 (0.71,1.80)
A41 (Other sepsis)	1.19 (1.02,1.38)	1.10 (0.95,1.26)	1	0.96 (0.73,1.26)		1.10 (0.78,1.53)	1.02 (0.84,1.24)	1	1.23 (1.05,1.45)	1.27 (1.07,1.51)		1	1.05 (0.88,1.26)	1.38 (1.16,1.64)*	1.70 (1.44,2.00)*		1	1.06 (0.90,1.24)	1.29 (1.10,1.51)*	1.37 (1.17,1.61)*		1	1.04 (0.88,1.22)	1.18 (1.01,1.38)	1.04 (0.89,1.22)		1	1.07 (0.93,1.23)	1.02 (0.87,1.20)	0.93 (0.78,1.10)
A49 (Bacterial infection of unspecified site)	1.70 (1.13,2.54)	1.32 (0.88,1.96)	1	1.16 (0.56,2.40)		1.61 (0.77,3.36)	0.89 (0.53,1.48)	1	0.93 (0.61,1.42)	1.62 (1.06,2.47)		1	1.52 (0.93,2.49)	1.70 (1.06,2.75)	2.27 (1.43,3.61)*		1	0.95 (0.62,1.46)	1.21 (0.80,1.82)	1.33 (0.88,2.01)		1	0.94 (0.62,1.43)	1.11 (0.75,1.66)	0.99 (0.66,1.49)		1	0.88 (0.63,1.25)	0.69 (0.45,1.06)	0.82 (0.54,1.25)
A80_B33_virus (Other viral infections)	1.12 (0.71,1.78)	1.12 (0.73,1.72)	1	0.59 (0.21,1.67)		1.30 (0.53,3.17)	1.18 (0.69,2.02)	1	0.98 (0.61,1.58)	0.91 (0.53,1.56)		1	1.00 (0.58,1.72)	1.33 (0.80,2.21)	1.41 (0.85,2.35)		1	0.77 (0.47,1.24)	0.78 (0.49,1.27)	0.90 (0.56,1.44)		1	1.52 (0.91,2.54)	1.64 (0.99,2.72)	1.41 (0.83,2.39)		1	1.28 (0.84,1.96)	1.11 (0.67,1.83)	1.16 (0.69,1.96)
B02 (Zoster [herpes zoster])	1.10 (0.87,1.41)	1.09 (0.87,1.36)	1	1.43 (0.99,2.06)		0.40 (0.18,0.85)	0.96 (0.73,1.27)	1	0.94 (0.74,1.19)	1.05 (0.81,1.37)		1	1.01 (0.78,1.31)	1.08 (0.84,1.40)	1.21 (0.94,1.56)		1	1.32 (1.03,1.68)	1.15 (0.89,1.49)	1.32 (1.02,1.72)		1	1.04 (0.82,1.33)	0.97 (0.75,1.25)	1.08 (0.84,1.39)		1	0.87 (0.70,1.08)	0.87 (0.67,1.12)	1.08 (0.84,1.39)
B07 (Viral warts)	1.04 (0.73,1.47)	1.02 (0.74,1.39)	1	0.61 (0.29,1.28)		0.80 (0.36,1.76)	0.95 (0.64,1.41)	1	0.82 (0.58,1.15)	0.88 (0.60,1.30)		1	0.78 (0.55,1.11)	0.78 (0.55,1.12)	0.78 (0.54,1.13)		1	0.76 (0.54,1.07)	0.73 (0.51,1.04)	0.61 (0.42,0.89)		1	1.24 (0.86,1.79)	1.06 (0.72,1.55)	1.35 (0.93,1.95)		1	1.02 (0.74,1.41)	1.05 (0.73,1.53)	1.23 (0.85,1.79)
B15_B19 (Viral hepatitis)	1.32 (0.67,2.60)	0.87 (0.44,1.75)	1	0.37 (0.05,2.78)		0.00 (0.00,.)	0.32 (0.13,0.81)	1	0.34 (0.17,0.67)*	0.58 (0.30,1.12)		1	0.49 (0.20,1.15)	0.77 (0.36,1.61)	1.02 (0.51,2.04)		1	0.74 (0.36,1.53)	0.54 (0.24,1.19)	0.85 (0.42,1.72)		1	1.43 (0.64,3.20)	1.60 (0.74,3.48)	1.13 (0.50,2.55)		1	0.89 (0.47,1.68)	0.99 (0.49,2.00)	0.56 (0.23,1.33)
B34 (Viral infection of unspecified site)	1.21 (0.90,1.63)	1.20 (0.91,1.57)	1	0.76 (0.43,1.37)		1.75 (1.00,3.08)	1.11 (0.76,1.64)	1	1.62 (1.18,2.22)*	1.23 (0.85,1.78)		1	1.15 (0.84,1.59)	1.34 (0.98,1.84)	1.27 (0.92,1.76)		1	1.20 (0.88,1.63)	1.14 (0.83,1.56)	1.25 (0.91,1.72)		1	0.91 (0.67,1.24)	1.03 (0.77,1.40)	1.06 (0.78,1.43)		1	0.90 (0.69,1.18)	1.07 (0.79,1.45)	0.95 (0.68,1.33)
B35 (Dermatophytosis)	1.18 (0.89,1.55)	1.12 (0.86,1.45)	1	1.03 (0.63,1.69)		0.72 (0.36,1.45)	1.02 (0.73,1.42)	1	1.14 (0.86,1.51)	1.15 (0.84,1.58)		1	1.13 (0.83,1.54)	1.49 (1.12,1.99)	1.07 (0.78,1.46)		1	1.14 (0.87,1.51)	0.97 (0.72,1.30)	0.94 (0.69,1.26)		1	1.19 (0.89,1.58)	0.96 (0.71,1.29)	1.11 (0.84,1.48)		1	0.76 (0.59,0.99)	0.85 (0.64,1.14)	1.02 (0.76,1.35)
B35_B49_fugus (Mycoses)	1.70 (0.91,3.17)	0.92 (0.49,1.74)	1	0.29 (0.04,2.20)		1.32 (0.29,6.07)	1.61 (0.72,3.63)	1	1.46 (0.70,3.02)	1.47 (0.65,3.31)		1	0.85 (0.38,1.90)	1.28 (0.61,2.69)	2.23 (1.12,4.44)		1	2.08 (1.03,4.19)	1.56 (0.74,3.30)	1.47 (0.67,3.23)		1	0.96 (0.45,2.05)	1.45 (0.73,2.88)	1.43 (0.72,2.86)		1	1.40 (0.78,2.54)	1.12 (0.55,2.27)	0.85 (0.38,1.90)
B36 (Other superficial mycoses)	0.76 (0.46,1.23)	0.98 (0.64,1.49)	1	0.14 (0.02,1.01)		0.42 (0.10,1.79)	1.01 (0.58,1.75)	1	0.94 (0.58,1.51)	0.81 (0.46,1.41)		1	1.49 (0.90,2.46)	1.07 (0.62,1.83)	1.04 (0.60,1.80)		1	1.08 (0.66,1.78)	1.07 (0.65,1.78)	0.94 (0.55,1.60)		1	1.31 (0.77,2.23)	1.58 (0.95,2.62)	1.01 (0.58,1.76)		1	1.02 (0.65,1.57)	1.00 (0.60,1.65)	0.74 (0.42,1.32)
B37 (Candidiasis)	1.33 (1.08,1.64)	1.02 (0.83,1.25)	1	0.97 (0.66,1.43)		0.96 (0.59,1.57)	1.01 (0.77,1.32)	1	0.99 (0.79,1.25)	1.26 (1.00,1.60)		1	0.94 (0.73,1.19)	1.08 (0.85,1.36)	1.27 (1.01,1.60)		1	1.12 (0.90,1.41)	1.21 (0.96,1.53)	1.34 (1.06,1.68)		1	1.18 (0.94,1.49)	1.19 (0.95,1.50)	1.25 (0.99,1.57)		1	1.26 (1.04,1.53)	1.05 (0.83,1.32)	1.04 (0.81,1.34)
B50_B89_worm (Other parasitic diseases)	1.00 (0.58,1.72)	0.88 (0.53,1.45)	1	0.18 (0.02,1.34)		1.73 (0.70,4.31)	1.13 (0.62,2.07)	1	0.65 (0.36,1.17)	0.91 (0.48,1.70)		1	1.18 (0.62,2.27)	1.17 (0.61,2.26)	2.07 (1.13,3.78)		1	1.02 (0.55,1.90)	1.19 (0.65,2.19)	1.49 (0.82,2.71)		1	0.98 (0.55,1.75)	0.99 (0.55,1.76)	0.97 (0.53,1.75)		1	1.18 (0.71,1.95)	0.90 (0.48,1.69)	1.04 (0.55,1.97)
D_others (Other diseases of the blood and blood-forming organs and certain disorders involving the immune mechanism)	0.96 (0.71,1.31)	1.08 (0.82,1.43)	1	0.82 (0.46,1.48)		1.23 (0.69,2.20)	0.75 (0.51,1.12)	1	0.99 (0.73,1.35)	1.08 (0.77,1.51)		1	0.92 (0.65,1.29)	1.02 (0.73,1.41)	1.16 (0.84,1.59)		1	1.26 (0.92,1.73)	1.17 (0.85,1.62)	0.99 (0.70,1.38)		1	0.94 (0.67,1.32)	1.20 (0.87,1.64)	1.19 (0.87,1.63)		1	0.96 (0.72,1.27)	1.11 (0.82,1.52)	1.04 (0.75,1.44)
D50 (Iron deficiency anemia)	1.50 (1.32,1.70)*	1.12 (0.99,1.26)	1	1.02 (0.81,1.28)		1.16 (0.89,1.52)	0.93 (0.79,1.10)	1	1.04 (0.91,1.19)	1.48 (1.29,1.70)*		1	1.14 (0.99,1.32)	1.22 (1.06,1.41)	1.44 (1.25,1.65)*		1	1.07 (0.94,1.22)	1.04 (0.91,1.20)	1.24 (1.09,1.42)*		1	1.05 (0.91,1.20)	0.99 (0.87,1.14)	1.26 (1.11,1.43)*		1	1.03 (0.92,1.16)	0.98 (0.86,1.12)	1.04 (0.90,1.19)
D51 (Vitamin B12 deficiency anemia)	0.82 (0.49,1.36)	0.63 (0.38,1.03)	1	1.23 (0.59,2.58)		1.41 (0.53,3.80)	0.72 (0.35,1.48)	1	1.08 (0.62,1.88)	1.13 (0.62,2.05)		1	0.88 (0.44,1.74)	1.38 (0.75,2.57)	2.08 (1.16,3.73)		1	0.95 (0.55,1.64)	0.88 (0.50,1.55)	1.10 (0.63,1.91)		1	0.61 (0.34,1.09)	0.79 (0.46,1.36)	1.02 (0.61,1.71)		1	0.86 (0.53,1.41)	0.82 (0.46,1.48)	0.96 (0.53,1.73)
D61 (Other aplastic anemias and other bone marrow failure syndromes)	0.68 (0.41,1.14)	0.74 (0.46,1.20)	1	0.88 (0.37,2.10)		0.77 (0.18,3.39)	1.25 (0.62,2.54)	1	1.36 (0.75,2.47)	1.63 (0.87,3.05)		1	0.80 (0.44,1.45)	0.71 (0.39,1.30)	1.18 (0.69,2.03)		1	0.86 (0.50,1.46)	0.79 (0.45,1.37)	0.90 (0.52,1.56)		1	0.37 (0.20,0.71)*	0.75 (0.45,1.23)	0.67 (0.40,1.10)		1	1.38 (0.85,2.24)	0.75 (0.39,1.43)	1.25 (0.71,2.20)
D63 (Anemia in chronic diseases classified elsewhere)	0.77 (0.47,1.28)	0.67 (0.41,1.09)	1	0.70 (0.27,1.81)		0.57 (0.13,2.47)	1.13 (0.60,2.12)	1	1.00 (0.58,1.71)	0.89 (0.48,1.65)		1	0.70 (0.37,1.33)	0.83 (0.45,1.53)	1.40 (0.80,2.42)		1	0.96 (0.54,1.69)	1.05 (0.59,1.86)	1.32 (0.75,2.31)		1	0.88 (0.51,1.52)	0.95 (0.56,1.63)	0.75 (0.43,1.32)		1	0.82 (0.51,1.32)	0.59 (0.32,1.09)	0.83 (0.47,1.47)
D64 (Other anemias)	1.41 (1.26,1.59)*	1.04 (0.93,1.17)	1	0.92 (0.74,1.15)		1.39 (1.09,1.78)	1.11 (0.95,1.29)	1	1.16 (1.02,1.32)	1.56 (1.36,1.78)*		1	1.18 (1.02,1.35)	1.27 (1.11,1.46)*	1.74 (1.52,1.98)*		1	1.08 (0.95,1.22)	1.15 (1.01,1.31)	1.40 (1.24,1.59)*		1	0.99 (0.87,1.13)	1.10 (0.97,1.25)	1.26 (1.12,1.43)*		1	1.04 (0.93,1.16)	0.99 (0.87,1.12)	1.07 (0.94,1.21)
D68 (Other coagulation defects)	1.01 (0.63,1.63)	0.80 (0.51,1.28)	1	0.61 (0.22,1.72)		0.61 (0.14,2.61)	1.39 (0.76,2.56)	1	1.12 (0.65,1.94)	1.50 (0.84,2.66)		1	0.92 (0.53,1.59)	0.72 (0.40,1.29)	1.53 (0.92,2.53)		1	1.02 (0.57,1.83)	1.40 (0.80,2.45)	2.01 (1.18,3.44)		1	1.22 (0.72,2.09)	1.22 (0.72,2.09)	1.13 (0.66,1.95)		1	0.88 (0.55,1.40)	1.02 (0.61,1.71)	0.96 (0.55,1.66)
D69 (Purpura and other hemorrhagic conditions)	1.24 (0.95,1.61)	1.09 (0.84,1.40)	1	0.70 (0.40,1.24)		1.42 (0.81,2.50)	1.09 (0.76,1.56)	1	1.41 (1.05,1.88)	1.45 (1.06,1.99)		1	1.06 (0.77,1.47)	1.39 (1.03,1.88)	1.51 (1.12,2.04)		1	1.03 (0.77,1.38)	1.25 (0.94,1.65)	1.34 (1.01,1.78)		1	0.84 (0.63,1.11)	0.87 (0.66,1.15)	0.98 (0.75,1.28)		1	1.02 (0.80,1.31)	0.92 (0.69,1.23)	1.00 (0.75,1.34)
D70 (Neutropenia)	1.24 (0.99,1.55)	0.97 (0.78,1.20)	1	1.09 (0.74,1.61)		1.14 (0.69,1.90)	0.94 (0.70,1.28)	1	1.32 (1.03,1.67)	1.25 (0.95,1.63)		1	0.98 (0.75,1.27)	1.19 (0.93,1.53)	1.43 (1.12,1.83)		1	1.21 (0.95,1.54)	1.17 (0.91,1.50)	1.49 (1.16,1.90)*		1	1.11 (0.88,1.40)	0.94 (0.74,1.20)	1.01 (0.79,1.28)		1	1.23 (1.00,1.51)	1.03 (0.80,1.32)	0.96 (0.73,1.25)
D72 (Other disorders of white blood cells)	0.76 (0.49,1.20)	0.78 (0.52,1.18)	1	0.71 (0.30,1.66)		1.36 (0.59,3.10)	0.88 (0.51,1.52)	1	0.82 (0.52,1.30)	0.85 (0.51,1.42)		1	1.00 (0.60,1.67)	1.00 (0.60,1.66)	1.26 (0.77,2.06)		1	0.99 (0.62,1.59)	0.91 (0.56,1.48)	0.93 (0.57,1.52)		1	1.37 (0.82,2.29)	1.36 (0.81,2.27)	1.44 (0.86,2.39)		1	1.63 (1.03,2.60)	1.57 (0.93,2.65)	2.04 (1.22,3.39)
D73 (Diseases of spleen)	1.09 (0.68,1.75)	0.90 (0.57,1.42)	1	0.61 (0.22,1.73)		1.87 (0.75,4.66)	1.06 (0.56,2.01)	1	1.09 (0.64,1.86)	1.57 (0.90,2.74)		1	1.09 (0.61,1.96)	1.37 (0.79,2.39)	1.58 (0.91,2.73)		1	0.97 (0.56,1.67)	1.36 (0.82,2.28)	1.42 (0.84,2.40)		1	1.14 (0.68,1.89)	1.18 (0.72,1.95)	0.82 (0.48,1.43)		1	1.15 (0.75,1.77)	0.93 (0.55,1.57)	0.61 (0.33,1.16)
D75 (Other and unspecified diseases of blood and blood-forming organs)	1.31 (0.76,2.25)	1.21 (0.72,2.03)	1	0.90 (0.31,2.60)		1.25 (0.42,3.67)	0.80 (0.39,1.62)	1	1.07 (0.61,1.85)	1.26 (0.70,2.27)		1	0.46 (0.23,0.89)	0.90 (0.52,1.57)	1.11 (0.65,1.89)		1	1.00 (0.58,1.73)	1.05 (0.61,1.81)	0.95 (0.53,1.70)		1	1.16 (0.67,2.02)	0.81 (0.44,1.47)	1.20 (0.70,2.09)		1	0.71 (0.43,1.17)	0.80 (0.45,1.41)	1.05 (0.61,1.81)
E_others (Other endocrine, nutritional and metabolic diseases)	1.21 (0.96,1.54)	0.95 (0.76,1.20)	1	0.90 (0.58,1.41)		1.66 (1.02,2.69)	1.03 (0.75,1.43)	1	1.36 (1.04,1.77)	1.50 (1.13,2.00)		1	1.01 (0.75,1.35)	1.38 (1.05,1.82)	1.74 (1.33,2.27)*		1	0.92 (0.71,1.18)	0.87 (0.67,1.13)	1.03 (0.80,1.33)		1	1.09 (0.84,1.41)	1.09 (0.84,1.41)	1.18 (0.92,1.53)		1	1.04 (0.84,1.30)	0.96 (0.74,1.25)	0.98 (0.74,1.28)
E03 (Other hypothyroidism)	1.11 (0.95,1.29)	1.00 (0.87,1.15)	1	1.03 (0.79,1.33)		1.13 (0.81,1.58)	1.21 (1.00,1.46)	1	1.18 (1.01,1.39)	1.24 (1.04,1.49)		1	1.07 (0.90,1.26)	1.13 (0.96,1.34)	1.30 (1.10,1.53)*		1	1.26 (1.08,1.48)	1.20 (1.02,1.42)	1.18 (0.99,1.40)		1	0.99 (0.84,1.15)	1.02 (0.87,1.19)	0.98 (0.83,1.15)		1	1.01 (0.88,1.16)	1.00 (0.85,1.17)	1.05 (0.88,1.24)
E04 (Other nontoxic goiter)	1.22 (0.85,1.75)	1.33 (0.96,1.84)	1	0.94 (0.49,1.79)		0.79 (0.31,2.01)	1.03 (0.65,1.62)	1	1.46 (1.01,2.12)	1.38 (0.92,2.08)		1	1.31 (0.88,1.95)	1.27 (0.85,1.89)	1.69 (1.15,2.49)		1	1.13 (0.77,1.64)	1.51 (1.05,2.16)	1.43 (0.97,2.08)		1	1.07 (0.74,1.54)	1.22 (0.85,1.75)	1.22 (0.84,1.77)		1	1.06 (0.77,1.46)	1.09 (0.75,1.58)	1.43 (0.99,2.08)
E05 (Thyrotoxicosis [hyperthyroidism])	1.44 (1.04,1.99)	1.18 (0.87,1.60)	1	1.17 (0.68,2.02)		1.11 (0.50,2.50)	1.54 (1.01,2.33)	1	1.39 (0.96,2.02)	1.89 (1.28,2.78)*		1	0.96 (0.67,1.38)	0.96 (0.67,1.37)	1.41 (1.01,1.97)		1	1.49 (1.06,2.11)	1.33 (0.93,1.91)	1.62 (1.13,2.31)		1	0.89 (0.64,1.25)	1.10 (0.80,1.52)	1.13 (0.81,1.58)		1	1.15 (0.86,1.52)	0.86 (0.60,1.24)	1.09 (0.75,1.57)
E07 (Other disorders of thyroid)	0.96 (0.59,1.57)	0.79 (0.50,1.26)	1	1.01 (0.45,2.28)		1.49 (0.61,3.64)	0.85 (0.46,1.56)	1	0.77 (0.46,1.28)	0.85 (0.49,1.48)		1	2.40 (1.23,4.67)	2.13 (1.08,4.21)	2.85 (1.47,5.53)*		1	1.20 (0.70,2.05)	1.27 (0.73,2.21)	1.72 (1.00,2.95)		1	1.59 (0.98,2.58)	0.70 (0.39,1.28)	1.08 (0.62,1.88)		1	1.34 (0.86,2.09)	1.25 (0.73,2.14)	0.84 (0.42,1.65)
E10 (Type 1 diabetes mellitus)	1.17 (0.76,1.79)	1.17 (0.78,1.75)	1	0.37 (0.11,1.20)		1.04 (0.43,2.51)	0.73 (0.42,1.29)	1	1.04 (0.67,1.61)	1.14 (0.71,1.82)		1	0.92 (0.55,1.52)	1.07 (0.66,1.73)	1.40 (0.89,2.21)		1	0.85 (0.53,1.36)	1.03 (0.66,1.63)	1.35 (0.88,2.09)		1	1.23 (0.75,2.02)	1.44 (0.90,2.32)	1.51 (0.94,2.41)		1	1.21 (0.81,1.81)	1.25 (0.80,1.96)	1.06 (0.65,1.73)
E10_E14 (Diabetes mellitus)	1.43 (1.25,1.62)*	1.15 (1.02,1.31)	1	1.03 (0.80,1.31)		0.85 (0.63,1.14)	0.96 (0.82,1.13)	1	0.96 (0.84,1.10)	1.27 (1.11,1.46)*		1	1.28 (1.09,1.50)*	1.48 (1.27,1.73)*	1.99 (1.72,2.31)**		1	1.27 (1.10,1.46)*	1.30 (1.12,1.50)*	1.55 (1.35,1.78)*		1	1.07 (0.93,1.23)	1.12 (0.98,1.29)	1.17 (1.02,1.34)		1	1.00 (0.89,1.13)	1.02 (0.89,1.17)	0.97 (0.84,1.11)
E11 (Type 2 diabetes mellitus)	1.50 (1.33,1.70)*	1.14 (1.01,1.28)	1	1.00 (0.79,1.27)		0.74 (0.55,0.99)	0.98 (0.84,1.13)	1	1.00 (0.89,1.14)	1.37 (1.20,1.56)*		1	1.34 (1.15,1.57)*	1.60 (1.38,1.85)*	2.14 (1.86,2.47)*		1	1.22 (1.07,1.40)	1.34 (1.17,1.53)*	1.60 (1.40,1.82)*		1	1.04 (0.91,1.18)	1.08 (0.95,1.23)	1.21 (1.07,1.36)*		1	1.00 (0.90,1.12)	0.95 (0.84,1.08)	0.99 (0.87,1.13)
E14 (Unspecified diabetes mellitus)	1.41 (1.04,1.90)	0.95 (0.69,1.29)	1	1.10 (0.63,1.92)		1.64 (0.92,2.93)	1.14 (0.77,1.68)	1	1.13 (0.81,1.58)	1.21 (0.85,1.73)		1	0.90 (0.61,1.33)	1.18 (0.82,1.69)	1.75 (1.24,2.45)		1	1.09 (0.77,1.55)	1.34 (0.96,1.89)	1.50 (1.07,2.09)		1	1.06 (0.76,1.47)	0.96 (0.68,1.34)	1.15 (0.84,1.58)		1	1.08 (0.81,1.44)	1.18 (0.86,1.63)	1.11 (0.79,1.56)
E16 (Other disorders of pancreatic internal secretion)	1.45 (1.03,2.03)	1.17 (0.83,1.63)	1	0.93 (0.48,1.78)		0.91 (0.43,1.93)	0.76 (0.48,1.21)	1	1.13 (0.79,1.60)	1.14 (0.78,1.66)		1	1.09 (0.70,1.71)	1.46 (0.96,2.21)	2.02 (1.36,3.00)*		1	0.91 (0.62,1.34)	1.22 (0.85,1.76)	1.65 (1.16,2.34)		1	1.27 (0.88,1.83)	1.27 (0.89,1.83)	1.20 (0.84,1.73)		1	0.78 (0.57,1.07)	0.89 (0.63,1.26)	1.04 (0.73,1.47)
E21 (Hyperparathyroidism and other disorders of parathyroid gland)	1.10 (0.77,1.57)	0.71 (0.50,1.02)	1	0.65 (0.31,1.36)		1.26 (0.59,2.70)	1.13 (0.73,1.76)	1	0.84 (0.57,1.25)	0.94 (0.61,1.46)		1	1.08 (0.69,1.69)	1.18 (0.77,1.83)	1.55 (1.02,2.36)		1	1.18 (0.77,1.82)	1.49 (0.98,2.28)	1.93 (1.27,2.93)*		1	0.76 (0.52,1.10)	0.49 (0.32,0.76)*	0.94 (0.65,1.37)		1	0.88 (0.63,1.23)	0.75 (0.49,1.15)	0.79 (0.49,1.25)
E27 (Other disorders of adrenal gland)	1.33 (0.78,2.25)	1.35 (0.83,2.21)	1	0.81 (0.28,2.34)		2.88 (1.17,7.09)	1.16 (0.56,2.37)	1	1.14 (0.62,2.11)	2.45 (1.35,4.44)*		1	0.97 (0.54,1.77)	1.09 (0.61,1.93)	1.50 (0.87,2.60)		1	1.02 (0.59,1.75)	1.09 (0.64,1.88)	1.15 (0.67,1.99)		1	0.92 (0.55,1.53)	0.76 (0.44,1.30)	0.91 (0.54,1.53)		1	1.07 (0.70,1.63)	0.58 (0.32,1.07)	0.62 (0.33,1.17)
E53 (Deficiency of other B group vitamins)	1.31 (0.96,1.78)	1.09 (0.81,1.47)	1	1.08 (0.63,1.85)		1.21 (0.63,2.32)	1.15 (0.78,1.70)	1	1.13 (0.81,1.58)	1.35 (0.95,1.91)		1	1.17 (0.78,1.75)	1.77 (1.22,2.57)*	2.27 (1.58,3.27)*		1	1.15 (0.81,1.62)	1.28 (0.91,1.79)	1.58 (1.13,2.20)		1	1.22 (0.87,1.71)	1.19 (0.85,1.67)	1.47 (1.06,2.04)		1	0.97 (0.73,1.29)	1.00 (0.72,1.39)	1.26 (0.92,1.74)
E55 (Vitamin D deficiency)	1.24 (1.01,1.53)	0.99 (0.81,1.21)	1	0.90 (0.61,1.33)		1.86 (1.23,2.81)*	1.08 (0.81,1.45)	1	1.30 (1.03,1.65)	1.57 (1.22,2.02)*		1	1.30 (0.99,1.71)	1.66 (1.28,2.16)*	2.24 (1.74,2.88)*		1	1.00 (0.79,1.27)	1.30 (1.03,1.62)	1.37 (1.09,1.72)		1	1.07 (0.85,1.34)	1.22 (0.98,1.52)	1.22 (0.97,1.53)		1	1.02 (0.84,1.24)	1.18 (0.95,1.47)	1.03 (0.80,1.31)
E61 (Deficiency of other nutrient elements)	1.70 (1.02,2.82)	1.20 (0.73,1.99)	1	1.02 (0.39,2.67)		0.74 (0.17,3.22)	1.37 (0.70,2.66)	1	1.32 (0.73,2.36)	2.10 (1.16,3.78)		1	0.94 (0.51,1.75)	1.26 (0.71,2.23)	1.76 (1.01,3.04)		1	1.03 (0.61,1.73)	0.80 (0.45,1.40)	1.31 (0.78,2.20)		1	0.83 (0.47,1.47)	1.29 (0.77,2.15)	1.27 (0.75,2.13)		1	1.12 (0.71,1.78)	1.34 (0.81,2.22)	0.87 (0.47,1.61)
E66 (Overweight and obesity)	1.45 (1.32,1.60)*	1.11 (1.01,1.23)	1	0.98 (0.82,1.18)		1.06 (0.86,1.31)	1.01 (0.89,1.14)	1	1.11 (1.00,1.23)	1.39 (1.25,1.55)*		1	1.26 (1.11,1.42)*	1.59 (1.42,1.79)*	1.88 (1.68,2.10)*		1	1.19 (1.07,1.32)*	1.20 (1.08,1.34)*	1.51 (1.36,1.68)*		1	0.98 (0.88,1.08)	1.04 (0.94,1.15)	1.21 (1.09,1.33)*		1	0.99 (0.91,1.08)	1.01 (0.92,1.12)	1.06 (0.96,1.18)
E78 (Disorders of lipoprotein metabolism and other lipidemias)	1.07 (0.98,1.15)	0.94 (0.87,1.01)	1	1.01 (0.87,1.17)		0.95 (0.79,1.15)	0.98 (0.89,1.09)	1	1.12 (1.03,1.22)	1.12 (1.02,1.23)		1	1.09 (0.99,1.19)	1.15 (1.05,1.26)*	1.13 (1.04,1.24)		1	1.09 (1.01,1.19)	1.04 (0.96,1.14)	1.14 (1.04,1.24)		1	0.99 (0.91,1.08)	1.02 (0.93,1.11)	1.03 (0.94,1.12)		1	1.07 (0.99,1.15)	1.01 (0.92,1.10)	1.00 (0.91,1.10)
E80 (Disorders of porphyrin and bilirubin metabolism)	2.18 (1.25,3.81)	1.62 (0.93,2.80)	1	2.04 (0.85,4.89)		0.94 (0.33,2.70)	0.72 (0.39,1.32)	1	0.98 (0.61,1.58)	0.68 (0.37,1.25)		1	0.97 (0.54,1.74)	1.49 (0.88,2.54)	1.27 (0.73,2.21)		1	1.29 (0.75,2.22)	1.46 (0.86,2.48)	0.85 (0.47,1.55)		1	1.66 (0.91,3.03)	1.64 (0.90,2.98)	1.87 (1.05,3.34)		1	1.12 (0.69,1.79)	0.79 (0.44,1.42)	1.19 (0.70,2.03)
E83 (Disorders of mineral metabolism)	1.16 (0.96,1.40)	1.07 (0.90,1.28)	1	0.98 (0.70,1.38)		1.42 (0.98,2.07)	1.14 (0.90,1.44)	1	1.04 (0.85,1.27)	1.29 (1.05,1.60)		1	1.29 (1.01,1.63)	1.64 (1.31,2.06)*	2.11 (1.69,2.63)*		1	1.07 (0.87,1.32)	1.25 (1.02,1.53)	1.46 (1.19,1.78)*		1	1.02 (0.83,1.25)	1.25 (1.03,1.52)	1.13 (0.93,1.38)		1	1.09 (0.92,1.30)	1.02 (0.83,1.24)	1.10 (0.89,1.35)
E86 (Volume depletion)	1.22 (1.02,1.47)	1.06 (0.89,1.27)	1	1.38 (1.02,1.85)		1.23 (0.84,1.82)	1.05 (0.83,1.33)	1	1.05 (0.86,1.28)	1.39 (1.13,1.71)*		1	1.26 (0.99,1.59)	1.61 (1.29,2.01)*	2.05 (1.65,2.54)*		1	0.98 (0.80,1.19)	1.08 (0.89,1.31)	1.35 (1.11,1.63)*		1	1.00 (0.83,1.22)	1.11 (0.92,1.34)	1.02 (0.84,1.24)		1	0.94 (0.79,1.11)	1.03 (0.85,1.24)	0.93 (0.76,1.15)
E87 (Other disorders of fluid, electrolyte and acid-base balance)	1.33 (1.18,1.50)*	1.08 (0.96,1.21)	1	0.92 (0.74,1.15)		1.29 (1.02,1.63)	0.93 (0.80,1.07)	1	0.91 (0.80,1.03)	1.22 (1.07,1.39)*		1	1.13 (0.97,1.31)	1.56 (1.35,1.79)*	2.02 (1.76,2.32)*		1	0.95 (0.84,1.07)	1.06 (0.94,1.20)	1.26 (1.11,1.43)*		1	1.03 (0.91,1.17)	1.11 (0.98,1.26)	1.08 (0.95,1.22)		1	1.04 (0.94,1.16)	0.96 (0.85,1.09)	0.91 (0.80,1.04)
E88 (Other and unspecified metabolic disorders)	0.78 (0.47,1.30)	0.88 (0.55,1.39)	1	0.91 (0.38,2.17)		1.60 (0.64,3.99)	0.94 (0.49,1.78)	1	1.00 (0.59,1.70)	0.95 (0.53,1.71)		1	1.18 (0.63,2.23)	1.44 (0.79,2.65)	1.94 (1.08,3.47)		1	0.99 (0.57,1.71)	1.24 (0.73,2.12)	1.09 (0.62,1.90)		1	1.92 (1.11,3.35)	1.42 (0.79,2.55)	1.23 (0.68,2.25)		1	1.06 (0.67,1.67)	0.94 (0.54,1.63)	0.89 (0.50,1.60)
E89 (Postprocedural endocrine and metabolic complications and disorders, not elsewhere classified)	1.24 (0.89,1.75)	1.37 (1.01,1.85)	1	1.13 (0.64,1.97)		0.50 (0.20,1.24)	0.82 (0.56,1.21)	1	0.88 (0.64,1.21)	1.01 (0.72,1.44)		1	0.88 (0.60,1.29)	1.25 (0.88,1.78)	1.65 (1.17,2.34)		1	1.12 (0.79,1.58)	1.35 (0.96,1.90)	1.54 (1.09,2.19)		1	1.07 (0.78,1.46)	0.89 (0.64,1.25)	0.92 (0.65,1.30)		1	1.00 (0.76,1.32)	0.69 (0.47,1.00)	1.01 (0.70,1.45)
F_others (Other mental and behavioural disorders)	1.44 (1.09,1.91)	0.94 (0.71,1.25)	1	0.85 (0.48,1.49)		0.81 (0.42,1.58)	0.99 (0.71,1.40)	1	0.98 (0.73,1.31)	0.96 (0.69,1.33)		1	1.10 (0.78,1.55)	1.45 (1.05,2.01)	1.64 (1.19,2.26)*		1	0.91 (0.66,1.24)	1.25 (0.93,1.69)	1.11 (0.81,1.51)		1	1.33 (0.97,1.84)	1.38 (1.01,1.90)	1.34 (0.97,1.84)		1	1.05 (0.80,1.38)	1.13 (0.83,1.52)	1.06 (0.77,1.45)
F00_F03 (Dementia)	1.48 (1.16,1.90)*	1.07 (0.83,1.37)	1	1.37 (0.90,2.07)		1.69 (1.02,2.80)	1.38 (1.01,1.88)	1	1.13 (0.86,1.49)	1.34 (1.00,1.79)		1	1.10 (0.79,1.53)	1.64 (1.21,2.23)*	2.46 (1.84,3.30)*		1	0.93 (0.72,1.19)	0.88 (0.68,1.16)	1.38 (1.07,1.78)		1	1.15 (0.89,1.50)	1.03 (0.79,1.35)	1.08 (0.83,1.41)		1	1.03 (0.83,1.30)	0.87 (0.67,1.15)	0.90 (0.68,1.19)
F05 (Delirium due to known physiological condition)	1.34 (1.07,1.66)	0.94 (0.75,1.17)	1	0.82 (0.52,1.27)		1.47 (0.93,2.31)	1.07 (0.80,1.44)	1	0.95 (0.74,1.21)	1.40 (1.09,1.80)		1	1.15 (0.84,1.58)	1.50 (1.11,2.01)	2.72 (2.06,3.59)*		1	0.86 (0.67,1.11)	1.09 (0.85,1.39)	1.68 (1.33,2.11)*		1	1.09 (0.86,1.39)	1.06 (0.83,1.35)	0.99 (0.78,1.25)		1	1.02 (0.83,1.24)	0.77 (0.60,0.99)	0.78 (0.61,1.02)
F10_F19 (Mental and behavioural disorders due to psychoactive substance use)	1.35 (1.18,1.55)*	1.07 (0.93,1.22)	1	1.13 (0.88,1.45)		1.52 (1.16,2.00)*	1.04 (0.86,1.24)	1	1.22 (1.05,1.42)	1.49 (1.28,1.75)*		1	1.24 (1.06,1.46)	1.29 (1.10,1.51)*	1.66 (1.42,1.93)*		1	1.08 (0.93,1.25)	1.10 (0.95,1.28)	1.30 (1.12,1.50)*		1	1.30 (1.11,1.52)*	1.24 (1.06,1.44)	1.49 (1.28,1.73)*		1	1.08 (0.94,1.22)	1.03 (0.89,1.20)	1.18 (1.02,1.37)
F20_F29 (Schizophrenia, schizotypal and delusional disorders)	1.11 (0.58,2.14)	0.77 (0.40,1.49)	1	0.54 (0.12,2.34)		1.85 (0.58,5.87)	1.15 (0.50,2.67)	1	1.01 (0.49,2.11)	0.84 (0.37,1.90)		1	0.85 (0.41,1.76)	0.39 (0.16,0.96)	1.16 (0.59,2.29)		1	0.44 (0.19,1.01)	0.78 (0.38,1.57)	1.03 (0.52,2.01)		1	1.49 (0.70,3.19)	1.43 (0.66,3.09)	1.42 (0.65,3.09)		1	1.46 (0.77,2.79)	1.49 (0.71,3.11)	1.24 (0.54,2.84)
F30_F39 (Mood [affective] disorders other than depression)	0.74 (0.42,1.30)	0.54 (0.31,0.94)	1	1.96 (0.97,3.93)		2.29 (0.89,5.89)	1.16 (0.58,2.33)	1	0.61 (0.31,1.19)	1.56 (0.84,2.89)		1	2.01 (0.91,4.47)	3.01 (1.41,6.43)	2.90 (1.35,6.24)		1	1.02 (0.55,1.93)	1.15 (0.62,2.16)	1.28 (0.69,2.39)		1	1.23 (0.68,2.21)	1.05 (0.57,1.95)	1.01 (0.54,1.90)		1	0.87 (0.49,1.52)	1.60 (0.92,2.79)	0.87 (0.43,1.78)
F32_F33 (Depressive episode and Recurrent depressive disorder)	1.08 (0.94,1.24)	0.94 (0.83,1.07)	1	1.07 (0.85,1.35)		1.38 (1.06,1.80)	1.08 (0.91,1.28)	1	1.04 (0.90,1.20)	1.34 (1.15,1.56)*		1	1.04 (0.89,1.21)	1.27 (1.09,1.47)*	1.44 (1.24,1.67)*		1	1.03 (0.89,1.18)	0.93 (0.80,1.08)	1.19 (1.03,1.37)		1	1.04 (0.90,1.20)	1.08 (0.94,1.24)	1.06 (0.91,1.22)		1	0.97 (0.86,1.09)	0.91 (0.79,1.06)	1.00 (0.86,1.16)
F40 (Phobic anxiety disorders)	1.23 (0.89,1.70)	1.04 (0.77,1.41)	1	0.81 (0.44,1.49)		0.82 (0.35,1.94)	1.06 (0.69,1.62)	1	1.29 (0.91,1.84)	1.39 (0.95,2.03)		1	1.03 (0.72,1.47)	1.00 (0.70,1.42)	1.15 (0.80,1.63)		1	0.89 (0.63,1.25)	0.85 (0.60,1.22)	1.34 (0.96,1.87)		1	0.87 (0.60,1.26)	1.31 (0.94,1.84)	1.40 (1.00,1.98)		1	1.27 (0.94,1.72)	1.42 (1.01,2.00)	1.17 (0.79,1.74)
F41 (Other anxiety disorders)	1.15 (1.01,1.30)	0.97 (0.86,1.08)	1	1.30 (1.08,1.58)		1.24 (0.97,1.60)	1.06 (0.91,1.23)	1	1.11 (0.97,1.26)	1.24 (1.07,1.43)*		1	1.00 (0.87,1.15)	1.25 (1.10,1.43)*	1.33 (1.16,1.52)*		1	1.03 (0.91,1.17)	0.97 (0.85,1.11)	1.10 (0.97,1.26)		1	1.02 (0.90,1.16)	1.03 (0.91,1.17)	1.11 (0.97,1.26)		1	0.91 (0.82,1.02)	0.92 (0.81,1.05)	0.99 (0.86,1.14)
F43 (Reaction to severe stress, and adjustment disorders)	1.18 (0.78,1.80)	1.14 (0.78,1.66)	1	1.44 (0.76,2.73)		1.51 (0.68,3.31)	1.47 (0.90,2.40)	1	1.14 (0.72,1.81)	1.67 (1.04,2.69)		1	1.42 (0.87,2.33)	2.14 (1.35,3.39)*	1.99 (1.24,3.19)		1	1.18 (0.74,1.91)	1.31 (0.82,2.10)	1.72 (1.10,2.70)		1	0.94 (0.61,1.44)	1.05 (0.69,1.59)	1.07 (0.70,1.64)		1	0.90 (0.62,1.31)	0.97 (0.63,1.48)	1.02 (0.65,1.59)
G_others (Other diseases of the nervous system)	1.15 (0.96,1.38)	0.91 (0.76,1.09)	1	1.19 (0.88,1.62)		1.06 (0.72,1.58)	0.96 (0.76,1.20)	1	0.99 (0.81,1.19)	1.15 (0.94,1.42)		1	1.09 (0.88,1.35)	1.35 (1.10,1.66)	1.55 (1.27,1.91)*		1	1.16 (0.95,1.40)	1.20 (0.99,1.46)	1.16 (0.95,1.42)		1	1.08 (0.89,1.31)	1.02 (0.84,1.24)	1.10 (0.90,1.34)		1	1.01 (0.85,1.20)	0.85 (0.69,1.05)	1.07 (0.87,1.30)
G20 (Parkinson's disease)	1.24 (0.92,1.69)	0.81 (0.59,1.11)	1	1.50 (0.93,2.42)		1.63 (0.87,3.07)	1.24 (0.83,1.84)	1	0.98 (0.69,1.39)	1.44 (1.00,2.06)		1	0.78 (0.50,1.23)	1.33 (0.89,1.97)	2.80 (1.96,4.02)*		1	1.46 (1.01,2.12)	1.68 (1.16,2.42)	2.51 (1.76,3.58)*		1	1.00 (0.72,1.38)	0.96 (0.69,1.32)	0.65 (0.46,0.92)		1	0.82 (0.62,1.08)	0.56 (0.39,0.80)*	0.55 (0.37,0.79)*
G25 (Other extrapyramidal and movement disorders)	1.34 (0.96,1.87)	1.01 (0.73,1.41)	1	1.42 (0.84,2.40)		0.70 (0.28,1.78)	1.16 (0.75,1.79)	1	1.16 (0.80,1.68)	1.63 (1.11,2.39)		1	1.09 (0.73,1.61)	1.26 (0.86,1.84)	1.36 (0.93,1.97)		1	1.24 (0.88,1.76)	1.14 (0.80,1.64)	1.14 (0.78,1.65)		1	1.15 (0.81,1.63)	1.15 (0.81,1.64)	0.99 (0.69,1.43)		1	1.41 (1.04,1.92)	1.16 (0.80,1.68)	1.09 (0.73,1.62)
G30_G31 (Alzheimer diseas and other degenerative diseases of nervous system, not elsewhere classified)	1.30 (0.98,1.73)	1.08 (0.82,1.42)	1	1.53 (0.98,2.37)		1.88 (1.09,3.24)	1.28 (0.89,1.85)	1	1.17 (0.86,1.60)	1.41 (1.01,1.96)		1	1.21 (0.83,1.76)	2.08 (1.48,2.92)*	2.15 (1.53,3.03)*		1	0.87 (0.65,1.18)	1.11 (0.83,1.48)	1.39 (1.03,1.86)		1	1.15 (0.86,1.54)	0.95 (0.70,1.29)	1.05 (0.78,1.41)		1	1.09 (0.85,1.41)	0.77 (0.55,1.06)	1.09 (0.80,1.49)
G40_G41 (Epilepsy and status epilepticus)	1.33 (0.94,1.90)	1.34 (0.96,1.87)	1	0.95 (0.48,1.87)		1.26 (0.64,2.50)	0.94 (0.62,1.43)	1	1.03 (0.73,1.45)	1.04 (0.70,1.53)		1	1.16 (0.79,1.71)	1.06 (0.72,1.58)	1.66 (1.15,2.40)		1	1.06 (0.73,1.55)	1.22 (0.84,1.77)	1.60 (1.11,2.30)		1	1.13 (0.78,1.63)	1.00 (0.68,1.45)	1.35 (0.95,1.93)		1	1.56 (1.12,2.16)	1.19 (0.80,1.77)	1.63 (1.12,2.38)
G43_G44 (Migraine and other headache syndromes)	1.00 (0.81,1.25)	1.10 (0.91,1.33)	1	1.15 (0.81,1.62)		1.00 (0.64,1.56)	0.92 (0.72,1.19)	1	0.93 (0.75,1.15)	1.17 (0.93,1.48)		1	1.14 (0.91,1.43)	1.09 (0.87,1.38)	1.37 (1.09,1.71)		1	1.33 (1.06,1.67)	1.31 (1.03,1.65)	1.55 (1.23,1.95)*		1	1.10 (0.89,1.36)	0.93 (0.74,1.16)	1.00 (0.80,1.25)		1	0.96 (0.79,1.16)	0.86 (0.68,1.08)	1.05 (0.83,1.33)
G45_G46 (Transient cerebral ischaemic attacks and related syndromes and vascular syndromes of brain in cerebrovascular diseases)	1.15 (0.91,1.45)	1.07 (0.86,1.33)	1	1.08 (0.73,1.61)		1.11 (0.70,1.78)	0.78 (0.58,1.04)	1	0.90 (0.71,1.13)	1.09 (0.85,1.39)		1	1.00 (0.77,1.30)	1.12 (0.87,1.44)	1.33 (1.04,1.70)		1	1.09 (0.86,1.37)	0.96 (0.75,1.22)	1.12 (0.88,1.43)		1	0.90 (0.70,1.15)	0.94 (0.74,1.20)	1.02 (0.81,1.29)		1	1.31 (1.06,1.62)	1.02 (0.79,1.32)	1.15 (0.89,1.49)
G47 (Sleep disorders)	1.80 (1.48,2.19)*	1.14 (0.93,1.40)	1	0.89 (0.58,1.34)		0.84 (0.53,1.34)	0.90 (0.70,1.17)	1	1.02 (0.82,1.25)	1.48 (1.20,1.83)*		1	1.05 (0.82,1.35)	1.36 (1.08,1.71)	1.88 (1.51,2.34)*		1	1.27 (1.01,1.60)	1.23 (0.98,1.55)	1.69 (1.36,2.09)*		1	1.00 (0.81,1.24)	0.99 (0.80,1.23)	1.38 (1.13,1.69)*		1	1.04 (0.86,1.24)	1.01 (0.82,1.24)	1.11 (0.90,1.37)
G50 (Disorders of trigeminal nerve)	0.88 (0.52,1.47)	0.81 (0.50,1.30)	1	1.31 (0.62,2.74)		0.22 (0.03,1.58)	0.66 (0.36,1.22)	1	0.80 (0.49,1.29)	0.67 (0.38,1.20)		1	1.23 (0.67,2.26)	1.60 (0.90,2.86)	1.71 (0.95,3.06)		1	0.80 (0.45,1.41)	1.21 (0.71,2.05)	1.31 (0.76,2.26)		1	1.31 (0.75,2.28)	1.62 (0.95,2.76)	0.98 (0.53,1.80)		1	1.06 (0.66,1.70)	0.97 (0.55,1.70)	1.14 (0.64,2.01)
G51 (Facial nerve disorders)	1.08 (0.68,1.72)	0.87 (0.55,1.36)	1	0.75 (0.29,1.91)		0.25 (0.03,1.85)	0.72 (0.38,1.37)	1	1.09 (0.67,1.79)	1.37 (0.81,2.32)		1	1.17 (0.68,2.02)	1.35 (0.79,2.28)	1.19 (0.69,2.05)		1	0.48 (0.27,0.82)	0.92 (0.58,1.46)	0.76 (0.46,1.25)		1	1.56 (0.91,2.65)	1.42 (0.82,2.45)	1.53 (0.89,2.62)		1	1.15 (0.74,1.78)	1.01 (0.60,1.70)	0.96 (0.55,1.68)
G55 (Nerve root and plexus compressions in diseases classified elsewhere)	1.14 (0.93,1.39)	0.99 (0.81,1.20)	1	0.97 (0.67,1.39)		1.02 (0.66,1.58)	1.07 (0.84,1.37)	1	1.06 (0.86,1.31)	0.98 (0.77,1.24)		1	1.14 (0.91,1.44)	1.24 (0.99,1.56)	1.36 (1.08,1.70)		1	1.06 (0.86,1.31)	1.09 (0.88,1.35)	1.18 (0.95,1.47)		1	0.84 (0.68,1.04)	0.79 (0.63,0.98)	1.01 (0.82,1.24)		1	0.83 (0.68,1.00)	0.83 (0.66,1.03)	1.02 (0.82,1.26)
G56 (Mononeuropathies of upper limb)	1.38 (1.15,1.66)*	1.09 (0.91,1.30)	1	0.89 (0.63,1.26)		0.75 (0.48,1.18)	0.82 (0.65,1.04)	1	1.06 (0.87,1.27)	1.24 (1.01,1.52)		1	0.99 (0.81,1.21)	1.12 (0.92,1.36)	1.12 (0.92,1.37)		1	0.89 (0.73,1.09)	1.21 (1.00,1.46)	1.06 (0.87,1.30)		1	0.99 (0.81,1.20)	1.04 (0.86,1.27)	1.29 (1.07,1.56)		1	0.98 (0.82,1.16)	1.09 (0.90,1.33)	1.16 (0.95,1.43)
G57 (Mononeuropathies of lower limb)	0.93 (0.63,1.36)	0.92 (0.66,1.29)	1	1.26 (0.72,2.22)		0.77 (0.30,1.96)	1.13 (0.73,1.76)	1	1.01 (0.69,1.49)	1.03 (0.66,1.58)		1	0.90 (0.61,1.34)	1.06 (0.72,1.56)	0.91 (0.61,1.38)		1	1.17 (0.78,1.75)	1.61 (1.09,2.38)	1.27 (0.83,1.95)		1	0.88 (0.60,1.29)	0.92 (0.62,1.35)	1.09 (0.74,1.61)		1	0.84 (0.59,1.20)	1.21 (0.83,1.77)	1.13 (0.74,1.73)
G62 (Other and unspecified polyneuropathies)	1.22 (0.95,1.58)	1.05 (0.82,1.34)	1	1.17 (0.75,1.80)		1.35 (0.83,2.19)	0.83 (0.60,1.14)	1	0.82 (0.63,1.07)	1.12 (0.85,1.47)		1	1.00 (0.73,1.36)	1.20 (0.89,1.62)	1.71 (1.29,2.26)*		1	1.23 (0.93,1.62)	1.22 (0.92,1.62)	1.46 (1.10,1.93)		1	1.14 (0.86,1.50)	1.21 (0.92,1.59)	1.19 (0.91,1.57)		1	1.13 (0.89,1.42)	0.93 (0.70,1.23)	0.98 (0.74,1.31)
G63 (Polyneuropathy in diseases classified elsewhere)	1.04 (0.63,1.72)	0.71 (0.42,1.21)	1	0.72 (0.25,2.07)		0.18 (0.02,1.31)	0.48 (0.24,0.97)	1	0.48 (0.28,0.84)	0.87 (0.53,1.46)		1	0.63 (0.31,1.28)	0.65 (0.33,1.28)	1.52 (0.86,2.68)		1	1.21 (0.64,2.28)	0.93 (0.47,1.82)	2.11 (1.18,3.77)		1	0.66 (0.34,1.29)	1.17 (0.66,2.05)	1.27 (0.74,2.19)		1	1.42 (0.85,2.38)	1.12 (0.61,2.04)	1.52 (0.86,2.70)
G81 (Hemiplegia and hemiparesis)	1.22 (0.88,1.70)	1.18 (0.86,1.61)	1	1.54 (0.93,2.56)		1.30 (0.65,2.58)	1.41 (0.94,2.10)	1	1.29 (0.91,1.83)	1.26 (0.85,1.85)		1	1.32 (0.89,1.95)	1.53 (1.05,2.23)	1.87 (1.29,2.70)*		1	1.09 (0.78,1.52)	0.94 (0.66,1.35)	1.51 (1.09,2.11)		1	0.88 (0.64,1.21)	0.73 (0.52,1.01)	0.72 (0.52,1.00)		1	0.95 (0.71,1.27)	0.84 (0.60,1.18)	0.73 (0.50,1.06)
G93 (Other disorders of brain)	0.85 (0.64,1.14)	0.77 (0.59,1.01)	1	1.12 (0.71,1.78)		1.50 (0.87,2.61)	1.06 (0.74,1.51)	1	1.02 (0.75,1.39)	1.02 (0.72,1.44)		1	1.22 (0.87,1.71)	1.48 (1.07,2.05)	1.27 (0.91,1.79)		1	1.20 (0.88,1.64)	1.15 (0.84,1.58)	0.97 (0.69,1.36)		1	0.91 (0.67,1.25)	0.81 (0.58,1.11)	1.10 (0.81,1.48)		1	0.95 (0.71,1.25)	1.03 (0.75,1.41)	1.03 (0.74,1.42)
G95 (Other and unspecified diseases of spinal cord)	1.53 (0.85,2.74)	1.69 (0.98,2.92)	1	1.09 (0.37,3.21)		1.03 (0.30,3.52)	1.03 (0.51,2.06)	1	1.20 (0.68,2.13)	1.44 (0.78,2.65)		1	0.82 (0.43,1.54)	1.17 (0.65,2.09)	1.42 (0.81,2.51)		1	1.21 (0.70,2.11)	1.06 (0.59,1.89)	1.24 (0.70,2.20)		1	0.84 (0.49,1.44)	0.64 (0.36,1.13)	0.77 (0.45,1.31)		1	0.75 (0.46,1.22)	0.82 (0.48,1.42)	0.71 (0.39,1.29)
G99 (Other disorders of nervous system in diseases classified elsewhere)	1.07 (0.74,1.54)	0.73 (0.51,1.05)	1	0.51 (0.22,1.19)		0.81 (0.32,2.06)	1.13 (0.71,1.80)	1	0.98 (0.66,1.48)	1.06 (0.68,1.65)		1	1.06 (0.66,1.69)	1.21 (0.77,1.90)	1.69 (1.10,2.59)		1	1.36 (0.87,2.13)	1.93 (1.26,2.97)*	1.69 (1.08,2.64)		1	0.89 (0.59,1.34)	0.96 (0.65,1.43)	0.88 (0.59,1.33)		1	1.10 (0.77,1.56)	1.17 (0.79,1.74)	0.71 (0.44,1.16)
I_others (Other diseases of the circulatory system)	1.03 (0.77,1.37)	0.94 (0.71,1.23)	1	0.91 (0.53,1.55)		0.90 (0.46,1.76)	0.93 (0.64,1.34)	1	1.10 (0.81,1.48)	1.12 (0.81,1.56)		1	0.95 (0.69,1.31)	0.96 (0.70,1.33)	1.12 (0.82,1.53)		1	0.81 (0.60,1.10)	0.84 (0.62,1.14)	0.86 (0.64,1.17)		1	1.20 (0.86,1.66)	1.34 (0.97,1.83)	1.30 (0.95,1.78)		1	1.05 (0.80,1.37)	1.06 (0.78,1.44)	0.87 (0.63,1.22)
I05_I09 (Chronic rheumatic heart diseases)	1.32 (1.12,1.56)*	1.06 (0.90,1.26)	1	0.79 (0.57,1.12)		0.98 (0.65,1.46)	1.09 (0.87,1.35)	1	1.05 (0.87,1.26)	1.43 (1.18,1.73)*		1	1.29 (1.05,1.59)	1.33 (1.08,1.63)	1.82 (1.50,2.22)*		1	1.16 (0.97,1.39)	1.30 (1.09,1.56)	1.21 (1.00,1.46)		1	1.06 (0.88,1.28)	1.18 (0.98,1.41)	1.21 (1.01,1.45)		1	1.15 (0.98,1.35)	1.23 (1.03,1.48)	1.04 (0.86,1.27)
I10 (Essential (primary) hypertension)	1.20 (1.12,1.29)*	1.03 (0.96,1.10)	1	1.01 (0.89,1.14)		1.07 (0.91,1.25)	1.03 (0.95,1.12)	1	1.07 (0.99,1.15)	1.19 (1.10,1.29)*		1	1.13 (1.05,1.22)*	1.33 (1.23,1.43)*	1.48 (1.38,1.60)*		1	1.06 (0.99,1.14)	1.05 (0.98,1.13)	1.18 (1.10,1.27)*		1	0.98 (0.91,1.05)	1.04 (0.97,1.12)	1.08 (1.01,1.17)		1	1.04 (0.97,1.11)	1.02 (0.95,1.10)	1.02 (0.95,1.11)
I11_I15 (Hypertensive diseases (Essential (primary) hypertension))	0.86 (0.50,1.47)	1.00 (0.61,1.65)	1	1.08 (0.45,2.64)		3.05 (1.12,8.28)	2.15 (1.03,4.49)	1	1.48 (0.75,2.94)	2.22 (1.11,4.42)		1	1.09 (0.49,2.40)	2.18 (1.09,4.37)	2.73 (1.38,5.37)		1	1.26 (0.66,2.40)	1.75 (0.95,3.21)	2.13 (1.17,3.88)		1	0.85 (0.46,1.54)	1.12 (0.64,1.95)	1.11 (0.64,1.92)		1	0.75 (0.45,1.25)	1.07 (0.63,1.80)	0.84 (0.46,1.50)
I20 (Angina pectoris)	1.17 (1.01,1.35)	1.08 (0.94,1.24)	1	1.06 (0.82,1.37)		0.92 (0.67,1.27)	0.76 (0.63,0.92)	1	1.03 (0.89,1.19)	1.11 (0.94,1.29)		1	1.02 (0.87,1.21)	1.10 (0.94,1.29)	1.37 (1.17,1.60)*		1	1.05 (0.91,1.22)	1.02 (0.88,1.19)	1.14 (0.98,1.33)		1	0.94 (0.80,1.09)	1.01 (0.87,1.17)	1.00 (0.87,1.16)		1	0.97 (0.85,1.10)	0.94 (0.81,1.09)	0.87 (0.74,1.02)
I20_I25 (Ischaemic heart diseases)	1.24 (1.13,1.36)*	1.06 (0.97,1.16)	1	0.98 (0.82,1.16)		1.11 (0.91,1.35)	0.89 (0.79,1.01)	1	1.03 (0.93,1.14)	1.19 (1.07,1.32)*		1	1.12 (1.01,1.25)	1.14 (1.02,1.26)	1.38 (1.24,1.53)*		1	1.08 (0.98,1.19)	1.11 (1.01,1.23)	1.16 (1.05,1.28)		1	1.04 (0.93,1.15)	1.09 (0.99,1.21)	1.14 (1.03,1.25)		1	1.06 (0.98,1.16)	1.07 (0.97,1.18)	1.01 (0.91,1.12)
I21 (Acute myocardial infarction)	1.33 (1.15,1.54)*	1.13 (0.98,1.30)	1	0.98 (0.74,1.29)		1.32 (0.99,1.76)	0.92 (0.76,1.11)	1	1.00 (0.86,1.17)	1.29 (1.10,1.52)*		1	1.12 (0.94,1.33)	1.24 (1.05,1.46)	1.52 (1.30,1.78)*		1	1.04 (0.89,1.21)	1.07 (0.92,1.25)	1.29 (1.11,1.50)*		1	0.99 (0.85,1.16)	1.10 (0.94,1.28)	1.07 (0.92,1.25)		1	1.01 (0.89,1.16)	1.02 (0.88,1.19)	0.96 (0.82,1.12)
I24 (Other acute ischemic heart diseases)	0.94 (0.71,1.24)	1.01 (0.78,1.31)	1	0.81 (0.48,1.38)		2.11 (1.29,3.45)*	1.10 (0.76,1.58)	1	1.13 (0.83,1.54)	1.48 (1.07,2.04)		1	1.08 (0.78,1.50)	1.08 (0.79,1.49)	1.33 (0.98,1.81)		1	0.87 (0.65,1.16)	0.92 (0.68,1.23)	0.99 (0.74,1.33)		1	1.03 (0.76,1.40)	1.32 (0.99,1.75)	0.94 (0.69,1.27)		1	1.17 (0.91,1.51)	1.04 (0.77,1.40)	0.84 (0.61,1.17)
I25 (Chronic ischemic heart disease)	1.23 (1.12,1.35)*	1.05 (0.96,1.16)	1	0.98 (0.82,1.17)		1.08 (0.88,1.33)	0.91 (0.80,1.02)	1	1.01 (0.91,1.11)	1.15 (1.03,1.28)		1	1.16 (1.04,1.29)	1.22 (1.09,1.36)*	1.46 (1.31,1.63)*		1	1.05 (0.95,1.16)	1.13 (1.02,1.25)	1.21 (1.09,1.34)*		1	1.02 (0.92,1.14)	1.07 (0.97,1.19)	1.11 (1.00,1.22)		1	1.08 (0.98,1.18)	1.08 (0.98,1.20)	1.02 (0.92,1.13)
I26 (Pulmonary embolism)	1.19 (0.98,1.45)	1.05 (0.87,1.27)	1	1.39 (1.01,1.91)		1.12 (0.74,1.70)	0.88 (0.69,1.14)	1	1.01 (0.83,1.24)	1.22 (0.98,1.52)		1	0.97 (0.76,1.23)	1.31 (1.05,1.63)	1.72 (1.39,2.13)*		1	1.18 (0.95,1.47)	1.54 (1.24,1.90)*	1.70 (1.37,2.10)*		1	1.07 (0.87,1.31)	1.02 (0.83,1.26)	0.98 (0.80,1.20)		1	1.10 (0.92,1.31)	0.99 (0.80,1.22)	0.84 (0.67,1.06)
I27 (Other pulmonary heart diseases)	1.41 (0.97,2.04)	0.93 (0.63,1.36)	1	0.74 (0.34,1.65)		1.06 (0.44,2.54)	1.07 (0.65,1.76)	1	1.18 (0.79,1.78)	1.16 (0.75,1.81)		1	1.58 (0.91,2.76)	1.95 (1.15,3.33)	3.22 (1.94,5.34)*		1	1.42 (0.89,2.26)	2.12 (1.37,3.29)*	2.16 (1.38,3.38)*		1	1.22 (0.80,1.86)	1.17 (0.76,1.78)	1.38 (0.92,2.08)		1	1.08 (0.75,1.55)	1.33 (0.90,1.97)	0.98 (0.63,1.53)
I30_I32 (Diseases of pericardium)	1.24 (0.94,1.66)	0.91 (0.68,1.21)	1	0.84 (0.47,1.48)		1.17 (0.67,2.05)	0.55 (0.37,0.81)*	1	0.81 (0.61,1.08)	0.92 (0.67,1.25)		1	1.14 (0.81,1.62)	1.21 (0.86,1.71)	1.67 (1.21,2.32)*		1	1.06 (0.78,1.44)	1.04 (0.76,1.43)	1.23 (0.90,1.68)		1	1.07 (0.78,1.47)	1.09 (0.80,1.50)	1.08 (0.79,1.48)		1	0.99 (0.75,1.30)	0.99 (0.72,1.35)	1.15 (0.84,1.57)
I33_I38 (Endocarditis)	1.42 (0.85,2.37)	1.14 (0.68,1.90)	1	1.39 (0.60,3.25)		2.13 (0.94,4.82)	1.24 (0.68,2.25)	1	0.88 (0.51,1.50)	0.95 (0.53,1.68)		1	1.12 (0.56,2.25)	1.42 (0.74,2.71)	2.39 (1.30,4.39)		1	1.61 (0.94,2.76)	1.44 (0.82,2.51)	1.40 (0.79,2.47)		1	0.97 (0.56,1.67)	0.79 (0.45,1.39)	1.14 (0.69,1.89)		1	0.92 (0.57,1.48)	1.00 (0.60,1.69)	0.93 (0.54,1.60)
I34_I37 (Valve disorders)	1.23 (1.06,1.42)	1.05 (0.91,1.21)	1	0.95 (0.72,1.24)		0.91 (0.65,1.27)	0.86 (0.71,1.03)	1	1.02 (0.88,1.18)	1.08 (0.92,1.27)		1	1.01 (0.86,1.20)	1.15 (0.97,1.35)	1.40 (1.20,1.65)*		1	1.04 (0.89,1.21)	1.14 (0.98,1.32)	1.15 (0.98,1.35)		1	0.92 (0.79,1.07)	1.04 (0.89,1.21)	1.04 (0.89,1.20)		1	1.01 (0.88,1.15)	1.08 (0.93,1.25)	0.94 (0.80,1.11)
I42 (Cardiomyopathy)	1.25 (0.89,1.76)	1.18 (0.85,1.63)	1	1.02 (0.55,1.90)		0.85 (0.40,1.78)	0.66 (0.43,1.03)	1	0.91 (0.65,1.27)	0.97 (0.68,1.40)		1	0.97 (0.66,1.42)	0.89 (0.60,1.31)	1.41 (0.99,2.01)		1	0.84 (0.59,1.18)	0.94 (0.67,1.33)	0.90 (0.63,1.29)		1	0.97 (0.66,1.42)	1.34 (0.94,1.92)	1.36 (0.95,1.94)		1	1.09 (0.79,1.50)	1.25 (0.88,1.77)	1.09 (0.75,1.60)
I44 (Atrioventricular and left bundle-branch block)	1.09 (0.93,1.27)	1.05 (0.91,1.22)	1	0.88 (0.65,1.19)		1.04 (0.75,1.46)	0.85 (0.70,1.04)	1	0.89 (0.75,1.04)	1.13 (0.95,1.34)		1	1.08 (0.89,1.30)	1.27 (1.06,1.52)	1.58 (1.33,1.89)*		1	1.07 (0.90,1.26)	1.30 (1.10,1.53)*	1.47 (1.24,1.74)*		1	0.93 (0.78,1.10)	1.01 (0.86,1.19)	1.01 (0.86,1.19)		1	0.96 (0.83,1.11)	1.06 (0.90,1.25)	0.84 (0.71,1.01)
I45 (Other conduction disorders)	1.11 (0.91,1.36)	0.94 (0.78,1.15)	1	1.11 (0.78,1.56)		1.24 (0.81,1.92)	1.05 (0.81,1.36)	1	1.09 (0.88,1.35)	1.25 (0.99,1.57)		1	1.06 (0.84,1.35)	1.17 (0.92,1.47)	1.42 (1.13,1.77)*		1	0.97 (0.78,1.21)	1.19 (0.96,1.46)	1.12 (0.90,1.39)		1	0.97 (0.78,1.22)	1.08 (0.87,1.34)	1.10 (0.89,1.36)		1	1.03 (0.85,1.25)	1.02 (0.82,1.27)	1.09 (0.88,1.36)
I46 (Cardiac arrest)	1.19 (1.04,1.36)	1.08 (0.94,1.24)	1	1.36 (1.08,1.72)		1.01 (0.75,1.37)	1.04 (0.87,1.23)	1	0.94 (0.81,1.08)	1.10 (0.95,1.28)		1	1.17 (0.98,1.39)	1.26 (1.06,1.49)	1.59 (1.35,1.86)*		1	1.03 (0.89,1.20)	1.22 (1.05,1.41)	1.25 (1.08,1.45)		1	1.02 (0.87,1.19)	1.13 (0.97,1.31)	1.01 (0.87,1.17)		1	0.91 (0.80,1.04)	0.96 (0.83,1.10)	0.87 (0.75,1.01)
I47_I49 (cardiac arrhythmias)	1.30 (1.19,1.42)*	1.07 (0.98,1.17)	1	1.06 (0.90,1.25)		0.83 (0.67,1.03)	0.96 (0.85,1.07)	1	0.96 (0.87,1.05)	1.18 (1.07,1.31)*		1	1.16 (1.05,1.29)	1.19 (1.08,1.32)*	1.41 (1.28,1.56)*		1	1.03 (0.94,1.13)	1.09 (0.99,1.20)	1.09 (0.99,1.20)		1	0.98 (0.89,1.08)	1.10 (1.00,1.21)	1.14 (1.04,1.25)		1	1.03 (0.95,1.13)	1.03 (0.94,1.14)	1.07 (0.97,1.19)
I50 (Heart failure)	1.52 (1.32,1.76)*	1.13 (0.97,1.31)	1	0.87 (0.65,1.17)		1.21 (0.89,1.64)	1.01 (0.83,1.22)	1	1.01 (0.87,1.19)	1.37 (1.17,1.62)*		1	1.20 (0.99,1.46)	1.41 (1.18,1.69)*	2.22 (1.87,2.64)*		1	1.04 (0.88,1.21)	1.24 (1.07,1.45)	1.47 (1.26,1.72)*		1	0.91 (0.77,1.07)	1.10 (0.94,1.28)	1.17 (1.01,1.36)		1	1.08 (0.95,1.24)	0.92 (0.78,1.07)	0.95 (0.81,1.11)
I51 (Complications and ill-defined descriptions of heart disease)	1.33 (1.16,1.53)*	1.08 (0.94,1.23)	1	1.01 (0.78,1.30)		1.00 (0.75,1.35)	0.86 (0.72,1.03)	1	0.98 (0.85,1.13)	1.18 (1.01,1.37)		1	0.98 (0.83,1.16)	1.22 (1.05,1.43)	1.62 (1.39,1.88)*		1	0.98 (0.85,1.14)	1.15 (1.00,1.33)	1.23 (1.07,1.42)		1	1.00 (0.86,1.16)	0.98 (0.84,1.13)	1.06 (0.92,1.22)		1	1.05 (0.93,1.19)	0.96 (0.83,1.11)	0.86 (0.74,1.01)
I61 (Nontraumatic intracerebral hemorrhage)	1.74 (1.12,2.70)	1.31 (0.84,2.03)	1	1.24 (0.57,2.70)		0.67 (0.20,2.22)	0.80 (0.45,1.43)	1	1.23 (0.79,1.91)	1.35 (0.83,2.19)		1	0.87 (0.55,1.37)	0.68 (0.42,1.10)	1.09 (0.70,1.69)		1	1.03 (0.66,1.60)	1.32 (0.86,2.03)	0.99 (0.61,1.61)		1	0.88 (0.56,1.38)	0.96 (0.62,1.49)	0.94 (0.60,1.46)		1	1.07 (0.72,1.57)	0.85 (0.53,1.36)	0.87 (0.54,1.42)
I63 (Cerebral infarction)	1.16 (0.96,1.41)	1.05 (0.88,1.26)	1	1.21 (0.88,1.66)		1.40 (0.96,2.03)	1.18 (0.94,1.48)	1	0.94 (0.77,1.15)	1.15 (0.93,1.43)		1	1.20 (0.96,1.51)	1.44 (1.16,1.79)*	1.61 (1.30,2.00)*		1	1.01 (0.83,1.24)	1.07 (0.87,1.30)	1.28 (1.05,1.56)		1	0.96 (0.79,1.18)	1.03 (0.84,1.25)	1.02 (0.84,1.24)		1	1.12 (0.94,1.33)	1.11 (0.91,1.35)	0.98 (0.79,1.22)
I64 (Stroke, not specified as haemorrhage or infarction)	1.18 (0.82,1.70)	0.92 (0.64,1.33)	1	0.48 (0.19,1.20)		1.33 (0.59,3.02)	1.00 (0.60,1.67)	1	1.05 (0.69,1.59)	1.46 (0.95,2.24)		1	1.25 (0.80,1.95)	1.26 (0.81,1.96)	1.31 (0.84,2.02)		1	1.42 (0.94,2.13)	1.16 (0.76,1.79)	1.59 (1.05,2.42)		1	0.86 (0.57,1.30)	0.96 (0.64,1.42)	0.93 (0.63,1.38)		1	0.80 (0.56,1.14)	0.91 (0.62,1.35)	0.71 (0.46,1.10)
I65_I66 (Occlusion and stenosis of precerebral arteries)	1.46 (1.02,2.09)	1.15 (0.80,1.64)	1	1.41 (0.77,2.56)		0.71 (0.28,1.80)	0.93 (0.59,1.48)	1	1.18 (0.81,1.70)	1.19 (0.80,1.78)		1	1.00 (0.66,1.53)	1.23 (0.82,1.83)	1.55 (1.05,2.29)		1	0.89 (0.62,1.30)	1.02 (0.71,1.48)	1.19 (0.83,1.72)		1	0.93 (0.63,1.38)	1.00 (0.69,1.46)	1.05 (0.73,1.51)		1	1.23 (0.87,1.72)	1.22 (0.83,1.78)	1.02 (0.68,1.53)
I67 (Other cerebrovascular diseases)	1.36 (1.14,1.63)*	1.01 (0.84,1.20)	1	1.05 (0.76,1.46)		1.70 (1.20,2.42)*	1.13 (0.89,1.43)	1	1.08 (0.89,1.32)	1.33 (1.08,1.64)		1	0.97 (0.77,1.21)	1.17 (0.94,1.44)	1.72 (1.41,2.11)*		1	1.05 (0.87,1.27)	1.09 (0.90,1.33)	1.46 (1.21,1.77)*		1	1.08 (0.89,1.31)	0.98 (0.80,1.19)	1.10 (0.91,1.33)		1	1.06 (0.90,1.26)	1.02 (0.84,1.23)	0.99 (0.80,1.21)
I69 (Sequelae of cerebrovascular disease)	1.13 (0.76,1.70)	1.19 (0.81,1.74)	1	0.88 (0.41,1.87)		1.09 (0.45,2.61)	1.25 (0.77,2.02)	1	1.06 (0.69,1.62)	1.10 (0.69,1.74)		1	1.25 (0.74,2.11)	1.54 (0.93,2.54)	2.46 (1.54,3.95)*		1	1.16 (0.75,1.79)	0.93 (0.58,1.49)	1.99 (1.32,3.00)*		1	0.97 (0.65,1.46)	1.01 (0.67,1.51)	0.78 (0.51,1.19)		1	0.86 (0.60,1.23)	0.81 (0.53,1.24)	0.91 (0.59,1.40)
I70 (Atherosclerosis)	1.60 (1.15,2.23)	1.12 (0.80,1.58)	1	1.10 (0.59,2.07)		0.93 (0.44,1.96)	0.88 (0.57,1.38)	1	1.02 (0.72,1.46)	1.46 (1.02,2.09)		1	0.88 (0.57,1.35)	1.11 (0.75,1.65)	1.77 (1.23,2.55)*		1	1.36 (0.96,1.93)	1.21 (0.84,1.73)	1.37 (0.96,1.96)		1	0.77 (0.54,1.11)	0.85 (0.60,1.20)	1.07 (0.78,1.48)		1	1.08 (0.80,1.45)	0.79 (0.55,1.14)	1.03 (0.73,1.45)
I71 (Aortic aneurysm and dissection)	1.57 (1.21,2.04)*	1.17 (0.90,1.53)	1	0.84 (0.49,1.46)		0.67 (0.33,1.33)	0.77 (0.54,1.10)	1	1.11 (0.85,1.45)	1.32 (0.99,1.75)		1	1.05 (0.77,1.43)	1.25 (0.93,1.67)	1.33 (1.00,1.78)		1	0.99 (0.76,1.30)	1.08 (0.82,1.41)	1.02 (0.77,1.35)		1	0.95 (0.72,1.26)	1.01 (0.77,1.33)	0.99 (0.76,1.29)		1	1.05 (0.82,1.34)	1.01 (0.77,1.33)	0.94 (0.71,1.25)
I72 (Other aneurysm)	0.89 (0.57,1.38)	0.78 (0.51,1.20)	1	0.73 (0.31,1.73)		1.09 (0.37,3.19)	1.31 (0.73,2.36)	1	1.29 (0.78,2.15)	1.33 (0.77,2.30)		1	0.79 (0.44,1.43)	1.45 (0.87,2.42)	1.57 (0.94,2.60)		1	1.07 (0.64,1.77)	1.31 (0.80,2.15)	1.50 (0.92,2.46)		1	0.97 (0.58,1.65)	1.09 (0.66,1.80)	1.31 (0.81,2.11)		1	1.16 (0.75,1.78)	1.07 (0.65,1.75)	1.08 (0.65,1.79)
I73 (Other peripheral vascular diseases)	1.16 (0.95,1.43)	1.01 (0.83,1.23)	1	0.99 (0.68,1.43)		0.89 (0.56,1.43)	0.92 (0.71,1.19)	1	0.96 (0.77,1.19)	1.10 (0.87,1.39)		1	1.00 (0.78,1.27)	1.06 (0.83,1.35)	1.56 (1.25,1.96)*		1	1.07 (0.86,1.33)	1.02 (0.81,1.27)	1.14 (0.91,1.43)		1	0.94 (0.76,1.18)	1.05 (0.85,1.31)	0.91 (0.73,1.13)		1	1.20 (0.99,1.45)	0.94 (0.75,1.19)	0.99 (0.78,1.26)
I74 (Arterial embolism and thrombosis)	0.92 (0.75,1.14)	1.00 (0.83,1.21)	1	1.29 (0.94,1.77)		1.13 (0.74,1.72)	0.92 (0.72,1.18)	1	0.91 (0.74,1.12)	1.02 (0.81,1.28)		1	1.21 (0.96,1.53)	1.31 (1.04,1.64)	1.46 (1.16,1.84)*		1	1.05 (0.84,1.31)	1.16 (0.93,1.44)	1.41 (1.13,1.75)*		1	0.94 (0.77,1.16)	0.85 (0.68,1.05)	0.87 (0.70,1.07)		1	0.87 (0.72,1.05)	0.98 (0.80,1.21)	0.80 (0.63,1.01)
I77 (Other disorders of arteries and arterioles)	1.26 (0.85,1.85)	1.36 (0.94,1.96)	1	1.47 (0.79,2.74)		2.32 (1.21,4.46)	1.08 (0.65,1.82)	1	1.36 (0.89,2.06)	1.50 (0.97,2.33)		1	1.58 (0.95,2.62)	1.76 (1.08,2.87)	2.50 (1.56,4.00)*		1	0.95 (0.64,1.42)	0.86 (0.57,1.29)	1.30 (0.89,1.89)		1	0.96 (0.63,1.47)	1.40 (0.95,2.05)	1.13 (0.76,1.67)		1	1.25 (0.88,1.77)	1.21 (0.82,1.80)	1.11 (0.74,1.69)
I78 (Diseases of capillaries)	0.80 (0.45,1.43)	1.25 (0.76,2.06)	1	1.63 (0.73,3.64)		0.82 (0.19,3.61)	1.75 (0.89,3.45)	1	1.60 (0.87,2.92)	1.16 (0.58,2.31)		1	1.22 (0.66,2.25)	1.23 (0.67,2.26)	1.41 (0.78,2.57)		1	0.98 (0.57,1.68)	1.00 (0.58,1.73)	0.80 (0.44,1.45)		1	1.54 (0.90,2.63)	0.96 (0.54,1.73)	0.76 (0.41,1.40)		1	1.16 (0.71,1.89)	0.93 (0.52,1.68)	0.97 (0.53,1.78)
I80 (Phlebitis and thrombophlebitis)	1.01 (0.81,1.26)	0.95 (0.78,1.17)	1	1.14 (0.79,1.64)		0.67 (0.39,1.17)	0.97 (0.74,1.26)	1	0.92 (0.73,1.15)	1.11 (0.87,1.41)		1	1.18 (0.93,1.51)	1.23 (0.97,1.57)	1.32 (1.03,1.67)		1	1.00 (0.79,1.26)	1.20 (0.95,1.51)	1.15 (0.91,1.46)		1	0.80 (0.64,1.01)	1.00 (0.80,1.24)	0.76 (0.61,0.96)		1	0.90 (0.75,1.10)	0.69 (0.54,0.88)*	0.77 (0.60,0.98)
I82 (Other venous embolism and thrombosis)	0.98 (0.85,1.13)	1.02 (0.90,1.16)	1	1.12 (0.89,1.41)		1.09 (0.81,1.46)	1.00 (0.85,1.19)	1	1.01 (0.87,1.16)	0.99 (0.85,1.16)		1	0.95 (0.81,1.11)	1.12 (0.97,1.31)	1.20 (1.04,1.40)		1	1.01 (0.88,1.17)	1.11 (0.95,1.28)	1.29 (1.11,1.50)*		1	1.03 (0.89,1.18)	0.97 (0.84,1.12)	0.86 (0.74,1.00)		1	0.90 (0.79,1.02)	0.87 (0.75,1.01)	0.77 (0.66,0.91)*
I83_I86 (Varicose veins)	1.16 (0.95,1.42)	1.04 (0.86,1.26)	1	0.91 (0.62,1.33)		0.77 (0.47,1.25)	0.91 (0.71,1.17)	1	0.95 (0.77,1.17)	1.16 (0.93,1.45)		1	0.87 (0.70,1.09)	0.89 (0.72,1.11)	1.06 (0.86,1.31)		1	1.01 (0.82,1.24)	0.78 (0.62,0.97)	1.16 (0.94,1.43)		1	1.03 (0.83,1.28)	1.07 (0.86,1.32)	1.17 (0.95,1.44)		1	1.06 (0.89,1.27)	0.96 (0.78,1.19)	0.78 (0.62,1.00)
I84 (Haemorrhoids)	0.98 (0.79,1.20)	1.03 (0.85,1.24)	1	0.87 (0.59,1.27)		0.94 (0.60,1.48)	0.84 (0.65,1.08)	1	1.02 (0.83,1.26)	1.08 (0.86,1.36)		1	1.08 (0.87,1.34)	0.98 (0.79,1.23)	1.11 (0.89,1.38)		1	0.97 (0.78,1.20)	0.96 (0.77,1.19)	1.11 (0.89,1.37)		1	1.01 (0.82,1.24)	0.86 (0.69,1.06)	0.90 (0.73,1.12)		1	0.91 (0.76,1.09)	0.82 (0.66,1.02)	0.79 (0.63,1.00)
I87 (Other disorders of veins)	1.36 (0.91,2.03)	0.72 (0.47,1.10)	1	0.24 (0.06,0.99)		1.26 (0.43,3.70)	1.08 (0.57,2.06)	1	1.50 (0.88,2.53)	2.64 (1.56,4.45)*		1	0.92 (0.54,1.55)	1.24 (0.76,2.03)	1.63 (1.02,2.61)		1	1.47 (0.89,2.44)	1.56 (0.94,2.59)	2.20 (1.35,3.59)*		1	0.85 (0.54,1.34)	0.92 (0.59,1.43)	0.93 (0.60,1.46)		1	0.95 (0.65,1.39)	0.80 (0.50,1.27)	0.53 (0.30,0.93)
I89 (Other noninfective disorders of lymphatic vessels and lymph nodes)	1.10 (0.78,1.54)	0.88 (0.63,1.21)	1	0.73 (0.38,1.43)		2.15 (1.17,3.96)	1.11 (0.71,1.72)	1	1.00 (0.68,1.47)	1.38 (0.93,2.06)		1	1.34 (0.85,2.10)	1.72 (1.11,2.65)	2.41 (1.58,3.66)*		1	1.07 (0.71,1.60)	1.54 (1.05,2.26)	1.92 (1.31,2.81)*		1	0.92 (0.64,1.32)	0.99 (0.69,1.42)	1.00 (0.69,1.44)		1	0.92 (0.66,1.26)	1.06 (0.74,1.51)	0.94 (0.63,1.40)
I95 (Hypotension)	1.16 (1.02,1.32)	0.96 (0.84,1.09)	1	1.02 (0.81,1.29)		1.39 (1.08,1.79)	0.93 (0.79,1.09)	1	0.94 (0.82,1.08)	1.13 (0.98,1.31)		1	1.08 (0.92,1.27)	1.28 (1.10,1.50)*	1.77 (1.53,2.06)*		1	1.15 (1.00,1.32)	1.17 (1.01,1.34)	1.35 (1.17,1.56)*		1	1.01 (0.87,1.16)	1.16 (1.01,1.33)	1.12 (0.98,1.29)		1	1.15 (1.02,1.30)	1.05 (0.91,1.21)	1.19 (1.03,1.37)
J_copd (Chronic obstructive pulmonary disease)	1.46 (1.28,1.67)*	1.13 (0.99,1.29)	1	1.07 (0.84,1.36)		1.22 (0.91,1.62)	1.03 (0.86,1.23)	1	1.07 (0.92,1.24)	1.48 (1.27,1.72)*		1	1.20 (1.01,1.41)	1.39 (1.19,1.64)*	1.90 (1.63,2.22)*		1	1.00 (0.87,1.15)	1.08 (0.94,1.24)	1.21 (1.05,1.39)		1	1.11 (0.95,1.29)	1.37 (1.18,1.58)*	1.45 (1.26,1.68)*		1	1.10 (0.97,1.24)	1.08 (0.93,1.24)	1.11 (0.96,1.29)
J_others (Other diseases of the respiratory system)	1.27 (0.99,1.63)	0.78 (0.60,1.01)	1	0.67 (0.39,1.16)		0.83 (0.44,1.57)	0.94 (0.67,1.33)	1	1.21 (0.92,1.60)	1.09 (0.80,1.47)		1	1.14 (0.83,1.57)	1.22 (0.89,1.66)	1.63 (1.22,2.19)*		1	1.04 (0.78,1.39)	1.14 (0.86,1.51)	1.37 (1.04,1.81)		1	1.10 (0.82,1.48)	1.27 (0.96,1.69)	1.27 (0.96,1.68)		1	1.18 (0.92,1.51)	1.05 (0.79,1.40)	1.14 (0.85,1.52)
J00 (Acute nasopharyngitis [common cold])	1.24 (0.69,2.20)	1.47 (0.88,2.45)	1	1.63 (0.70,3.82)		0.00 (0.00,.)	0.68 (0.37,1.24)	1	0.68 (0.41,1.11)	0.62 (0.35,1.12)		1	0.65 (0.37,1.15)	0.68 (0.39,1.19)	0.90 (0.52,1.53)		1	0.72 (0.42,1.24)	0.66 (0.37,1.18)	1.08 (0.64,1.83)		1	0.80 (0.47,1.36)	0.87 (0.51,1.47)	0.72 (0.41,1.27)		1	1.09 (0.67,1.77)	1.12 (0.65,1.95)	0.81 (0.42,1.55)
J01_J06 (Acute upper respiratory infections (except Acute nasopharyngitis [common cold]))	1.09 (0.92,1.29)	1.01 (0.86,1.18)	1	1.04 (0.78,1.40)		1.11 (0.76,1.62)	1.36 (1.11,1.66)	1	1.28 (1.07,1.53)	1.15 (0.94,1.42)		1	1.00 (0.83,1.20)	1.20 (1.00,1.43)	1.17 (0.97,1.40)		1	0.98 (0.82,1.17)	0.98 (0.82,1.17)	1.15 (0.96,1.37)		1	0.92 (0.77,1.11)	1.08 (0.91,1.29)	1.08 (0.91,1.29)		1	1.10 (0.94,1.29)	1.28 (1.08,1.53)	1.07 (0.88,1.30)
J09_J11 (Influenza)	0.80 (0.57,1.13)	0.90 (0.66,1.23)	1	0.61 (0.30,1.22)		0.70 (0.32,1.54)	0.70 (0.46,1.07)	1	0.73 (0.52,1.03)	0.80 (0.55,1.16)		1	0.90 (0.61,1.31)	0.98 (0.67,1.42)	1.07 (0.74,1.55)		1	0.83 (0.56,1.23)	1.22 (0.85,1.75)	1.27 (0.88,1.84)		1	0.77 (0.52,1.14)	1.14 (0.80,1.63)	1.19 (0.83,1.70)		1	1.06 (0.76,1.47)	1.19 (0.82,1.72)	1.21 (0.82,1.78)
J12_J18 (Pneumonia)	1.24 (1.11,1.39)*	1.07 (0.96,1.19)	1	0.99 (0.80,1.21)		0.96 (0.75,1.23)	1.02 (0.88,1.17)	1	1.05 (0.93,1.18)	1.21 (1.06,1.36)*		1	1.07 (0.93,1.23)	1.38 (1.21,1.57)*	1.84 (1.62,2.08)*		1	1.11 (0.99,1.25)	1.19 (1.06,1.34)	1.36 (1.21,1.54)*		1	1.03 (0.91,1.17)	1.21 (1.07,1.36)*	1.21 (1.08,1.36)*		1	1.00 (0.91,1.11)	1.01 (0.90,1.13)	1.03 (0.92,1.17)
J20_J22 (Other acute lower respiratory infections)	1.27 (1.11,1.45)*	1.07 (0.95,1.22)	1	1.10 (0.87,1.38)		0.94 (0.70,1.25)	0.92 (0.78,1.08)	1	0.98 (0.86,1.12)	1.05 (0.91,1.22)		1	1.08 (0.93,1.26)	1.30 (1.12,1.50)*	1.43 (1.24,1.66)*		1	1.04 (0.91,1.19)	1.16 (1.02,1.33)	1.02 (0.88,1.18)		1	1.00 (0.86,1.15)	1.09 (0.95,1.25)	1.14 (1.00,1.31)		1	0.98 (0.86,1.10)	0.93 (0.80,1.07)	1.12 (0.97,1.29)
J30_J39 (Other diseases of upper respiratory tract)	1.01 (0.88,1.17)	0.98 (0.86,1.12)	1	0.82 (0.62,1.07)		1.04 (0.77,1.42)	0.92 (0.77,1.09)	1	1.10 (0.95,1.27)	1.09 (0.92,1.28)		1	1.06 (0.91,1.24)	1.03 (0.88,1.20)	1.14 (0.98,1.33)		1	1.02 (0.88,1.19)	1.05 (0.90,1.23)	1.10 (0.94,1.28)		1	0.98 (0.84,1.14)	1.02 (0.88,1.19)	1.09 (0.94,1.27)		1	1.04 (0.91,1.18)	0.98 (0.84,1.14)	1.16 (0.99,1.35)
J40 (Bronchitis, not specified as acute or chronic)	1.13 (0.70,1.84)	1.29 (0.83,1.99)	1	0.15 (0.02,1.12)		1.11 (0.42,2.91)	0.94 (0.52,1.68)	1	0.83 (0.50,1.38)	1.32 (0.79,2.20)		1	0.94 (0.56,1.57)	0.64 (0.37,1.12)	1.28 (0.79,2.09)		1	1.57 (0.95,2.58)	1.24 (0.72,2.12)	1.41 (0.82,2.40)		1	1.26 (0.77,2.07)	0.98 (0.58,1.65)	1.20 (0.72,2.00)		1	0.79 (0.51,1.24)	1.00 (0.61,1.63)	0.96 (0.57,1.62)
J45_J46 (Asthma and Status asthmaticus)	1.29 (1.11,1.50)*	1.11 (0.97,1.28)	1	0.84 (0.63,1.13)		1.33 (0.97,1.83)	1.19 (0.99,1.45)	1	1.25 (1.06,1.48)	1.54 (1.29,1.83)*		1	1.01 (0.86,1.20)	1.11 (0.94,1.31)	1.33 (1.14,1.57)*		1	1.08 (0.93,1.27)	1.07 (0.91,1.26)	1.15 (0.98,1.35)		1	1.11 (0.95,1.31)	1.24 (1.06,1.46)	1.26 (1.07,1.48)		1	1.01 (0.88,1.16)	1.04 (0.89,1.22)	1.08 (0.92,1.28)
J69 (Pneumonitis due to solids and liquids)	1.72 (1.22,2.44)*	1.11 (0.77,1.58)	1	1.08 (0.56,2.08)		0.60 (0.24,1.52)	0.81 (0.51,1.26)	1	0.94 (0.66,1.34)	1.30 (0.90,1.88)		1	1.38 (0.87,2.19)	2.15 (1.40,3.29)*	2.32 (1.52,3.55)*		1	1.09 (0.75,1.58)	1.12 (0.77,1.63)	1.45 (1.01,2.08)		1	1.16 (0.79,1.71)	1.23 (0.85,1.79)	1.34 (0.93,1.93)		1	0.83 (0.60,1.15)	1.16 (0.83,1.62)	0.83 (0.56,1.21)
J84 (Other interstitial pulmonary diseases)	1.24 (0.94,1.64)	1.11 (0.84,1.45)	1	0.78 (0.44,1.37)		1.19 (0.64,2.22)	1.28 (0.89,1.85)	1	1.19 (0.87,1.62)	1.52 (1.10,2.10)		1	1.31 (0.92,1.86)	1.46 (1.04,2.05)	1.84 (1.33,2.56)*		1	1.08 (0.80,1.45)	1.22 (0.91,1.63)	1.27 (0.94,1.71)		1	0.95 (0.70,1.27)	0.76 (0.55,1.03)	1.17 (0.89,1.54)		1	0.89 (0.69,1.15)	0.87 (0.65,1.18)	1.00 (0.74,1.35)
J90_J91 (Pleural effusion)	1.22 (1.06,1.41)	1.08 (0.94,1.24)	1	1.12 (0.87,1.43)		1.48 (1.12,1.95)	0.92 (0.76,1.11)	1	1.00 (0.86,1.16)	1.26 (1.07,1.47)		1	1.10 (0.92,1.30)	1.28 (1.09,1.51)*	1.66 (1.41,1.95)*		1	1.06 (0.91,1.23)	1.14 (0.98,1.33)	1.24 (1.06,1.44)		1	1.00 (0.86,1.17)	0.95 (0.82,1.11)	1.04 (0.89,1.20)		1	0.95 (0.83,1.08)	0.86 (0.74,1.01)	1.01 (0.86,1.18)
J92 (Pleural plaque)	1.00 (0.68,1.45)	0.71 (0.48,1.06)	1	0.80 (0.38,1.69)		1.31 (0.60,2.86)	1.14 (0.68,1.89)	1	1.09 (0.71,1.67)	0.97 (0.60,1.56)		1	1.03 (0.65,1.63)	0.92 (0.58,1.46)	1.08 (0.70,1.68)		1	1.48 (0.98,2.22)	1.24 (0.81,1.90)	0.79 (0.48,1.28)		1	1.08 (0.71,1.66)	0.70 (0.44,1.11)	0.87 (0.58,1.31)		1	0.91 (0.62,1.33)	0.76 (0.49,1.18)	0.80 (0.52,1.23)
J93 (Pneumothorax and air leak)	1.66 (1.09,2.52)	1.39 (0.92,2.09)	1	1.57 (0.79,3.09)		1.05 (0.40,2.73)	1.20 (0.71,2.04)	1	1.26 (0.81,1.98)	1.74 (1.09,2.75)		1	0.99 (0.62,1.58)	1.23 (0.79,1.91)	1.45 (0.95,2.24)		1	1.74 (1.12,2.71)	1.77 (1.13,2.77)	1.71 (1.08,2.70)		1	0.98 (0.63,1.54)	1.34 (0.88,2.03)	1.17 (0.77,1.78)		1	1.15 (0.79,1.68)	1.10 (0.72,1.70)	1.26 (0.82,1.93)
J96 (Respiratory failure, not elsewhere classified)	1.39 (1.12,1.72)*	1.19 (0.97,1.47)	1	0.90 (0.60,1.36)		1.11 (0.70,1.76)	1.04 (0.79,1.37)	1	1.21 (0.96,1.52)	1.23 (0.97,1.57)		1	0.89 (0.67,1.18)	1.38 (1.07,1.77)	2.08 (1.64,2.64)*		1	1.00 (0.80,1.25)	1.11 (0.89,1.39)	1.34 (1.08,1.67)		1	1.30 (1.01,1.67)	1.66 (1.31,2.10)*	1.79 (1.42,2.26)*		1	1.11 (0.91,1.35)	1.18 (0.95,1.47)	1.20 (0.96,1.51)
J98 (Other respiratory disorders)	1.07 (0.93,1.22)	0.98 (0.86,1.12)	1	0.97 (0.76,1.24)		0.86 (0.62,1.20)	0.96 (0.80,1.14)	1	1.00 (0.87,1.16)	1.26 (1.08,1.47)		1	1.10 (0.94,1.30)	1.22 (1.04,1.44)	1.62 (1.39,1.89)*		1	1.12 (0.96,1.30)	1.28 (1.10,1.48)*	1.35 (1.16,1.57)*		1	0.98 (0.85,1.14)	1.06 (0.92,1.23)	1.05 (0.91,1.22)		1	0.94 (0.83,1.07)	0.90 (0.77,1.04)	0.95 (0.81,1.10)
K_others (Other diseases of the digestive system)	1.25 (1.03,1.53)	1.16 (0.96,1.40)	1	1.10 (0.78,1.56)		1.63 (1.14,2.32)	0.92 (0.72,1.17)	1	1.01 (0.82,1.23)	1.27 (1.02,1.58)		1	1.18 (0.95,1.47)	1.24 (1.00,1.54)	1.47 (1.18,1.82)*		1	0.99 (0.81,1.22)	0.98 (0.79,1.20)	1.09 (0.89,1.35)		1	0.93 (0.76,1.14)	1.04 (0.86,1.27)	0.89 (0.73,1.10)		1	1.24 (1.04,1.48)	0.92 (0.74,1.15)	0.99 (0.79,1.23)
K02 (Dental caries)	1.35 (1.00,1.81)	1.09 (0.82,1.45)	1	1.36 (0.84,2.20)		1.25 (0.70,2.24)	0.87 (0.60,1.26)	1	1.07 (0.78,1.45)	1.23 (0.89,1.71)		1	0.96 (0.69,1.34)	1.03 (0.75,1.43)	1.30 (0.96,1.78)		1	1.03 (0.75,1.42)	0.96 (0.69,1.32)	1.20 (0.88,1.64)		1	0.87 (0.64,1.19)	1.00 (0.74,1.35)	0.99 (0.73,1.34)		1	1.07 (0.82,1.40)	0.96 (0.70,1.31)	0.99 (0.71,1.37)
K04 (Diseases of pulp and periapical tissues)	1.70 (1.15,2.52)	1.56 (1.08,2.26)	1	0.93 (0.44,1.98)		0.57 (0.20,1.60)	1.04 (0.67,1.61)	1	1.08 (0.74,1.57)	1.12 (0.73,1.70)		1	1.07 (0.70,1.63)	1.35 (0.90,2.01)	1.42 (0.95,2.12)		1	1.11 (0.75,1.66)	1.18 (0.79,1.76)	1.32 (0.89,1.96)		1	1.44 (0.96,2.17)	1.59 (1.06,2.38)	1.44 (0.95,2.19)		1	1.31 (0.93,1.84)	1.12 (0.75,1.68)	1.08 (0.70,1.66)
K08 (Other disorders of teeth and supporting structures)	1.13 (0.81,1.57)	0.90 (0.65,1.24)	1	1.13 (0.65,1.99)		1.73 (0.90,3.31)	1.26 (0.82,1.94)	1	1.30 (0.89,1.89)	1.50 (1.01,2.24)		1	1.04 (0.72,1.51)	1.14 (0.79,1.64)	1.08 (0.75,1.56)		1	0.76 (0.53,1.09)	0.94 (0.66,1.32)	0.98 (0.69,1.39)		1	1.17 (0.83,1.65)	0.99 (0.69,1.42)	0.99 (0.69,1.42)		1	1.13 (0.84,1.53)	0.89 (0.62,1.29)	0.94 (0.64,1.38)
K11 (Diseases of salivary glands)	1.49 (0.90,2.46)	1.29 (0.80,2.08)	1	1.34 (0.58,3.09)		0.73 (0.26,2.07)	0.39 (0.20,0.77)	1	0.71 (0.45,1.13)	0.91 (0.56,1.49)		1	1.47 (0.85,2.55)	1.74 (1.02,2.98)	1.20 (0.68,2.14)		1	1.37 (0.80,2.35)	1.52 (0.89,2.60)	1.65 (0.96,2.84)		1	1.05 (0.64,1.72)	0.95 (0.58,1.56)	0.90 (0.54,1.50)		1	1.22 (0.79,1.88)	0.79 (0.45,1.39)	1.10 (0.65,1.87)
K12 (Stomatitis and related lesions)	1.31 (0.92,1.87)	1.02 (0.73,1.44)	1	0.55 (0.24,1.27)		1.63 (0.81,3.29)	0.89 (0.54,1.44)	1	1.25 (0.85,1.85)	1.64 (1.08,2.48)		1	0.84 (0.56,1.26)	1.08 (0.73,1.58)	1.38 (0.95,2.01)		1	1.37 (0.93,2.02)	1.26 (0.84,1.89)	1.42 (0.95,2.13)		1	1.05 (0.73,1.52)	0.89 (0.61,1.30)	0.93 (0.64,1.36)		1	0.96 (0.70,1.33)	0.72 (0.48,1.08)	0.84 (0.56,1.26)
K13 (Other diseases of lip and oral mucosa)	1.17 (0.88,1.56)	1.11 (0.85,1.44)	1	1.01 (0.61,1.68)		0.89 (0.46,1.74)	1.15 (0.82,1.62)	1	1.12 (0.83,1.50)	1.07 (0.77,1.49)		1	0.89 (0.65,1.22)	1.20 (0.89,1.61)	1.07 (0.79,1.46)		1	0.90 (0.67,1.22)	0.90 (0.67,1.22)	1.01 (0.75,1.36)		1	0.87 (0.64,1.18)	1.19 (0.90,1.59)	1.06 (0.79,1.43)		1	1.02 (0.78,1.34)	1.14 (0.85,1.54)	1.13 (0.83,1.55)
K14 (Diseases of tongue)	1.01 (0.67,1.52)	1.16 (0.81,1.65)	1	0.57 (0.24,1.32)		1.13 (0.50,2.54)	0.99 (0.62,1.58)	1	0.90 (0.60,1.34)	1.03 (0.66,1.62)		1	0.87 (0.56,1.34)	1.13 (0.75,1.70)	1.18 (0.78,1.80)		1	0.95 (0.65,1.39)	0.71 (0.47,1.09)	0.77 (0.50,1.19)		1	0.98 (0.63,1.51)	1.34 (0.89,2.02)	1.24 (0.81,1.90)		1	1.10 (0.76,1.58)	0.97 (0.62,1.50)	1.34 (0.88,2.05)
K20 (Esophagitis)	1.22 (1.02,1.45)	1.06 (0.90,1.26)	1	1.40 (1.06,1.86)		1.13 (0.78,1.64)	0.97 (0.78,1.21)	1	1.04 (0.86,1.25)	1.23 (1.01,1.51)		1	1.29 (1.06,1.58)	1.35 (1.11,1.64)*	1.28 (1.05,1.56)		1	1.05 (0.87,1.27)	1.10 (0.91,1.33)	1.14 (0.94,1.38)		1	1.06 (0.87,1.28)	1.09 (0.91,1.32)	1.17 (0.97,1.42)		1	0.97 (0.83,1.15)	1.05 (0.87,1.27)	1.07 (0.88,1.31)
K21 (Gastro-esophageal reflux disease)	1.01 (0.93,1.10)	0.99 (0.92,1.07)	1	1.15 (1.00,1.32)		1.05 (0.88,1.26)	1.02 (0.92,1.13)	1	1.01 (0.93,1.11)	1.12 (1.02,1.24)		1	1.02 (0.93,1.11)	1.15 (1.05,1.26)*	1.17 (1.06,1.28)*		1	1.02 (0.94,1.12)	1.00 (0.92,1.09)	0.98 (0.89,1.07)		1	1.12 (1.03,1.22)	1.04 (0.95,1.14)	1.10 (1.01,1.20)		1	1.01 (0.94,1.10)	1.01 (0.93,1.11)	1.06 (0.96,1.16)
K22 (Other diseases of esophagus)	1.09 (0.95,1.26)	1.02 (0.90,1.16)	1	1.11 (0.87,1.40)		1.05 (0.78,1.42)	1.00 (0.84,1.18)	1	0.99 (0.85,1.14)	1.23 (1.05,1.43)		1	1.17 (1.00,1.37)	1.30 (1.11,1.52)*	1.33 (1.14,1.56)*		1	1.11 (0.96,1.29)	1.14 (0.98,1.32)	1.12 (0.96,1.31)		1	1.22 (1.05,1.41)	1.14 (0.98,1.33)	1.12 (0.96,1.30)		1	1.14 (1.00,1.29)	1.06 (0.92,1.24)	0.94 (0.80,1.10)
K25 (Gastric ulcer)	1.13 (0.90,1.42)	0.97 (0.78,1.20)	1	1.45 (1.02,2.06)		1.50 (0.99,2.28)	0.89 (0.67,1.20)	1	1.00 (0.78,1.27)	1.19 (0.92,1.54)		1	1.10 (0.85,1.42)	1.18 (0.92,1.52)	1.15 (0.90,1.49)		1	0.75 (0.59,0.94)	0.80 (0.63,1.00)	0.77 (0.60,0.97)		1	1.10 (0.86,1.40)	0.98 (0.76,1.26)	1.21 (0.96,1.54)		1	0.95 (0.77,1.18)	1.00 (0.78,1.27)	1.07 (0.84,1.37)
K26 (Duodenal ulcer)	0.78 (0.57,1.06)	0.66 (0.48,0.90)	1	1.18 (0.71,1.95)		1.72 (0.94,3.15)	1.07 (0.70,1.63)	1	1.03 (0.72,1.48)	1.34 (0.92,1.96)		1	1.07 (0.74,1.57)	1.07 (0.74,1.55)	1.20 (0.83,1.72)		1	0.84 (0.59,1.20)	1.04 (0.74,1.46)	0.90 (0.63,1.28)		1	0.93 (0.66,1.32)	0.84 (0.59,1.19)	0.92 (0.65,1.28)		1	0.90 (0.66,1.22)	0.77 (0.54,1.11)	0.84 (0.59,1.21)
K29 (Gastritis and duodenitis)	1.01 (0.92,1.10)	0.98 (0.90,1.07)	1	1.08 (0.93,1.26)		1.18 (0.97,1.44)	1.08 (0.96,1.21)	1	1.12 (1.02,1.23)	1.28 (1.15,1.42)*		1	1.02 (0.93,1.13)	1.05 (0.95,1.16)	1.05 (0.95,1.16)		1	1.01 (0.92,1.11)	1.02 (0.93,1.12)	0.97 (0.88,1.07)		1	1.04 (0.94,1.14)	0.98 (0.89,1.07)	1.05 (0.96,1.16)		1	1.06 (0.97,1.15)	1.04 (0.94,1.15)	1.00 (0.90,1.11)
K30 (Functional dyspepsia)	0.89 (0.73,1.10)	0.87 (0.73,1.06)	1	0.84 (0.59,1.21)		1.08 (0.70,1.66)	0.95 (0.74,1.22)	1	0.96 (0.78,1.18)	1.01 (0.80,1.29)		1	0.93 (0.74,1.16)	1.09 (0.88,1.36)	1.07 (0.85,1.34)		1	1.02 (0.82,1.27)	1.14 (0.92,1.42)	1.10 (0.88,1.38)		1	0.92 (0.75,1.13)	0.74 (0.59,0.92)	0.87 (0.71,1.08)		1	0.88 (0.72,1.06)	0.87 (0.70,1.09)	0.95 (0.75,1.20)
K31 (Other diseases of stomach and duodenum)	0.98 (0.86,1.12)	0.94 (0.83,1.05)	1	1.02 (0.82,1.26)		0.94 (0.69,1.29)	1.16 (0.99,1.36)	1	1.07 (0.93,1.23)	1.34 (1.16,1.55)*		1	1.00 (0.87,1.16)	1.09 (0.95,1.26)	1.26 (1.09,1.45)*		1	1.04 (0.91,1.19)	0.98 (0.85,1.12)	1.06 (0.92,1.22)		1	1.01 (0.89,1.16)	0.87 (0.76,1.00)	1.04 (0.91,1.19)		1	1.05 (0.94,1.19)	0.91 (0.79,1.05)	0.98 (0.85,1.14)
K35 (Acute appendicitis)	0.99 (0.70,1.39)	0.99 (0.73,1.34)	1	1.31 (0.77,2.22)		0.50 (0.18,1.39)	1.02 (0.68,1.52)	1	1.15 (0.82,1.62)	1.27 (0.86,1.86)		1	1.00 (0.69,1.43)	1.17 (0.82,1.67)	1.25 (0.87,1.78)		1	1.21 (0.83,1.75)	1.37 (0.95,1.97)	1.32 (0.90,1.91)		1	0.94 (0.67,1.33)	0.94 (0.66,1.32)	0.88 (0.62,1.25)		1	0.76 (0.56,1.03)	0.73 (0.51,1.05)	0.76 (0.52,1.10)
K40 (Inguinal hernia)	1.00 (0.87,1.15)	1.11 (0.98,1.27)	1	1.07 (0.83,1.37)		0.91 (0.67,1.25)	1.00 (0.85,1.19)	1	1.08 (0.94,1.24)	0.98 (0.84,1.15)		1	0.95 (0.83,1.10)	0.86 (0.74,0.99)	0.86 (0.74,0.99)		1	0.90 (0.78,1.03)	0.88 (0.76,1.01)	0.81 (0.70,0.94)		1	1.00 (0.86,1.16)	1.02 (0.89,1.18)	0.87 (0.75,1.00)		1	0.99 (0.87,1.13)	0.95 (0.82,1.10)	0.80 (0.69,0.93)
K42 (Umbilical hernia)	1.41 (1.09,1.82)	1.14 (0.88,1.47)	1	0.73 (0.41,1.30)		0.82 (0.45,1.46)	0.81 (0.59,1.12)	1	0.99 (0.77,1.29)	1.21 (0.92,1.59)		1	1.13 (0.85,1.50)	1.12 (0.85,1.49)	1.25 (0.95,1.64)		1	1.00 (0.76,1.32)	1.16 (0.89,1.52)	1.01 (0.77,1.33)		1	1.05 (0.80,1.37)	1.00 (0.77,1.31)	0.93 (0.71,1.20)		1	0.84 (0.67,1.06)	0.70 (0.53,0.93)	0.85 (0.65,1.10)
K43 (Ventral hernia)	1.14 (0.86,1.51)	1.13 (0.87,1.47)	1	1.05 (0.64,1.72)		1.59 (0.95,2.64)	0.84 (0.59,1.21)	1	1.01 (0.76,1.35)	1.24 (0.91,1.69)		1	1.32 (0.96,1.82)	1.27 (0.93,1.75)	1.45 (1.06,1.98)		1	0.92 (0.69,1.24)	0.92 (0.69,1.24)	1.17 (0.88,1.56)		1	1.20 (0.90,1.60)	1.21 (0.91,1.61)	0.80 (0.59,1.09)		1	0.75 (0.58,0.96)	0.80 (0.60,1.06)	0.63 (0.46,0.87)
K44 (Diaphragmatic hernia)	1.03 (0.94,1.13)	0.99 (0.91,1.08)	1	0.99 (0.84,1.16)		1.00 (0.81,1.23)	1.08 (0.97,1.21)	1	1.03 (0.94,1.14)	1.24 (1.12,1.38)*		1	1.08 (0.98,1.20)	1.18 (1.06,1.30)*	1.16 (1.05,1.28)		1	1.00 (0.91,1.10)	0.98 (0.89,1.08)	1.02 (0.93,1.13)		1	1.03 (0.94,1.14)	0.96 (0.87,1.06)	1.05 (0.95,1.16)		1	1.03 (0.95,1.13)	1.04 (0.94,1.15)	1.06 (0.95,1.18)
K46 (Unspecified abdominal hernia)	1.64 (0.95,2.84)	1.63 (0.97,2.75)	1	1.69 (0.71,4.00)		1.78 (0.65,4.88)	1.52 (0.79,2.91)	1	1.50 (0.85,2.65)	1.39 (0.74,2.59)		1	1.00 (0.56,1.77)	0.96 (0.53,1.71)	1.66 (0.98,2.80)		1	1.03 (0.58,1.80)	0.99 (0.56,1.78)	2.06 (1.23,3.44)		1	0.95 (0.55,1.64)	0.95 (0.55,1.64)	1.26 (0.76,2.09)		1	1.08 (0.68,1.71)	0.99 (0.58,1.68)	0.97 (0.56,1.70)
K50_K52 (Noninfective enteritis and colitis)	1.11 (0.96,1.30)	0.93 (0.80,1.07)	1	1.17 (0.91,1.50)		0.95 (0.67,1.34)	1.04 (0.87,1.25)	1	1.03 (0.88,1.20)	1.02 (0.86,1.22)		1	1.00 (0.85,1.18)	1.12 (0.95,1.32)	1.07 (0.91,1.27)		1	1.04 (0.89,1.22)	1.00 (0.85,1.18)	0.99 (0.84,1.17)		1	0.99 (0.84,1.17)	1.17 (1.00,1.38)	1.12 (0.95,1.32)		1	1.19 (1.03,1.37)	0.98 (0.82,1.17)	1.15 (0.96,1.36)
K55 (Vascular disorders of intestine)	1.03 (0.75,1.40)	0.96 (0.71,1.28)	1	0.78 (0.44,1.41)		1.26 (0.70,2.24)	0.82 (0.56,1.19)	1	0.79 (0.58,1.08)	0.76 (0.53,1.08)		1	1.31 (0.88,1.94)	1.75 (1.21,2.54)*	1.88 (1.29,2.72)*		1	1.20 (0.86,1.68)	1.49 (1.07,2.07)	1.19 (0.83,1.69)		1	0.91 (0.64,1.30)	1.14 (0.81,1.59)	1.31 (0.95,1.82)		1	1.09 (0.81,1.48)	1.24 (0.89,1.73)	1.29 (0.91,1.82)
K56 (Paralytic ileus and intestinal obstruction without hernia)	0.92 (0.76,1.11)	0.79 (0.66,0.94)	1	0.79 (0.56,1.11)		0.98 (0.63,1.52)	0.91 (0.71,1.16)	1	1.01 (0.82,1.23)	1.20 (0.96,1.49)		1	1.16 (0.93,1.45)	1.33 (1.07,1.65)	1.59 (1.29,1.97)*		1	1.08 (0.88,1.33)	1.17 (0.95,1.44)	1.38 (1.12,1.70)*		1	1.03 (0.84,1.26)	1.09 (0.89,1.33)	0.98 (0.80,1.21)		1	1.12 (0.94,1.34)	0.93 (0.75,1.15)	1.05 (0.84,1.31)
K57 (Diverticular disease of intestine)	1.09 (1.01,1.17)	1.04 (0.97,1.11)	1	1.02 (0.90,1.16)		1.04 (0.89,1.22)	1.01 (0.93,1.11)	1	1.03 (0.95,1.11)	1.15 (1.06,1.24)*		1	1.13 (1.04,1.22)*	1.23 (1.13,1.33)*	1.25 (1.15,1.35)*		1	1.06 (0.98,1.14)	1.03 (0.96,1.11)	1.09 (1.01,1.18)		1	1.04 (0.97,1.13)	1.04 (0.96,1.12)	1.06 (0.98,1.14)		1	1.02 (0.95,1.09)	1.00 (0.93,1.08)	1.01 (0.93,1.09)
K58 (Irritable bowel syndrome)	1.15 (0.95,1.39)	0.97 (0.82,1.16)	1	1.34 (1.01,1.79)		1.01 (0.66,1.54)	1.25 (1.00,1.56)	1	1.03 (0.84,1.26)	1.21 (0.98,1.51)		1	1.09 (0.89,1.33)	1.13 (0.92,1.38)	1.12 (0.91,1.37)		1	0.90 (0.74,1.09)	0.87 (0.71,1.07)	1.10 (0.90,1.34)		1	0.87 (0.72,1.06)	1.05 (0.87,1.27)	0.91 (0.74,1.11)		1	1.01 (0.85,1.20)	1.00 (0.82,1.22)	1.04 (0.84,1.29)
K59 (Other functional intestinal disorders)	1.17 (1.06,1.30)*	0.99 (0.89,1.09)	1	1.00 (0.83,1.21)		0.98 (0.77,1.26)	1.09 (0.95,1.24)	1	1.05 (0.94,1.18)	1.29 (1.15,1.46)*		1	1.09 (0.96,1.23)	1.31 (1.16,1.48)*	1.61 (1.43,1.81)*		1	0.97 (0.86,1.08)	1.09 (0.98,1.22)	1.28 (1.14,1.43)*		1	0.93 (0.83,1.04)	1.05 (0.94,1.17)	1.03 (0.92,1.15)		1	1.02 (0.93,1.13)	0.89 (0.79,1.00)	0.96 (0.85,1.08)
K60 (Fissure and fistula of anal and rectal regions)	1.18 (0.80,1.75)	1.11 (0.77,1.60)	1	1.70 (0.95,3.04)		0.99 (0.44,2.23)	0.79 (0.49,1.29)	1	1.12 (0.76,1.65)	1.13 (0.73,1.74)		1	1.52 (0.98,2.35)	1.76 (1.14,2.70)	1.58 (1.01,2.45)		1	0.73 (0.48,1.12)	1.10 (0.75,1.61)	0.88 (0.59,1.32)		1	1.49 (0.98,2.26)	1.06 (0.68,1.65)	1.50 (1.00,2.28)		1	1.18 (0.82,1.71)	1.16 (0.76,1.76)	1.35 (0.90,2.04)
K62 (Other diseases of anus and rectum)	1.25 (1.12,1.41)*	1.18 (1.06,1.32)*	1	1.22 (1.00,1.49)		1.21 (0.95,1.53)	1.10 (0.96,1.26)	1	1.10 (0.97,1.23)	1.21 (1.06,1.38)		1	1.11 (0.98,1.26)	1.22 (1.07,1.37)*	1.20 (1.06,1.36)		1	1.09 (0.97,1.23)	1.07 (0.95,1.21)	1.07 (0.94,1.21)		1	1.09 (0.97,1.24)	1.13 (1.00,1.27)	1.21 (1.07,1.36)*		1	1.04 (0.94,1.16)	1.00 (0.88,1.13)	1.12 (0.99,1.27)
K63 (Other diseases of intestine)	1.13 (1.03,1.25)	1.06 (0.97,1.17)	1	1.21 (1.03,1.43)		1.19 (0.97,1.45)	1.02 (0.90,1.14)	1	1.02 (0.93,1.13)	1.19 (1.07,1.33)*		1	1.14 (1.03,1.27)	1.16 (1.04,1.29)	1.24 (1.11,1.38)*		1	1.01 (0.92,1.12)	0.99 (0.89,1.10)	1.05 (0.95,1.17)		1	1.02 (0.92,1.13)	1.01 (0.91,1.12)	1.08 (0.97,1.19)		1	0.98 (0.90,1.07)	0.97 (0.87,1.07)	0.98 (0.88,1.09)
K64 (Hemorrhoids and perianal venous thrombosis)	1.11 (1.01,1.22)	0.99 (0.90,1.08)	1	0.93 (0.78,1.10)		1.05 (0.86,1.29)	1.01 (0.90,1.13)	1	1.05 (0.95,1.15)	1.17 (1.05,1.30)		1	1.06 (0.96,1.17)	1.12 (1.02,1.24)	1.14 (1.03,1.26)		1	0.93 (0.85,1.03)	0.93 (0.84,1.03)	1.03 (0.93,1.14)		1	0.92 (0.84,1.02)	1.00 (0.90,1.10)	1.11 (1.01,1.23)		1	1.03 (0.94,1.12)	1.01 (0.91,1.11)	1.08 (0.98,1.20)
K65 (Peritonitis)	0.81 (0.53,1.25)	0.64 (0.42,0.98)	1	0.47 (0.17,1.31)		0.66 (0.20,2.18)	0.73 (0.40,1.35)	1	1.05 (0.66,1.67)	1.01 (0.60,1.69)		1	0.66 (0.37,1.19)	0.88 (0.52,1.51)	1.65 (1.02,2.65)		1	1.51 (0.90,2.54)	1.45 (0.86,2.46)	1.63 (0.96,2.75)		1	0.98 (0.61,1.57)	0.80 (0.49,1.30)	0.82 (0.51,1.32)		1	0.96 (0.63,1.48)	0.92 (0.56,1.52)	1.00 (0.61,1.66)
K66 (Other disorders of peritoneum)	1.00 (0.84,1.20)	0.88 (0.74,1.04)	1	1.01 (0.74,1.38)		1.12 (0.75,1.65)	1.03 (0.83,1.30)	1	1.00 (0.83,1.22)	1.13 (0.92,1.39)		1	1.14 (0.92,1.40)	1.18 (0.96,1.45)	1.32 (1.08,1.62)		1	1.04 (0.86,1.26)	1.00 (0.82,1.22)	1.10 (0.90,1.34)		1	1.07 (0.88,1.31)	1.19 (0.98,1.44)	1.10 (0.90,1.34)		1	1.00 (0.84,1.18)	1.04 (0.85,1.26)	1.12 (0.92,1.37)
K70_K77 (Diseases of liver)	1.14 (0.98,1.31)	1.00 (0.87,1.15)	1	1.00 (0.77,1.30)		1.43 (1.07,1.93)	1.19 (0.99,1.43)	1	1.15 (0.98,1.35)	1.47 (1.24,1.73)*		1	1.03 (0.86,1.23)	1.28 (1.09,1.52)*	1.59 (1.35,1.87)*		1	1.04 (0.88,1.22)	1.13 (0.96,1.32)	1.29 (1.10,1.50)*		1	1.06 (0.90,1.24)	1.14 (0.98,1.33)	1.16 (0.99,1.35)		1	0.96 (0.84,1.09)	0.97 (0.83,1.13)	0.97 (0.82,1.14)
K72 (Hepatic failure, not elsewhere classified)	0.95 (0.55,1.63)	1.07 (0.65,1.78)	1	1.20 (0.49,2.93)		0.65 (0.15,2.86)	0.84 (0.38,1.82)	1	1.37 (0.76,2.49)	1.64 (0.88,3.03)		1	0.93 (0.41,2.12)	2.31 (1.16,4.59)	2.60 (1.32,5.13)		1	1.09 (0.59,2.04)	1.29 (0.71,2.35)	1.67 (0.94,2.98)		1	0.74 (0.41,1.34)	1.18 (0.70,1.98)	0.76 (0.43,1.33)		1	0.55 (0.33,0.91)	0.76 (0.45,1.28)	0.58 (0.32,1.05)
K74 (Fibrosis and cirrhosis of liver)	0.99 (0.65,1.50)	0.84 (0.55,1.26)	1	0.68 (0.29,1.60)		2.72 (1.14,6.51)	1.99 (1.03,3.84)	1	1.97 (1.09,3.55)	2.57 (1.42,4.67)*		1	1.18 (0.63,2.21)	1.70 (0.96,3.01)	2.44 (1.41,4.21)*		1	0.93 (0.56,1.53)	0.82 (0.49,1.37)	1.60 (1.02,2.51)		1	1.03 (0.62,1.71)	1.27 (0.79,2.05)	1.45 (0.91,2.29)		1	1.02 (0.68,1.54)	0.96 (0.60,1.54)	1.16 (0.73,1.84)
K75 (Other inflammatory liver diseases)	1.16 (0.73,1.84)	1.45 (0.95,2.20)	1	0.74 (0.29,1.89)		0.45 (0.14,1.46)	0.72 (0.42,1.21)	1	0.71 (0.46,1.09)	0.84 (0.53,1.33)		1	0.95 (0.56,1.59)	1.21 (0.74,1.96)	1.27 (0.79,2.05)		1	0.98 (0.59,1.63)	1.31 (0.81,2.12)	1.63 (1.02,2.60)		1	0.65 (0.41,1.04)	0.96 (0.63,1.46)	0.73 (0.46,1.14)		1	1.00 (0.68,1.48)	0.77 (0.47,1.25)	0.81 (0.49,1.35)
K76 (Other diseases of liver)	1.19 (1.02,1.39)	1.02 (0.88,1.19)	1	1.14 (0.87,1.50)		1.66 (1.22,2.26)*	1.21 (0.99,1.49)	1	1.22 (1.03,1.46)	1.55 (1.29,1.86)*		1	1.05 (0.87,1.27)	1.26 (1.05,1.51)	1.62 (1.36,1.93)*		1	1.06 (0.89,1.26)	1.17 (0.98,1.38)	1.34 (1.13,1.59)*		1	1.10 (0.93,1.31)	1.17 (0.98,1.38)	1.21 (1.03,1.43)		1	0.96 (0.83,1.11)	0.99 (0.84,1.17)	0.98 (0.82,1.17)
K80 (Cholelithiasis)	0.95 (0.82,1.09)	0.87 (0.76,0.99)	1	1.24 (1.00,1.53)		1.08 (0.81,1.45)	1.00 (0.84,1.19)	1	1.01 (0.87,1.16)	1.08 (0.92,1.27)		1	1.26 (1.07,1.49)	1.44 (1.22,1.69)*	1.56 (1.33,1.83)*		1	1.09 (0.94,1.26)	1.14 (0.98,1.32)	1.15 (0.99,1.34)		1	1.01 (0.88,1.17)	1.07 (0.93,1.24)	1.02 (0.88,1.18)		1	1.09 (0.96,1.24)	1.01 (0.87,1.17)	1.03 (0.88,1.21)
K81 (Cholecystitis)	1.11 (0.82,1.49)	0.98 (0.74,1.31)	1	0.74 (0.40,1.36)		1.04 (0.55,1.97)	1.02 (0.71,1.47)	1	0.83 (0.60,1.14)	1.15 (0.83,1.61)		1	1.09 (0.76,1.59)	1.37 (0.97,1.95)	1.69 (1.20,2.38)*		1	1.00 (0.71,1.42)	1.30 (0.94,1.81)	1.52 (1.09,2.10)		1	0.99 (0.70,1.39)	1.16 (0.84,1.60)	1.35 (0.98,1.85)		1	1.44 (1.08,1.92)	1.05 (0.74,1.49)	1.54 (1.10,2.14)
K82 (Other diseases of gallbladder)	1.06 (0.76,1.47)	0.93 (0.68,1.27)	1	1.21 (0.72,2.03)		1.49 (0.81,2.74)	0.98 (0.65,1.47)	1	0.94 (0.66,1.33)	1.18 (0.81,1.70)		1	0.89 (0.60,1.33)	1.44 (1.00,2.06)	1.42 (0.98,2.05)		1	0.71 (0.50,1.01)	0.80 (0.57,1.13)	1.01 (0.72,1.41)		1	1.24 (0.87,1.75)	1.12 (0.79,1.60)	1.22 (0.85,1.75)		1	1.17 (0.87,1.58)	0.85 (0.58,1.24)	1.32 (0.92,1.88)
K83 (Other diseases of biliary tract)	0.90 (0.70,1.16)	0.84 (0.66,1.06)	1	0.64 (0.38,1.05)		0.95 (0.52,1.75)	1.00 (0.72,1.40)	1	1.12 (0.85,1.47)	1.33 (1.00,1.78)		1	1.06 (0.78,1.45)	1.37 (1.02,1.83)	1.57 (1.17,2.09)*		1	0.99 (0.76,1.30)	1.07 (0.81,1.40)	1.31 (1.00,1.71)		1	1.20 (0.91,1.57)	1.09 (0.83,1.44)	1.15 (0.87,1.51)		1	1.05 (0.83,1.32)	1.07 (0.82,1.40)	0.89 (0.65,1.20)
K85 (Acute pancreatitis)	1.07 (0.75,1.53)	0.89 (0.64,1.26)	1	0.83 (0.42,1.62)		0.62 (0.22,1.74)	0.82 (0.49,1.35)	1	1.29 (0.87,1.90)	1.47 (0.97,2.22)		1	1.13 (0.73,1.74)	1.42 (0.94,2.15)	1.45 (0.96,2.20)		1	0.97 (0.67,1.40)	0.71 (0.48,1.07)	1.00 (0.69,1.46)		1	1.13 (0.77,1.68)	1.17 (0.80,1.73)	1.16 (0.78,1.72)		1	1.35 (0.97,1.89)	0.98 (0.65,1.50)	1.21 (0.80,1.83)
K86 (Other diseases of pancreas)	1.03 (0.74,1.42)	1.00 (0.74,1.36)	1	1.67 (1.05,2.66)		1.31 (0.68,2.53)	1.23 (0.83,1.82)	1	1.07 (0.76,1.51)	1.16 (0.80,1.68)		1	1.13 (0.75,1.69)	1.68 (1.16,2.44)	1.80 (1.24,2.62)*		1	1.12 (0.78,1.59)	1.34 (0.95,1.89)	1.62 (1.15,2.29)		1	0.91 (0.66,1.24)	0.65 (0.46,0.91)	0.79 (0.57,1.10)		1	0.98 (0.74,1.31)	0.86 (0.61,1.22)	0.90 (0.63,1.29)
K90 (Intestinal malabsorption)	1.00 (0.69,1.45)	1.17 (0.85,1.61)	1	1.56 (0.93,2.62)		0.66 (0.23,1.85)	1.33 (0.86,2.05)	1	1.37 (0.94,2.01)	1.58 (1.04,2.40)		1	0.99 (0.70,1.41)	1.07 (0.75,1.52)	0.74 (0.50,1.10)		1	0.83 (0.60,1.16)	0.59 (0.41,0.87)	0.72 (0.50,1.04)		1	0.68 (0.47,0.99)	0.91 (0.65,1.30)	1.02 (0.72,1.45)		1	0.93 (0.68,1.28)	0.89 (0.61,1.31)	1.13 (0.77,1.65)
K91 (Intraoperative and postprocedural complications and disorders of digestive system, not elsewhere classified)	1.31 (0.93,1.86)	1.09 (0.78,1.53)	1	1.33 (0.75,2.36)		0.83 (0.37,1.83)	0.94 (0.61,1.43)	1	0.96 (0.67,1.36)	1.08 (0.73,1.59)		1	1.34 (0.90,1.99)	1.49 (1.01,2.19)	1.41 (0.95,2.09)		1	1.23 (0.86,1.76)	1.13 (0.78,1.63)	1.04 (0.71,1.53)		1	1.11 (0.78,1.59)	0.99 (0.69,1.42)	0.92 (0.64,1.33)		1	0.87 (0.63,1.20)	0.85 (0.58,1.23)	1.12 (0.78,1.62)
K92 (Other diseases of digestive system)	1.29 (1.13,1.46)*	1.01 (0.90,1.15)	1	1.09 (0.87,1.36)		1.27 (0.98,1.65)	0.97 (0.82,1.13)	1	1.01 (0.88,1.15)	1.27 (1.10,1.46)*		1	1.05 (0.91,1.21)	1.11 (0.96,1.28)	1.36 (1.18,1.56)*		1	1.01 (0.88,1.15)	1.05 (0.91,1.20)	1.13 (0.99,1.30)		1	0.89 (0.78,1.03)	1.07 (0.94,1.22)	1.18 (1.04,1.35)		1	1.01 (0.89,1.14)	1.07 (0.93,1.22)	1.10 (0.96,1.27)
M_others (Other diseases of the musculoskeletal system and connective tissue)	1.31 (1.10,1.57)*	1.14 (0.96,1.35)	1	1.21 (0.90,1.64)		0.98 (0.65,1.47)	1.01 (0.81,1.26)	1	1.09 (0.90,1.31)	1.38 (1.13,1.68)*		1	1.22 (0.99,1.49)	1.40 (1.15,1.71)*	1.62 (1.33,1.97)*		1	1.04 (0.86,1.25)	1.18 (0.98,1.42)	1.30 (1.08,1.57)		1	1.00 (0.83,1.21)	1.23 (1.02,1.47)	1.12 (0.93,1.35)		1	0.94 (0.80,1.11)	1.08 (0.90,1.30)	1.01 (0.83,1.23)
M06 (Other rheumatoid arthritis)	1.20 (0.96,1.51)	0.91 (0.73,1.13)	1	0.83 (0.55,1.28)		1.12 (0.67,1.89)	1.03 (0.76,1.39)	1	1.19 (0.93,1.53)	1.30 (0.99,1.70)		1	1.09 (0.83,1.43)	1.35 (1.04,1.75)	1.35 (1.04,1.75)		1	0.96 (0.75,1.22)	1.05 (0.82,1.35)	1.16 (0.91,1.49)		1	0.84 (0.66,1.07)	1.03 (0.82,1.30)	0.77 (0.60,1.00)		1	0.97 (0.78,1.19)	1.01 (0.79,1.29)	0.78 (0.58,1.04)
M07 (Enteropathic arthropathies)	1.15 (0.69,1.90)	1.11 (0.69,1.78)	1	1.78 (0.86,3.68)		1.24 (0.47,3.29)	1.04 (0.57,1.90)	1	1.08 (0.65,1.80)	1.03 (0.58,1.81)		1	0.97 (0.57,1.65)	0.76 (0.43,1.33)	1.31 (0.80,2.17)		1	1.47 (0.88,2.45)	1.10 (0.64,1.90)	1.14 (0.66,1.98)		1	1.75 (1.01,3.03)	1.37 (0.77,2.42)	1.54 (0.88,2.68)		1	1.62 (1.01,2.60)	1.46 (0.85,2.52)	1.42 (0.81,2.50)
M10 (Gout)	1.28 (1.04,1.57)	1.00 (0.82,1.23)	1	0.60 (0.37,0.98)		0.99 (0.61,1.59)	0.99 (0.75,1.30)	1	1.07 (0.85,1.33)	1.33 (1.05,1.68)		1	0.87 (0.68,1.12)	1.07 (0.85,1.35)	1.17 (0.93,1.46)		1	1.00 (0.79,1.26)	1.13 (0.91,1.42)	1.22 (0.98,1.53)		1	0.94 (0.74,1.19)	1.03 (0.82,1.30)	1.16 (0.93,1.43)		1	1.00 (0.82,1.21)	1.03 (0.83,1.28)	0.96 (0.77,1.21)
M13 (Other arthritis)	1.13 (1.02,1.24)	1.05 (0.96,1.16)	1	0.74 (0.61,0.90)*		1.00 (0.79,1.27)	0.99 (0.87,1.13)	1	1.13 (1.01,1.26)	1.31 (1.17,1.47)*		1	1.07 (0.95,1.19)	1.15 (1.03,1.28)	1.21 (1.09,1.36)*		1	0.97 (0.88,1.08)	0.97 (0.87,1.08)	1.07 (0.96,1.19)		1	0.99 (0.89,1.10)	1.06 (0.95,1.17)	1.15 (1.04,1.28)		1	1.10 (1.01,1.21)	1.08 (0.97,1.20)	1.08 (0.96,1.22)
M15 (Polyosteoarthritis)	1.11 (0.94,1.30)	0.96 (0.83,1.11)	1	0.79 (0.58,1.06)		1.24 (0.90,1.72)	0.82 (0.66,1.00)	1	0.92 (0.78,1.09)	1.11 (0.93,1.32)		1	0.98 (0.82,1.18)	1.13 (0.94,1.34)	1.27 (1.06,1.51)		1	1.04 (0.88,1.23)	1.09 (0.92,1.29)	1.14 (0.96,1.36)		1	1.06 (0.90,1.26)	1.17 (0.99,1.39)	1.15 (0.97,1.37)		1	1.07 (0.93,1.25)	1.13 (0.95,1.34)	1.06 (0.88,1.28)
M16 (Osteoarthritis of hip)	1.08 (0.96,1.21)	0.95 (0.85,1.06)	1	0.93 (0.75,1.14)		1.01 (0.76,1.33)	1.00 (0.86,1.16)	1	1.05 (0.92,1.19)	1.23 (1.07,1.41)*		1	1.03 (0.91,1.18)	1.01 (0.88,1.15)	1.15 (1.01,1.31)		1	1.19 (1.05,1.34)	1.25 (1.10,1.41)*	1.20 (1.05,1.37)		1	1.03 (0.91,1.17)	1.05 (0.92,1.19)	1.17 (1.03,1.33)		1	1.09 (0.98,1.22)	1.22 (1.08,1.39)*	1.08 (0.94,1.24)
M17 (Osteoarthritis of knee)	1.28 (1.15,1.42)*	1.02 (0.92,1.13)	1	0.86 (0.70,1.06)		1.03 (0.81,1.31)	0.99 (0.86,1.13)	1	1.14 (1.02,1.27)	1.22 (1.08,1.38)*		1	0.98 (0.87,1.10)	1.09 (0.97,1.23)	1.18 (1.05,1.33)		1	1.01 (0.90,1.12)	1.02 (0.92,1.14)	0.96 (0.85,1.08)		1	1.09 (0.97,1.22)	1.17 (1.04,1.31)	1.21 (1.08,1.36)*		1	1.02 (0.93,1.13)	1.10 (0.98,1.23)	1.06 (0.94,1.20)
M18 (Osteoarthritis of first carpometacarpal joint)	1.10 (0.76,1.60)	1.44 (1.05,1.99)	1	1.42 (0.82,2.44)		1.16 (0.56,2.37)	1.14 (0.76,1.71)	1	1.10 (0.77,1.56)	1.04 (0.70,1.56)		1	0.98 (0.68,1.41)	1.24 (0.87,1.76)	0.93 (0.63,1.36)		1	0.92 (0.66,1.28)	0.89 (0.63,1.26)	0.71 (0.48,1.04)		1	0.98 (0.68,1.42)	1.31 (0.93,1.86)	1.19 (0.82,1.72)		1	1.27 (0.93,1.74)	1.19 (0.82,1.73)	1.31 (0.89,1.94)
M19 (Other and unspecified osteoarthritis)	1.28 (1.16,1.40)*	1.08 (0.99,1.18)	1	0.97 (0.82,1.15)		1.09 (0.89,1.34)	0.97 (0.86,1.09)	1	1.08 (0.98,1.19)	1.26 (1.14,1.40)*		1	1.09 (0.98,1.20)	1.17 (1.06,1.30)*	1.19 (1.07,1.32)*		1	0.94 (0.86,1.03)	0.94 (0.85,1.04)	0.98 (0.89,1.08)		1	1.06 (0.96,1.17)	1.12 (1.01,1.24)	1.26 (1.14,1.39)*		1	1.06 (0.98,1.16)	1.03 (0.93,1.14)	1.18 (1.06,1.30)*
M20 (Acquired deformities of fingers and toes)	1.20 (0.99,1.46)	1.09 (0.92,1.30)	1	1.23 (0.91,1.68)		1.06 (0.71,1.60)	1.09 (0.87,1.36)	1	0.92 (0.76,1.12)	1.06 (0.85,1.32)		1	1.05 (0.86,1.27)	0.91 (0.74,1.12)	0.97 (0.79,1.19)		1	0.95 (0.79,1.15)	0.88 (0.72,1.07)	0.91 (0.74,1.12)		1	0.90 (0.74,1.10)	1.00 (0.82,1.22)	1.07 (0.88,1.31)		1	0.86 (0.72,1.03)	1.01 (0.83,1.24)	1.03 (0.83,1.28)
M21 (Other acquired deformities of limbs)	1.51 (1.16,1.96)*	0.90 (0.68,1.17)	1	1.08 (0.67,1.73)		1.32 (0.73,2.41)	1.18 (0.83,1.69)	1	1.43 (1.06,1.92)	1.41 (1.02,1.96)		1	1.02 (0.76,1.38)	1.03 (0.76,1.39)	1.40 (1.05,1.87)		1	0.85 (0.64,1.14)	1.00 (0.76,1.33)	1.10 (0.83,1.47)		1	1.06 (0.78,1.43)	1.26 (0.94,1.68)	1.31 (0.98,1.75)		1	0.99 (0.77,1.27)	0.93 (0.70,1.26)	1.09 (0.81,1.47)
M23 (Internal derangement of knee)	1.31 (1.07,1.61)	1.22 (1.01,1.47)	1	0.81 (0.53,1.22)		0.82 (0.51,1.31)	0.90 (0.70,1.15)	1	1.14 (0.93,1.39)	1.27 (1.02,1.59)		1	0.89 (0.72,1.09)	0.99 (0.81,1.21)	0.86 (0.70,1.07)		1	0.90 (0.73,1.11)	0.95 (0.77,1.16)	0.93 (0.75,1.15)		1	1.29 (1.04,1.59)	1.27 (1.02,1.57)	1.35 (1.08,1.67)		1	0.97 (0.80,1.17)	1.10 (0.89,1.35)	1.11 (0.89,1.38)
M24 (Other specific joint derangements)	1.17 (0.85,1.60)	1.07 (0.80,1.43)	1	0.82 (0.44,1.50)		0.89 (0.42,1.87)	1.20 (0.83,1.73)	1	1.11 (0.80,1.54)	1.31 (0.91,1.89)		1	1.12 (0.80,1.55)	1.21 (0.88,1.68)	1.00 (0.70,1.41)		1	1.01 (0.73,1.40)	1.04 (0.75,1.44)	0.97 (0.69,1.36)		1	0.89 (0.63,1.24)	1.16 (0.84,1.59)	1.03 (0.74,1.43)		1	0.95 (0.71,1.27)	0.94 (0.67,1.32)	1.08 (0.77,1.53)
M25 (Other joint disorder, not elsewhere classified)	1.16 (1.04,1.31)	1.08 (0.97,1.21)	1	1.10 (0.90,1.34)		1.08 (0.84,1.39)	1.05 (0.92,1.21)	1	1.05 (0.93,1.18)	1.19 (1.04,1.36)		1	1.14 (1.01,1.30)	1.17 (1.03,1.33)	1.40 (1.24,1.59)*		1	1.04 (0.93,1.17)	0.97 (0.86,1.10)	1.09 (0.96,1.23)		1	0.92 (0.82,1.04)	0.98 (0.87,1.10)	1.09 (0.96,1.22)		1	0.97 (0.87,1.08)	1.04 (0.92,1.18)	1.05 (0.92,1.20)
M31 (Other necrotizing vasculopathies)	1.59 (1.06,2.39)	0.98 (0.65,1.48)	1	1.08 (0.52,2.22)		1.23 (0.47,3.21)	1.14 (0.66,1.98)	1	1.15 (0.72,1.83)	1.64 (1.02,2.65)		1	0.85 (0.53,1.34)	0.92 (0.59,1.44)	1.06 (0.68,1.65)		1	0.75 (0.48,1.18)	1.24 (0.83,1.87)	0.98 (0.62,1.54)		1	1.27 (0.85,1.92)	0.87 (0.55,1.36)	0.94 (0.59,1.48)		1	0.89 (0.62,1.28)	0.60 (0.37,0.99)	0.86 (0.53,1.38)
M35 (Other systemic involvement of connective tissue)	1.09 (0.88,1.36)	1.04 (0.85,1.28)	1	1.00 (0.69,1.46)		0.91 (0.52,1.60)	1.47 (1.12,1.92)	1	1.29 (1.02,1.63)	1.23 (0.94,1.59)		1	1.09 (0.85,1.39)	1.17 (0.92,1.49)	1.34 (1.06,1.71)		1	1.07 (0.86,1.32)	1.03 (0.82,1.29)	1.10 (0.87,1.39)		1	1.02 (0.81,1.28)	1.14 (0.91,1.43)	1.16 (0.92,1.46)		1	1.21 (0.99,1.48)	1.03 (0.81,1.32)	1.23 (0.96,1.57)
M41 (Scoliosis)	1.58 (1.17,2.15)*	1.29 (0.96,1.72)	1	1.33 (0.81,2.18)		0.74 (0.34,1.61)	0.96 (0.66,1.39)	1	0.96 (0.70,1.30)	1.30 (0.94,1.80)		1	1.30 (0.92,1.83)	1.33 (0.94,1.87)	1.53 (1.09,2.15)		1	0.97 (0.72,1.30)	0.92 (0.68,1.26)	1.08 (0.79,1.48)		1	0.96 (0.70,1.31)	1.05 (0.77,1.43)	1.21 (0.89,1.65)		1	1.00 (0.77,1.30)	0.86 (0.62,1.19)	1.01 (0.72,1.42)
M43 (Other deforming dorsopathies)	1.46 (1.11,1.93)	1.09 (0.84,1.43)	1	1.26 (0.80,2.00)		1.51 (0.87,2.62)	1.15 (0.81,1.63)	1	1.18 (0.88,1.59)	1.18 (0.85,1.64)		1	1.11 (0.81,1.51)	1.29 (0.95,1.74)	1.35 (0.99,1.83)		1	0.97 (0.74,1.26)	0.72 (0.53,0.97)	0.83 (0.62,1.12)		1	0.81 (0.61,1.08)	0.87 (0.65,1.16)	1.02 (0.77,1.36)		1	1.07 (0.83,1.38)	0.94 (0.69,1.28)	1.26 (0.93,1.70)
M46 (Other inflammatory spondylopathies)	0.95 (0.71,1.28)	0.95 (0.73,1.25)	1	0.95 (0.57,1.58)		1.38 (0.75,2.54)	1.50 (1.05,2.14)	1	1.15 (0.84,1.59)	1.05 (0.73,1.50)		1	0.91 (0.66,1.27)	1.03 (0.75,1.42)	1.09 (0.79,1.50)		1	1.26 (0.93,1.71)	1.12 (0.81,1.55)	1.39 (1.01,1.91)		1	0.97 (0.69,1.34)	1.12 (0.81,1.54)	1.52 (1.12,2.07)		1	1.17 (0.88,1.56)	1.21 (0.87,1.68)	1.63 (1.18,2.25)*
M47 (Spondylosis)	1.06 (0.93,1.22)	0.95 (0.84,1.08)	1	0.81 (0.62,1.04)		1.08 (0.80,1.45)	0.97 (0.81,1.15)	1	0.97 (0.84,1.12)	1.31 (1.12,1.52)*		1	1.12 (0.96,1.31)	1.27 (1.09,1.49)*	1.37 (1.17,1.59)*		1	1.03 (0.89,1.19)	1.19 (1.03,1.37)	1.20 (1.04,1.40)		1	1.01 (0.87,1.17)	0.99 (0.86,1.15)	1.17 (1.01,1.35)		1	1.02 (0.90,1.16)	1.11 (0.96,1.28)	1.09 (0.93,1.27)
M48 (Other spondylopathies)	1.39 (1.17,1.65)*	1.10 (0.93,1.30)	1	1.11 (0.82,1.50)		0.97 (0.67,1.42)	0.97 (0.78,1.19)	1	0.87 (0.73,1.04)	1.19 (0.99,1.43)		1	1.29 (1.05,1.57)	1.36 (1.11,1.66)*	1.73 (1.42,2.09)*		1	1.19 (1.00,1.42)	1.16 (0.96,1.39)	1.31 (1.09,1.58)		1	0.89 (0.74,1.07)	1.04 (0.87,1.24)	1.13 (0.95,1.34)		1	0.98 (0.84,1.15)	1.00 (0.84,1.20)	1.02 (0.84,1.23)
M50 (Cervical disc disorders)	1.05 (0.76,1.46)	0.90 (0.66,1.23)	1	0.72 (0.37,1.40)		0.61 (0.24,1.53)	1.16 (0.77,1.75)	1	1.03 (0.71,1.47)	1.36 (0.93,1.99)		1	0.97 (0.66,1.42)	1.23 (0.86,1.77)	1.21 (0.84,1.75)		1	1.27 (0.85,1.87)	1.53 (1.05,2.25)	1.75 (1.20,2.56)		1	0.76 (0.52,1.10)	0.98 (0.69,1.39)	1.10 (0.79,1.55)		1	0.91 (0.66,1.26)	1.10 (0.77,1.56)	1.14 (0.79,1.63)
M51 (Thoracic, thoracolumbar, and lumbosacral intervertebral disc disorders)	1.10 (0.94,1.30)	0.99 (0.85,1.16)	1	0.91 (0.68,1.23)		0.87 (0.60,1.25)	0.94 (0.77,1.15)	1	0.97 (0.82,1.15)	1.02 (0.85,1.23)		1	0.98 (0.82,1.17)	1.02 (0.86,1.22)	1.10 (0.92,1.31)		1	1.07 (0.90,1.26)	0.92 (0.77,1.09)	1.11 (0.93,1.32)		1	0.98 (0.82,1.16)	1.06 (0.89,1.26)	1.10 (0.93,1.31)		1	1.03 (0.89,1.19)	0.96 (0.80,1.14)	1.02 (0.85,1.23)
M53 (Other and unspecified dorsopathies, not elsewhere classified)	0.69 (0.45,1.06)	0.72 (0.49,1.04)	1	0.95 (0.49,1.87)		1.06 (0.47,2.38)	0.96 (0.60,1.52)	1	0.69 (0.45,1.05)	0.68 (0.42,1.11)		1	0.58 (0.36,0.95)	0.78 (0.50,1.22)	1.04 (0.68,1.59)		1	0.87 (0.57,1.31)	0.65 (0.41,1.02)	0.64 (0.40,1.01)		1	0.62 (0.40,0.96)	0.74 (0.49,1.11)	0.62 (0.40,0.98)		1	0.99 (0.68,1.44)	0.72 (0.44,1.17)	0.91 (0.57,1.47)
M54 (Dorsalgia)	1.13 (1.02,1.26)	1.05 (0.94,1.16)	1	1.01 (0.83,1.22)		1.06 (0.84,1.35)	1.11 (0.97,1.27)	1	1.09 (0.98,1.23)	1.23 (1.08,1.39)*		1	1.02 (0.91,1.16)	1.14 (1.01,1.29)	1.35 (1.20,1.52)*		1	1.11 (0.99,1.24)	1.17 (1.04,1.31)	1.22 (1.09,1.38)*		1	1.07 (0.96,1.20)	1.03 (0.92,1.16)	1.13 (1.01,1.27)		1	1.00 (0.90,1.10)	1.04 (0.93,1.17)	1.07 (0.95,1.21)
M62 (Other disorders of muscle)	1.02 (0.68,1.52)	1.23 (0.86,1.75)	1	1.88 (1.09,3.24)		0.32 (0.08,1.33)	1.04 (0.65,1.66)	1	1.19 (0.81,1.76)	1.13 (0.73,1.74)		1	1.03 (0.65,1.63)	1.54 (1.00,2.35)	1.85 (1.22,2.82)		1	1.05 (0.72,1.54)	0.95 (0.63,1.42)	1.24 (0.84,1.84)		1	1.11 (0.74,1.67)	1.28 (0.86,1.90)	1.12 (0.74,1.68)		1	1.01 (0.72,1.41)	0.94 (0.63,1.41)	0.79 (0.51,1.24)
M65 (Synovitis and tenosynovitis)	1.26 (1.04,1.53)	1.17 (0.98,1.39)	1	0.88 (0.61,1.27)		1.15 (0.75,1.75)	1.22 (0.96,1.54)	1	1.40 (1.14,1.71)*	1.29 (1.03,1.62)		1	1.00 (0.82,1.22)	0.93 (0.76,1.14)	1.14 (0.93,1.39)		1	1.01 (0.83,1.23)	1.10 (0.90,1.34)	1.03 (0.84,1.26)		1	1.00 (0.81,1.23)	1.15 (0.94,1.41)	1.39 (1.14,1.69)*		1	1.08 (0.91,1.29)	1.13 (0.93,1.38)	1.17 (0.95,1.45)
M67 (Other disorders of synovium and tendon)	1.13 (0.87,1.45)	1.00 (0.79,1.26)	1	1.24 (0.82,1.85)		1.30 (0.76,2.24)	1.16 (0.84,1.59)	1	1.41 (1.08,1.85)	1.11 (0.81,1.52)		1	0.89 (0.68,1.15)	0.88 (0.68,1.14)	0.84 (0.64,1.11)		1	0.79 (0.61,1.02)	0.83 (0.64,1.08)	0.84 (0.64,1.09)		1	1.05 (0.81,1.36)	0.95 (0.72,1.24)	1.11 (0.85,1.45)		1	0.95 (0.76,1.20)	0.87 (0.66,1.15)	1.08 (0.82,1.42)
M70 (Soft tissue disorders related to use, overuse and pressure)	1.11 (0.86,1.44)	1.09 (0.87,1.38)	1	1.12 (0.72,1.72)		1.61 (0.97,2.68)	1.37 (1.00,1.88)	1	1.24 (0.94,1.64)	1.61 (1.20,2.16)*		1	1.06 (0.81,1.39)	1.00 (0.76,1.32)	1.25 (0.96,1.64)		1	0.98 (0.76,1.27)	1.04 (0.80,1.35)	1.00 (0.76,1.31)		1	0.98 (0.76,1.27)	0.91 (0.70,1.19)	1.08 (0.83,1.40)		1	0.86 (0.68,1.09)	1.04 (0.80,1.34)	0.96 (0.73,1.27)
M71 (Other bursopathies)	0.89 (0.59,1.35)	1.22 (0.85,1.74)	1	1.07 (0.54,2.11)		0.85 (0.33,2.17)	0.94 (0.58,1.54)	1	1.08 (0.72,1.61)	1.09 (0.70,1.70)		1	0.87 (0.58,1.32)	1.02 (0.69,1.53)	0.79 (0.51,1.22)		1	0.81 (0.54,1.20)	0.94 (0.63,1.40)	0.85 (0.56,1.30)		1	1.48 (0.99,2.24)	0.99 (0.63,1.55)	1.37 (0.90,2.10)		1	0.99 (0.69,1.44)	1.05 (0.69,1.61)	1.29 (0.85,1.97)
M72 (Fibroblastic disorders)	0.90 (0.75,1.07)	0.90 (0.76,1.06)	1	0.81 (0.58,1.12)		0.98 (0.66,1.44)	1.00 (0.81,1.24)	1	1.00 (0.84,1.20)	0.90 (0.73,1.11)		1	0.99 (0.82,1.20)	0.99 (0.82,1.20)	0.92 (0.76,1.12)		1	0.96 (0.80,1.16)	0.94 (0.78,1.15)	1.10 (0.91,1.33)		1	1.06 (0.87,1.30)	1.23 (1.02,1.50)	1.18 (0.98,1.43)		1	1.02 (0.85,1.21)	1.22 (1.01,1.47)	1.22 (1.00,1.48)
M75 (Shoulder lesions)	1.20 (1.02,1.42)	1.06 (0.90,1.23)	1	1.11 (0.83,1.47)		1.01 (0.71,1.42)	0.94 (0.77,1.14)	1	1.02 (0.86,1.20)	1.08 (0.90,1.30)		1	1.17 (0.99,1.40)	1.13 (0.95,1.36)	1.24 (1.04,1.48)		1	1.01 (0.85,1.20)	0.99 (0.83,1.17)	1.03 (0.87,1.23)		1	1.11 (0.93,1.32)	1.09 (0.91,1.30)	1.31 (1.10,1.55)*		1	1.08 (0.93,1.26)	1.05 (0.88,1.25)	1.09 (0.91,1.31)
M76 (Enthesopathies, lower limb, excluding foot)	0.84 (0.56,1.26)	1.09 (0.77,1.53)	1	1.25 (0.68,2.29)		0.51 (0.18,1.41)	1.26 (0.85,1.87)	1	0.72 (0.49,1.06)	0.66 (0.42,1.04)		1	1.10 (0.74,1.64)	1.08 (0.72,1.61)	0.82 (0.53,1.26)		1	1.00 (0.68,1.46)	0.88 (0.59,1.31)	0.76 (0.50,1.15)		1	1.45 (0.97,2.18)	1.23 (0.80,1.88)	1.42 (0.93,2.15)		1	1.32 (0.92,1.87)	0.98 (0.63,1.52)	1.38 (0.91,2.10)
M77 (Other enthesopathies)	0.88 (0.69,1.13)	0.84 (0.68,1.05)	1	0.83 (0.54,1.28)		0.89 (0.52,1.51)	1.10 (0.84,1.45)	1	0.98 (0.77,1.25)	0.93 (0.70,1.24)		1	0.83 (0.65,1.06)	0.77 (0.60,0.99)	0.76 (0.58,0.98)		1	1.21 (0.93,1.57)	1.18 (0.90,1.54)	1.16 (0.88,1.52)		1	0.85 (0.66,1.10)	0.93 (0.72,1.19)	0.98 (0.76,1.26)		1	1.07 (0.86,1.35)	1.02 (0.78,1.33)	1.19 (0.92,1.56)
M79 (Other and unspecified soft tissue disorders, not elsewhere classified)	1.14 (1.02,1.27)	1.11 (1.00,1.23)	1	0.77 (0.62,0.95)		0.95 (0.74,1.22)	0.97 (0.85,1.11)	1	1.07 (0.96,1.20)	1.22 (1.08,1.39)*		1	0.93 (0.82,1.05)	1.02 (0.91,1.15)	1.19 (1.06,1.34)*		1	0.93 (0.83,1.04)	0.96 (0.85,1.07)	1.07 (0.95,1.20)		1	1.02 (0.91,1.14)	0.99 (0.88,1.11)	1.11 (0.99,1.24)		1	1.03 (0.94,1.14)	0.93 (0.83,1.05)	1.03 (0.91,1.16)
M80 (Osteoporosis with current pathological fracture)	1.06 (0.70,1.61)	0.85 (0.58,1.26)	1	0.70 (0.32,1.56)		1.84 (0.80,4.26)	0.93 (0.52,1.66)	1	1.21 (0.76,1.93)	1.61 (0.98,2.63)		1	1.88 (1.10,3.22)	1.59 (0.91,2.77)	2.92 (1.73,4.92)*		1	1.08 (0.70,1.66)	1.15 (0.73,1.81)	1.58 (1.00,2.48)		1	1.07 (0.70,1.65)	1.14 (0.74,1.75)	0.93 (0.57,1.51)		1	0.87 (0.59,1.27)	0.83 (0.52,1.33)	0.96 (0.58,1.59)
M81 (Osteoporosis without current pathological fracture)	1.21 (1.06,1.39)	1.09 (0.96,1.23)	1	0.93 (0.74,1.18)		1.36 (1.03,1.80)	1.04 (0.88,1.23)	1	1.06 (0.92,1.22)	1.23 (1.05,1.43)		1	1.24 (1.07,1.44)	1.26 (1.08,1.46)*	1.59 (1.37,1.84)*		1	1.06 (0.93,1.21)	1.02 (0.89,1.18)	1.07 (0.92,1.25)		1	1.18 (1.03,1.35)	1.20 (1.04,1.38)	1.29 (1.11,1.50)*		1	1.09 (0.96,1.23)	1.01 (0.87,1.17)	1.21 (1.04,1.41)
M84 (Disorder of continuity of bone)	1.39 (0.99,1.95)	1.13 (0.82,1.55)	1	0.38 (0.15,0.94)		0.56 (0.20,1.55)	0.93 (0.60,1.44)	1	1.01 (0.70,1.45)	1.66 (1.14,2.41)		1	1.27 (0.87,1.85)	1.34 (0.91,1.95)	1.51 (1.03,2.20)		1	1.23 (0.86,1.76)	1.10 (0.76,1.61)	1.47 (1.02,2.13)		1	0.79 (0.56,1.12)	0.91 (0.65,1.27)	0.78 (0.54,1.12)		1	0.88 (0.66,1.19)	0.62 (0.42,0.92)	0.74 (0.49,1.10)
M85 (Other disorders of bone density and structure)	1.15 (0.95,1.38)	1.09 (0.92,1.28)	1	1.03 (0.76,1.39)		0.98 (0.64,1.49)	0.94 (0.76,1.18)	1	1.03 (0.86,1.24)	1.22 (1.00,1.50)		1	1.02 (0.84,1.25)	1.17 (0.97,1.42)	1.31 (1.07,1.59)		1	1.09 (0.91,1.30)	1.01 (0.83,1.22)	1.11 (0.91,1.35)		1	1.06 (0.89,1.27)	0.98 (0.81,1.18)	1.06 (0.88,1.29)		1	0.97 (0.83,1.14)	0.99 (0.81,1.20)	1.06 (0.86,1.31)
M89 (Other disorders of bone)	1.27 (0.91,1.78)	0.95 (0.69,1.31)	1	0.96 (0.53,1.74)		0.87 (0.39,1.92)	0.91 (0.59,1.38)	1	1.01 (0.71,1.43)	1.24 (0.85,1.81)		1	1.05 (0.73,1.50)	1.19 (0.83,1.69)	0.91 (0.62,1.34)		1	1.17 (0.83,1.64)	1.05 (0.73,1.50)	1.03 (0.70,1.50)		1	0.96 (0.67,1.39)	1.10 (0.77,1.58)	1.37 (0.97,1.96)		1	1.01 (0.74,1.38)	0.82 (0.55,1.21)	1.23 (0.85,1.78)
M94 (Other disorders of cartilage)	1.11 (0.64,1.94)	1.24 (0.76,2.02)	1	1.21 (0.49,2.95)		0.76 (0.23,2.55)	0.94 (0.51,1.75)	1	0.97 (0.57,1.64)	0.99 (0.55,1.80)		1	0.97 (0.52,1.80)	1.36 (0.77,2.42)	1.69 (0.96,2.96)		1	1.54 (0.86,2.76)	1.53 (0.85,2.76)	1.36 (0.74,2.50)		1	0.79 (0.44,1.42)	1.07 (0.62,1.84)	1.33 (0.78,2.27)		1	0.86 (0.51,1.47)	1.64 (0.98,2.75)	1.46 (0.83,2.57)
M96 (Intraoperative and postprocedural complications and disorders of musculoskeletal system, not elsewhere classified)	1.62 (0.94,2.80)	1.36 (0.80,2.30)	1	0.46 (0.11,1.94)		0.94 (0.28,3.17)	0.98 (0.50,1.91)	1	0.97 (0.55,1.69)	1.19 (0.65,2.15)		1	1.55 (0.81,3.00)	1.52 (0.79,2.94)	2.05 (1.08,3.89)		1	0.93 (0.54,1.61)	0.99 (0.56,1.73)	1.19 (0.68,2.08)		1	1.15 (0.65,2.02)	0.94 (0.52,1.71)	1.43 (0.82,2.49)		1	1.10 (0.67,1.79)	1.23 (0.71,2.12)	0.94 (0.49,1.77)
N_others (Other diseases of the genitourinary system)	0.96 (0.77,1.20)	0.99 (0.81,1.21)	1	1.06 (0.73,1.53)		1.24 (0.80,1.91)	1.10 (0.85,1.43)	1	0.89 (0.71,1.12)	1.12 (0.88,1.44)		1	0.97 (0.76,1.24)	1.10 (0.86,1.40)	1.30 (1.03,1.64)		1	0.92 (0.73,1.15)	0.77 (0.60,0.97)	1.02 (0.82,1.28)		1	0.82 (0.65,1.03)	0.86 (0.69,1.08)	0.97 (0.77,1.21)		1	1.11 (0.91,1.36)	0.90 (0.71,1.16)	1.13 (0.89,1.44)
N_others_female (Other diseases of the genitourinary system among female)	1.18 (0.87,1.61)	1.04 (0.79,1.36)	1	0.90 (0.53,1.53)		1.25 (0.65,2.40)	1.16 (0.80,1.68)	1	1.25 (0.90,1.73)	1.55 (1.09,2.21)		1	1.25 (0.90,1.75)	1.63 (1.19,2.25)*	1.18 (0.83,1.67)		1	0.92 (0.67,1.27)	1.18 (0.86,1.61)	1.15 (0.83,1.59)		1	1.41 (1.03,1.93)	1.46 (1.06,2.01)	1.42 (1.01,2.01)		1	1.01 (0.77,1.32)	0.92 (0.66,1.29)	1.29 (0.92,1.80)
N_others_male (Other diseases of the genitourinary system among male)	5.15 (0.65,40.87)	4.31 (0.54,34.64)	1	0.00 (0.00,.)		2.62 (0.26,26.09)	0.78 (0.13,4.73)	1	1.00 (0.25,4.04)	1.71 (0.43,6.79)		1	0.30 (0.06,1.58)	0.28 (0.05,1.47)	1.05 (0.34,3.29)		1	0.60 (0.19,1.92)	0.19 (0.04,0.95)	0.41 (0.12,1.36)		1	3.05 (0.32,29.42)	3.26 (0.36,29.34)	6.92 (0.89,54.05)		1	9.49 (1.21,74.52)	5.26 (0.58,47.34)	5.24 (0.58,47.23)
N12 (Tubulo-interstitial nephritis, not specified as acute or chronic)	1.36 (0.90,2.06)	1.19 (0.81,1.75)	1	1.09 (0.53,2.25)		1.53 (0.70,3.35)	1.38 (0.84,2.24)	1	1.11 (0.71,1.74)	1.46 (0.91,2.34)		1	0.77 (0.47,1.27)	1.28 (0.83,2.00)	1.76 (1.15,2.70)		1	0.88 (0.56,1.36)	0.98 (0.63,1.51)	1.27 (0.83,1.93)		1	1.35 (0.89,2.07)	1.10 (0.70,1.71)	1.28 (0.83,1.99)		1	0.85 (0.59,1.23)	0.70 (0.44,1.11)	0.95 (0.61,1.47)
N13 (Obstructive and reflux uropathy)	1.03 (0.82,1.28)	1.01 (0.82,1.24)	1	1.08 (0.74,1.59)		1.23 (0.75,2.02)	1.28 (0.97,1.70)	1	1.28 (1.01,1.64)	1.45 (1.11,1.88)		1	1.38 (1.07,1.78)	1.35 (1.05,1.75)	1.60 (1.25,2.06)*		1	0.99 (0.78,1.25)	1.21 (0.96,1.52)	1.14 (0.89,1.44)		1	1.14 (0.89,1.45)	1.23 (0.97,1.57)	1.27 (1.01,1.61)		1	1.15 (0.93,1.42)	1.20 (0.94,1.51)	1.15 (0.90,1.48)
N17 (Acute kidney failure)	1.27 (1.12,1.43)*	0.98 (0.87,1.11)	1	0.97 (0.77,1.21)		1.62 (1.27,2.07)*	1.23 (1.04,1.44)	1	1.23 (1.07,1.41)*	1.56 (1.35,1.80)*		1	1.20 (1.02,1.41)	1.48 (1.28,1.73)*	2.14 (1.85,2.47)*		1	1.07 (0.94,1.23)	1.19 (1.05,1.36)	1.52 (1.33,1.72)*		1	1.03 (0.90,1.19)	1.24 (1.09,1.41)*	1.20 (1.06,1.37)		1	1.02 (0.91,1.14)	0.92 (0.80,1.05)	1.00 (0.87,1.14)
N18 (Chronic kidney disease (CKD))	1.10 (0.98,1.25)	0.90 (0.80,1.02)	1	1.20 (0.98,1.46)		1.16 (0.88,1.52)	1.05 (0.89,1.23)	1	1.11 (0.97,1.27)	1.31 (1.14,1.51)*		1	1.20 (1.03,1.40)	1.31 (1.13,1.52)*	1.59 (1.38,1.84)*		1	1.09 (0.96,1.24)	1.23 (1.07,1.40)*	1.33 (1.17,1.53)*		1	0.98 (0.86,1.12)	0.99 (0.87,1.14)	1.27 (1.12,1.45)*		1	0.94 (0.84,1.06)	0.99 (0.87,1.13)	1.23 (1.07,1.40)*
N19 (Unspecified kidney failure)	1.01 (0.65,1.55)	0.64 (0.40,1.00)	1	0.51 (0.18,1.43)		0.46 (0.11,1.93)	0.68 (0.36,1.29)	1	0.97 (0.60,1.56)	1.07 (0.64,1.79)		1	1.01 (0.56,1.80)	1.35 (0.79,2.32)	1.40 (0.81,2.39)		1	1.14 (0.68,1.92)	1.29 (0.77,2.14)	1.29 (0.77,2.18)		1	0.64 (0.37,1.11)	0.76 (0.45,1.28)	1.29 (0.82,2.03)		1	0.87 (0.55,1.39)	1.17 (0.72,1.92)	1.26 (0.77,2.07)
N20 (Calculus of kidney and ureter)	1.17 (0.91,1.50)	1.03 (0.81,1.30)	1	1.24 (0.82,1.88)		1.20 (0.70,2.07)	1.35 (0.99,1.84)	1	1.31 (1.00,1.72)	1.52 (1.14,2.04)		1	1.21 (0.91,1.60)	1.29 (0.98,1.70)	1.48 (1.13,1.94)		1	1.03 (0.78,1.35)	1.19 (0.92,1.55)	1.20 (0.92,1.56)		1	1.37 (1.04,1.80)	1.41 (1.08,1.85)	1.29 (0.98,1.69)		1	1.27 (1.01,1.60)	1.25 (0.97,1.63)	0.97 (0.73,1.29)
N21 (Calculus of lower urinary tract)	1.00 (0.62,1.62)	1.04 (0.66,1.63)	1	1.15 (0.50,2.62)		0.63 (0.15,2.70)	1.11 (0.58,2.11)	1	1.47 (0.87,2.49)	1.64 (0.93,2.87)		1	1.26 (0.70,2.27)	1.61 (0.92,2.80)	1.57 (0.90,2.74)		1	1.09 (0.64,1.85)	1.30 (0.78,2.16)	1.10 (0.65,1.87)		1	1.23 (0.71,2.13)	1.30 (0.77,2.21)	1.28 (0.77,2.15)		1	1.14 (0.72,1.80)	1.11 (0.67,1.84)	1.01 (0.60,1.70)
N28 (Other disorders of kidney and ureter, not elsewhere classified)	1.05 (0.86,1.29)	0.95 (0.78,1.16)	1	0.94 (0.65,1.36)		1.40 (0.92,2.14)	1.00 (0.76,1.32)	1	1.15 (0.92,1.44)	1.46 (1.16,1.85)*		1	1.28 (1.00,1.63)	1.44 (1.14,1.84)*	1.55 (1.22,1.96)*		1	1.09 (0.87,1.36)	1.19 (0.95,1.49)	1.34 (1.07,1.67)		1	0.95 (0.76,1.19)	1.06 (0.86,1.32)	1.03 (0.83,1.28)		1	1.00 (0.83,1.21)	0.94 (0.75,1.17)	0.86 (0.68,1.09)
N30 (Cystitis)	1.14 (0.89,1.47)	1.06 (0.84,1.34)	1	1.19 (0.79,1.78)		0.61 (0.30,1.27)	1.06 (0.77,1.44)	1	1.14 (0.88,1.48)	1.29 (0.97,1.72)		1	1.50 (1.13,1.99)	1.36 (1.02,1.82)	1.60 (1.20,2.13)*		1	0.96 (0.74,1.24)	0.92 (0.70,1.20)	1.28 (0.99,1.66)		1	0.92 (0.71,1.20)	1.05 (0.81,1.35)	1.00 (0.77,1.30)		1	1.08 (0.86,1.36)	1.00 (0.77,1.31)	0.94 (0.70,1.26)
N32 (Other disorders of bladder)	1.03 (0.88,1.20)	0.96 (0.82,1.12)	1	1.15 (0.88,1.51)		1.31 (0.94,1.82)	1.13 (0.92,1.37)	1	1.12 (0.95,1.33)	1.17 (0.97,1.41)		1	1.06 (0.88,1.27)	1.17 (0.98,1.40)	1.41 (1.18,1.68)*		1	0.91 (0.77,1.08)	0.91 (0.77,1.08)	1.11 (0.94,1.32)		1	1.05 (0.88,1.25)	1.19 (1.00,1.41)	1.13 (0.96,1.34)		1	1.09 (0.94,1.27)	1.00 (0.84,1.19)	1.06 (0.89,1.26)
N35 (Urethral stricture)	1.48 (1.09,2.01)	1.21 (0.89,1.63)	1	1.24 (0.73,2.11)		0.70 (0.32,1.52)	1.11 (0.77,1.60)	1	1.00 (0.73,1.37)	1.18 (0.84,1.65)		1	0.99 (0.70,1.39)	1.19 (0.85,1.65)	1.25 (0.90,1.73)		1	0.69 (0.51,0.93)	0.63 (0.46,0.87)	0.79 (0.58,1.07)		1	0.99 (0.70,1.38)	1.11 (0.81,1.54)	1.23 (0.90,1.68)		1	0.88 (0.66,1.17)	1.07 (0.79,1.45)	1.01 (0.73,1.38)
N39 (Other disorders of urinary system)	1.29 (1.15,1.45)*	1.00 (0.89,1.12)	1	1.07 (0.87,1.32)		1.14 (0.87,1.48)	1.17 (1.01,1.35)	1	1.15 (1.01,1.30)	1.28 (1.12,1.47)*		1	1.13 (0.98,1.30)	1.32 (1.15,1.51)*	1.65 (1.44,1.88)*		1	1.13 (0.99,1.28)	1.14 (1.00,1.29)	1.33 (1.17,1.51)*		1	1.03 (0.91,1.17)	1.14 (1.00,1.29)	1.09 (0.96,1.24)		1	1.09 (0.98,1.21)	1.03 (0.91,1.17)	0.95 (0.83,1.09)
N40 (Benign prostatic hyperplasia)	1.05 (0.93,1.18)	1.03 (0.92,1.15)	1	1.10 (0.88,1.37)		0.85 (0.65,1.13)	1.12 (0.97,1.29)	1	1.02 (0.90,1.15)	1.01 (0.88,1.16)		1	1.04 (0.91,1.19)	1.12 (0.98,1.28)	1.22 (1.08,1.39)*		1	1.03 (0.90,1.17)	1.05 (0.92,1.19)	1.01 (0.89,1.15)		1	1.06 (0.93,1.22)	1.03 (0.91,1.18)	1.07 (0.94,1.20)		1	1.05 (0.93,1.17)	0.99 (0.87,1.13)	1.07 (0.95,1.22)
N41 (Inflammatory diseases of prostate)	1.26 (0.87,1.82)	1.09 (0.76,1.58)	1	0.93 (0.44,1.98)		0.72 (0.25,2.04)	1.09 (0.67,1.79)	1	1.60 (1.08,2.38)	1.20 (0.76,1.89)		1	1.16 (0.76,1.77)	1.57 (1.05,2.33)	1.17 (0.77,1.77)		1	1.03 (0.69,1.53)	1.10 (0.75,1.62)	0.88 (0.59,1.31)		1	0.80 (0.51,1.25)	1.05 (0.70,1.56)	1.22 (0.84,1.76)		1	1.23 (0.85,1.77)	1.01 (0.67,1.53)	1.28 (0.87,1.88)
N42 (Other and unspecified disorders of prostate)	1.02 (0.70,1.48)	0.93 (0.64,1.36)	1	0.88 (0.41,1.86)		1.17 (0.48,2.81)	1.53 (0.95,2.47)	1	1.43 (0.94,2.18)	1.11 (0.69,1.80)		1	0.95 (0.63,1.43)	0.94 (0.63,1.41)	0.77 (0.51,1.17)		1	0.83 (0.55,1.24)	0.92 (0.63,1.36)	0.71 (0.47,1.08)		1	1.12 (0.73,1.72)	0.96 (0.63,1.47)	1.04 (0.70,1.55)		1	1.11 (0.77,1.58)	0.77 (0.50,1.19)	0.88 (0.58,1.32)
N43 (Hydrocele and spermatocele)	1.28 (0.82,2.02)	1.34 (0.87,2.08)	1	1.29 (0.57,2.95)		0.86 (0.33,2.21)	1.04 (0.63,1.72)	1	0.87 (0.56,1.35)	1.06 (0.66,1.69)		1	0.83 (0.51,1.36)	1.16 (0.74,1.82)	1.13 (0.72,1.77)		1	0.82 (0.49,1.36)	1.28 (0.81,2.00)	1.15 (0.73,1.82)		1	1.37 (0.84,2.26)	1.01 (0.60,1.68)	1.54 (0.98,2.42)		1	1.03 (0.67,1.59)	1.40 (0.90,2.17)	1.15 (0.73,1.81)
N45 (Orchitis and epididymitis)	1.12 (0.68,1.83)	1.02 (0.63,1.67)	1	1.09 (0.42,2.85)		1.53 (0.62,3.78)	1.17 (0.65,2.12)	1	1.01 (0.60,1.69)	1.13 (0.65,1.96)		1	1.23 (0.68,2.21)	1.65 (0.95,2.86)	1.37 (0.78,2.39)		1	1.57 (0.88,2.80)	1.31 (0.73,2.36)	1.45 (0.82,2.56)		1	1.03 (0.57,1.88)	1.47 (0.86,2.51)	1.28 (0.75,2.16)		1	0.81 (0.50,1.32)	1.24 (0.77,2.00)	0.84 (0.50,1.42)
N47 (Disorders of prepuce)	1.56 (1.00,2.42)	1.31 (0.84,2.04)	1	2.04 (1.02,4.11)		1.09 (0.48,2.48)	0.81 (0.47,1.37)	1	1.04 (0.68,1.58)	1.11 (0.71,1.75)		1	1.35 (0.80,2.27)	1.59 (0.96,2.61)	2.03 (1.26,3.26)		1	1.15 (0.68,1.92)	1.46 (0.90,2.36)	1.77 (1.11,2.81)		1	1.21 (0.74,1.96)	1.39 (0.89,2.19)	1.29 (0.83,2.00)		1	1.01 (0.68,1.52)	1.14 (0.74,1.75)	1.11 (0.73,1.70)
N48 (Other disorders of penis)	1.44 (1.02,2.02)	1.17 (0.83,1.65)	1	1.56 (0.86,2.84)		1.40 (0.78,2.53)	0.93 (0.62,1.39)	1	0.91 (0.65,1.27)	1.00 (0.69,1.43)		1	1.41 (0.95,2.08)	1.51 (1.03,2.22)	1.77 (1.22,2.57)*		1	0.94 (0.64,1.39)	1.20 (0.83,1.72)	1.39 (0.98,1.97)		1	1.47 (0.99,2.17)	1.60 (1.10,2.32)	1.34 (0.93,1.94)		1	1.01 (0.72,1.40)	1.32 (0.95,1.85)	1.08 (0.76,1.53)
N50 (Other and unspecified disorders of male genital organs)	0.93 (0.68,1.28)	0.98 (0.73,1.33)	1	0.80 (0.41,1.55)		0.64 (0.31,1.33)	0.68 (0.46,1.00)	1	0.86 (0.64,1.16)	0.70 (0.49,1.00)		1	0.83 (0.59,1.16)	0.87 (0.62,1.22)	0.95 (0.69,1.32)		1	0.88 (0.61,1.26)	1.07 (0.76,1.50)	1.12 (0.80,1.56)		1	1.10 (0.77,1.57)	1.02 (0.72,1.44)	1.01 (0.72,1.40)		1	0.83 (0.61,1.13)	0.98 (0.71,1.35)	0.76 (0.54,1.07)
N60 (Benign mammary dysplasia)	0.83 (0.49,1.40)	0.99 (0.65,1.50)	1	1.28 (0.64,2.56)		0.62 (0.19,2.03)	0.95 (0.56,1.62)	1	0.98 (0.61,1.56)	0.75 (0.41,1.35)		1	0.91 (0.58,1.42)	0.55 (0.32,0.93)	0.62 (0.37,1.06)		1	0.85 (0.50,1.44)	1.51 (0.94,2.42)	0.79 (0.44,1.39)		1	1.02 (0.61,1.68)	1.36 (0.84,2.20)	1.09 (0.63,1.88)		1	1.30 (0.85,1.99)	1.04 (0.61,1.77)	0.97 (0.52,1.78)
N63 (Unspecified lump in breast)	0.89 (0.56,1.42)	0.94 (0.63,1.39)	1	1.50 (0.83,2.74)		1.49 (0.68,3.24)	0.97 (0.58,1.61)	1	1.02 (0.66,1.58)	0.76 (0.44,1.31)		1	1.46 (0.88,2.41)	1.58 (0.96,2.61)	1.85 (1.12,3.07)		1	1.47 (0.90,2.39)	1.94 (1.20,3.12)	1.76 (1.05,2.92)		1	1.02 (0.66,1.56)	0.79 (0.49,1.27)	1.09 (0.69,1.74)		1	1.09 (0.74,1.61)	0.96 (0.59,1.56)	1.02 (0.60,1.75)
N64 (Other disorders of breast)	1.06 (0.72,1.55)	0.92 (0.66,1.27)	1	0.98 (0.54,1.78)		1.02 (0.49,2.16)	0.90 (0.60,1.36)	1	0.82 (0.57,1.17)	0.71 (0.46,1.12)		1	1.12 (0.76,1.65)	0.87 (0.57,1.33)	1.47 (1.00,2.18)		1	0.89 (0.60,1.34)	1.19 (0.81,1.77)	1.49 (1.01,2.22)		1	1.23 (0.84,1.79)	1.17 (0.79,1.73)	1.34 (0.89,2.02)		1	1.32 (0.95,1.84)	1.06 (0.70,1.62)	1.26 (0.81,1.97)
N73 (Other female pelvic inflammatory diseases)	1.32 (0.86,2.02)	1.28 (0.88,1.85)	1	1.07 (0.54,2.13)		1.01 (0.39,2.62)	1.17 (0.71,1.93)	1	1.29 (0.83,1.99)	1.40 (0.86,2.26)		1	1.22 (0.77,1.94)	1.48 (0.95,2.32)	1.60 (1.02,2.53)		1	1.43 (0.94,2.17)	1.12 (0.71,1.76)	1.45 (0.93,2.27)		1	0.83 (0.55,1.27)	1.04 (0.69,1.57)	1.24 (0.81,1.89)		1	0.75 (0.51,1.11)	1.37 (0.93,2.02)	1.02 (0.63,1.66)
N80 (Endometriosis)	0.84 (0.48,1.46)	1.20 (0.79,1.84)	1	1.48 (0.73,3.00)		1.62 (0.60,4.36)	1.72 (0.97,3.06)	1	1.42 (0.83,2.44)	1.44 (0.78,2.68)		1	1.22 (0.72,2.04)	1.48 (0.89,2.47)	1.18 (0.68,2.05)		1	1.31 (0.77,2.24)	1.27 (0.73,2.21)	1.70 (0.99,2.90)		1	1.08 (0.68,1.72)	0.77 (0.46,1.30)	1.04 (0.62,1.74)		1	0.74 (0.47,1.16)	1.10 (0.68,1.78)	0.87 (0.48,1.56)
N81 (Female genital prolapse)	1.08 (0.89,1.32)	0.95 (0.80,1.13)	1	0.90 (0.65,1.24)		0.76 (0.47,1.24)	1.09 (0.87,1.37)	1	0.99 (0.81,1.21)	1.02 (0.82,1.28)		1	1.05 (0.86,1.28)	1.04 (0.85,1.28)	1.01 (0.81,1.25)		1	0.98 (0.81,1.18)	0.93 (0.76,1.14)	0.96 (0.77,1.18)		1	1.24 (1.02,1.50)	1.13 (0.92,1.38)	1.18 (0.95,1.47)		1	1.01 (0.85,1.20)	1.03 (0.84,1.27)	1.01 (0.80,1.29)
N83 (Noninflammatory disorders of ovary, fallopian tube and broad ligament)	0.98 (0.72,1.35)	0.97 (0.75,1.26)	1	1.15 (0.73,1.82)		0.86 (0.44,1.67)	1.08 (0.78,1.50)	1	0.83 (0.61,1.12)	0.99 (0.70,1.39)		1	0.94 (0.70,1.27)	0.91 (0.66,1.24)	0.96 (0.70,1.33)		1	1.27 (0.94,1.73)	1.09 (0.79,1.52)	1.37 (0.99,1.90)		1	1.01 (0.76,1.36)	0.99 (0.73,1.34)	1.00 (0.72,1.39)		1	1.14 (0.87,1.49)	1.25 (0.91,1.71)	0.94 (0.63,1.38)
N84 (Polyp of female genital tract)	1.22 (0.95,1.57)	1.19 (0.96,1.47)	1	1.51 (1.06,2.13)		1.54 (0.99,2.39)	1.10 (0.84,1.46)	1	1.19 (0.93,1.51)	1.11 (0.84,1.47)		1	0.99 (0.77,1.28)	1.23 (0.96,1.58)	1.31 (1.02,1.69)		1	1.11 (0.87,1.43)	1.23 (0.96,1.58)	1.27 (0.98,1.64)		1	1.02 (0.80,1.30)	1.15 (0.90,1.45)	1.23 (0.96,1.59)		1	1.25 (1.01,1.54)	1.05 (0.80,1.36)	1.47 (1.13,1.92)
N85 (Other noninflammatory disorders of uterus, except cervix)	1.24 (0.91,1.68)	1.03 (0.78,1.35)	1	1.35 (0.86,2.12)		1.31 (0.70,2.45)	1.42 (1.01,2.01)	1	1.16 (0.84,1.59)	1.18 (0.82,1.71)		1	1.03 (0.74,1.44)	1.31 (0.96,1.80)	1.23 (0.88,1.72)		1	0.98 (0.71,1.35)	1.09 (0.79,1.50)	1.26 (0.91,1.74)		1	1.00 (0.73,1.36)	1.18 (0.87,1.61)	1.33 (0.96,1.84)		1	1.05 (0.79,1.38)	1.37 (1.01,1.86)	1.08 (0.74,1.56)
N88 (Other noninflammatory disorders of cervix uteri)	0.76 (0.46,1.25)	0.75 (0.50,1.14)	1	0.67 (0.28,1.56)		2.43 (1.06,5.57)	1.86 (1.06,3.27)	1	1.29 (0.75,2.22)	1.22 (0.66,2.28)		1	1.75 (1.08,2.83)	0.91 (0.52,1.60)	1.13 (0.65,1.97)		1	1.07 (0.64,1.78)	1.21 (0.73,2.01)	1.09 (0.64,1.87)		1	0.46 (0.27,0.77)*	0.81 (0.52,1.27)	0.72 (0.44,1.20)		1	0.75 (0.48,1.16)	1.01 (0.62,1.63)	0.83 (0.46,1.48)
N89 (Other noninflammatory disorders of vagina)	0.99 (0.65,1.51)	0.92 (0.65,1.32)	1	0.81 (0.40,1.63)		1.00 (0.39,2.57)	1.19 (0.73,1.94)	1	1.27 (0.83,1.96)	1.17 (0.71,1.93)		1	1.04 (0.67,1.60)	1.33 (0.88,2.03)	1.00 (0.62,1.60)		1	0.93 (0.62,1.40)	0.89 (0.58,1.37)	0.92 (0.59,1.44)		1	1.06 (0.71,1.58)	0.80 (0.51,1.24)	1.19 (0.77,1.83)		1	0.97 (0.67,1.41)	1.02 (0.66,1.58)	1.04 (0.64,1.68)
N90 (Other noninflammatory disorders of vulva and perineum)	1.29 (0.89,1.86)	1.21 (0.87,1.67)	1	1.80 (1.11,2.92)		1.12 (0.50,2.51)	1.32 (0.86,2.02)	1	1.26 (0.86,1.84)	1.41 (0.93,2.14)		1	1.44 (1.00,2.08)	1.10 (0.74,1.63)	1.40 (0.94,2.07)		1	1.01 (0.70,1.45)	1.54 (1.09,2.17)	1.07 (0.72,1.61)		1	1.34 (0.94,1.92)	1.27 (0.87,1.83)	1.40 (0.95,2.06)		1	1.32 (0.96,1.81)	1.27 (0.87,1.86)	1.41 (0.93,2.13)
N92 (Excessive, frequent and irregular menstruation)	1.21 (0.80,1.84)	0.95 (0.68,1.35)	1	0.63 (0.29,1.37)		0.99 (0.44,2.22)	1.15 (0.75,1.78)	1	1.07 (0.71,1.61)	1.22 (0.75,1.99)		1	1.54 (1.02,2.31)	1.34 (0.87,2.06)	1.19 (0.75,1.88)		1	0.74 (0.46,1.19)	1.13 (0.74,1.73)	1.15 (0.75,1.76)		1	1.29 (0.84,1.99)	1.44 (0.94,2.22)	1.76 (1.14,2.71)		1	0.91 (0.62,1.33)	1.05 (0.69,1.61)	1.43 (0.94,2.17)
N93 (Other abnormal uterine and vaginal bleeding)	1.34 (0.86,2.09)	0.98 (0.66,1.46)	1	0.81 (0.36,1.79)		1.78 (0.84,3.78)	1.08 (0.65,1.81)	1	0.90 (0.56,1.46)	1.67 (1.01,2.75)		1	1.04 (0.64,1.69)	1.71 (1.10,2.67)	1.01 (0.60,1.71)		1	0.83 (0.53,1.30)	0.87 (0.55,1.38)	0.78 (0.48,1.27)		1	1.10 (0.68,1.78)	1.33 (0.83,2.13)	1.77 (1.10,2.84)		1	0.97 (0.63,1.49)	1.19 (0.74,1.92)	1.83 (1.15,2.90)
N95 (Menopausal and other perimenopausal disorders)	1.17 (0.97,1.41)	1.11 (0.95,1.30)	1	1.19 (0.90,1.59)		1.34 (0.94,1.91)	1.04 (0.84,1.29)	1	1.11 (0.92,1.34)	1.21 (0.98,1.50)		1	1.08 (0.89,1.30)	1.15 (0.95,1.39)	1.11 (0.91,1.36)		1	1.06 (0.88,1.28)	1.10 (0.91,1.33)	1.12 (0.92,1.37)		1	1.05 (0.88,1.26)	1.11 (0.92,1.33)	1.01 (0.83,1.24)		1	1.05 (0.89,1.23)	1.00 (0.82,1.22)	1.05 (0.84,1.30)
R_others (Other symptoms, signs and abnormal clinical and laboratory findings, not elsewhere classified)	1.23 (1.04,1.47)	1.04 (0.88,1.22)	1	0.96 (0.70,1.32)		1.60 (1.14,2.24)	1.11 (0.89,1.39)	1	1.17 (0.97,1.41)	1.41 (1.15,1.72)*		1	1.10 (0.89,1.35)	1.34 (1.10,1.63)	1.57 (1.30,1.91)*		1	1.08 (0.90,1.31)	1.07 (0.88,1.29)	1.38 (1.15,1.66)*		1	1.22 (1.01,1.48)	1.23 (1.02,1.49)	1.29 (1.07,1.56)		1	1.04 (0.88,1.22)	1.06 (0.88,1.27)	1.08 (0.89,1.30)
R00 (Abnormalities of heart beat)	1.02 (0.90,1.16)	0.96 (0.85,1.08)	1	0.95 (0.75,1.19)		1.31 (1.01,1.70)	1.15 (0.98,1.35)	1	1.10 (0.96,1.26)	1.19 (1.03,1.39)		1	1.17 (1.01,1.36)	1.33 (1.15,1.53)*	1.38 (1.20,1.60)*		1	0.96 (0.84,1.10)	1.06 (0.93,1.21)	1.16 (1.01,1.33)		1	0.97 (0.84,1.11)	1.10 (0.96,1.26)	1.01 (0.88,1.16)		1	1.03 (0.91,1.16)	1.03 (0.90,1.19)	1.10 (0.95,1.26)
R01 (Cardiac murmurs and other cardiac sounds)	1.12 (0.81,1.54)	1.02 (0.75,1.37)	1	1.00 (0.58,1.75)		1.00 (0.47,2.11)	1.06 (0.71,1.58)	1	1.00 (0.71,1.40)	1.35 (0.94,1.94)		1	1.07 (0.75,1.53)	1.25 (0.89,1.76)	0.99 (0.69,1.43)		1	1.02 (0.74,1.39)	0.88 (0.62,1.23)	0.94 (0.66,1.33)		1	0.99 (0.70,1.41)	1.14 (0.81,1.60)	1.35 (0.96,1.89)		1	1.10 (0.82,1.48)	1.16 (0.82,1.63)	1.15 (0.79,1.67)
R02 (Gangrene, not elsewhere classified)	1.36 (0.83,2.23)	1.25 (0.78,2.02)	1	0.38 (0.09,1.61)		1.18 (0.34,4.12)	1.24 (0.60,2.56)	1	1.97 (1.09,3.55)	2.25 (1.21,4.16)		1	0.68 (0.36,1.29)	1.04 (0.59,1.83)	1.79 (1.07,2.98)		1	2.23 (1.19,4.17)	2.16 (1.15,4.06)	2.61 (1.41,4.83)*		1	1.04 (0.61,1.76)	1.16 (0.70,1.92)	1.08 (0.65,1.79)		1	0.96 (0.62,1.47)	0.72 (0.42,1.22)	0.72 (0.42,1.24)
R03 (Abnormal blood-pressure reading, without diagnosis)	1.43 (1.12,1.84)	1.35 (1.07,1.71)	1	0.77 (0.46,1.28)		1.18 (0.71,1.96)	0.86 (0.63,1.17)	1	1.08 (0.84,1.38)	1.26 (0.96,1.64)		1	1.13 (0.86,1.48)	1.16 (0.89,1.52)	1.53 (1.18,1.98)*		1	0.91 (0.71,1.16)	1.07 (0.84,1.36)	0.96 (0.74,1.24)		1	1.03 (0.80,1.33)	1.02 (0.79,1.31)	1.24 (0.97,1.59)		1	0.99 (0.79,1.25)	1.14 (0.89,1.46)	1.12 (0.85,1.46)
R04 (Hemorrhage from respiratory passages)	1.23 (0.98,1.56)	0.88 (0.70,1.11)	1	0.60 (0.35,1.00)		1.05 (0.63,1.77)	0.83 (0.60,1.14)	1	1.07 (0.83,1.37)	1.14 (0.87,1.49)		1	1.55 (1.14,2.10)	1.72 (1.28,2.31)*	2.11 (1.58,2.82)*		1	1.33 (1.03,1.72)	1.24 (0.95,1.62)	1.39 (1.06,1.82)		1	1.04 (0.80,1.36)	1.28 (0.99,1.66)	1.15 (0.89,1.49)		1	0.96 (0.77,1.20)	0.99 (0.77,1.28)	0.98 (0.75,1.29)
R05 (Cough)	1.38 (1.10,1.72)	1.23 (0.99,1.52)	1	0.91 (0.59,1.39)		1.25 (0.78,2.00)	1.07 (0.81,1.41)	1	1.21 (0.96,1.53)	1.37 (1.06,1.77)		1	1.00 (0.77,1.30)	1.43 (1.12,1.81)	1.58 (1.24,2.01)*		1	0.95 (0.75,1.20)	1.19 (0.95,1.50)	1.31 (1.04,1.65)		1	0.94 (0.74,1.20)	1.26 (1.01,1.59)	1.24 (0.98,1.56)		1	1.12 (0.92,1.38)	1.14 (0.91,1.44)	1.02 (0.79,1.31)
R06 (Abnormalities of breathing)	1.31 (1.13,1.52)*	1.12 (0.97,1.29)	1	0.99 (0.76,1.29)		0.84 (0.60,1.17)	0.92 (0.77,1.10)	1	0.97 (0.83,1.12)	1.11 (0.95,1.31)		1	1.14 (0.96,1.36)	1.31 (1.10,1.55)*	1.77 (1.50,2.08)*		1	1.08 (0.92,1.27)	1.42 (1.22,1.66)*	1.37 (1.17,1.61)*		1	0.88 (0.75,1.03)	1.05 (0.91,1.22)	1.10 (0.95,1.28)		1	0.99 (0.86,1.13)	0.97 (0.83,1.13)	1.00 (0.85,1.18)
R07 (Pain in throat and chest)	1.20 (1.08,1.33)*	1.11 (1.01,1.23)	1	0.91 (0.75,1.11)		0.96 (0.76,1.21)	0.95 (0.83,1.07)	1	1.05 (0.94,1.16)	1.17 (1.04,1.31)		1	1.09 (0.97,1.22)	1.19 (1.06,1.33)*	1.29 (1.16,1.44)*		1	1.01 (0.90,1.13)	1.13 (1.02,1.26)	1.17 (1.04,1.30)		1	1.08 (0.97,1.20)	1.19 (1.07,1.32)*	1.12 (1.00,1.25)		1	1.06 (0.96,1.17)	1.06 (0.95,1.19)	1.05 (0.93,1.18)
R09 (Other symptoms and signs involving the circulatory and respiratory system)	1.29 (0.85,1.97)	1.15 (0.77,1.72)	1	0.66 (0.26,1.68)		1.04 (0.44,2.50)	0.65 (0.37,1.15)	1	0.89 (0.58,1.37)	1.27 (0.82,1.99)		1	0.85 (0.52,1.40)	1.05 (0.65,1.68)	1.53 (0.98,2.38)		1	0.79 (0.51,1.23)	0.73 (0.46,1.15)	1.07 (0.70,1.63)		1	1.09 (0.69,1.72)	1.33 (0.86,2.05)	1.04 (0.66,1.65)		1	0.81 (0.54,1.19)	0.81 (0.51,1.28)	1.01 (0.65,1.57)
R10 (Abdominal and pelvic pain)	0.95 (0.86,1.06)	0.98 (0.90,1.08)	1	1.19 (1.02,1.40)		0.97 (0.78,1.20)	1.00 (0.89,1.13)	1	0.98 (0.88,1.08)	1.04 (0.93,1.17)		1	1.05 (0.94,1.17)	1.12 (1.01,1.25)	1.11 (0.99,1.24)		1	0.99 (0.89,1.10)	1.02 (0.92,1.13)	1.00 (0.90,1.11)		1	0.95 (0.86,1.06)	1.00 (0.90,1.11)	0.88 (0.79,0.98)		1	0.99 (0.90,1.08)	0.88 (0.78,0.98)	0.93 (0.83,1.04)
R11 (Nausea and vomiting)	1.07 (0.94,1.22)	1.00 (0.88,1.12)	1	1.15 (0.94,1.42)		1.03 (0.78,1.37)	1.02 (0.87,1.19)	1	1.05 (0.92,1.20)	1.15 (0.99,1.33)		1	1.04 (0.90,1.20)	1.23 (1.07,1.41)	1.32 (1.15,1.52)*		1	1.08 (0.95,1.24)	1.15 (1.01,1.32)	1.15 (1.00,1.32)		1	1.05 (0.92,1.20)	1.14 (1.00,1.29)	1.06 (0.92,1.21)		1	1.14 (1.02,1.28)	1.02 (0.89,1.17)	1.12 (0.97,1.30)
R12 (Heartburn)	1.39 (0.98,1.97)	1.24 (0.89,1.72)	1	1.14 (0.62,2.08)		0.56 (0.20,1.55)	1.15 (0.75,1.75)	1	1.16 (0.81,1.67)	1.39 (0.94,2.05)		1	1.10 (0.77,1.56)	0.90 (0.62,1.30)	1.02 (0.71,1.46)		1	1.02 (0.72,1.42)	0.84 (0.58,1.21)	0.92 (0.64,1.32)		1	0.92 (0.65,1.31)	0.83 (0.58,1.20)	1.11 (0.79,1.57)		1	1.01 (0.74,1.38)	0.96 (0.66,1.39)	1.08 (0.74,1.57)
R13 (Aphagia and dysphagia)	1.24 (1.06,1.45)	1.04 (0.90,1.20)	1	1.11 (0.86,1.45)		1.05 (0.76,1.46)	0.89 (0.74,1.08)	1	0.94 (0.80,1.11)	1.20 (1.02,1.43)		1	1.00 (0.84,1.20)	1.15 (0.97,1.36)	1.33 (1.13,1.57)*		1	1.13 (0.95,1.33)	1.16 (0.98,1.37)	1.35 (1.15,1.60)*		1	0.89 (0.76,1.04)	0.98 (0.83,1.14)	0.92 (0.78,1.08)		1	0.87 (0.75,1.00)	0.89 (0.76,1.05)	0.90 (0.76,1.07)
R14 (Flatulence and related conditions)	0.94 (0.69,1.28)	1.08 (0.83,1.41)	1	1.04 (0.63,1.70)		1.01 (0.51,1.96)	1.14 (0.80,1.63)	1	1.06 (0.77,1.44)	1.21 (0.86,1.70)		1	1.16 (0.86,1.56)	0.87 (0.63,1.21)	1.10 (0.80,1.51)		1	0.95 (0.71,1.27)	0.98 (0.72,1.32)	0.71 (0.51,1.00)		1	0.92 (0.68,1.24)	0.96 (0.71,1.30)	0.85 (0.62,1.16)		1	0.96 (0.73,1.26)	1.09 (0.81,1.47)	0.79 (0.55,1.13)
R15 (Fecal incontinence)	1.24 (0.92,1.66)	1.22 (0.93,1.60)	1	1.21 (0.75,1.96)		1.33 (0.76,2.34)	0.93 (0.65,1.33)	1	0.96 (0.71,1.29)	1.02 (0.74,1.41)		1	1.08 (0.79,1.49)	0.90 (0.65,1.25)	1.35 (0.99,1.84)		1	0.95 (0.71,1.28)	1.15 (0.85,1.54)	1.14 (0.84,1.56)		1	1.16 (0.87,1.55)	1.05 (0.77,1.42)	1.07 (0.79,1.46)		1	1.28 (0.99,1.65)	1.01 (0.74,1.39)	0.97 (0.68,1.37)
R16 (Hepatomegaly and splenomegaly, not elsewhere classified)	1.07 (0.66,1.75)	0.97 (0.61,1.57)	1	0.88 (0.34,2.27)		2.28 (0.94,5.52)	1.14 (0.58,2.24)	1	1.50 (0.86,2.60)	1.30 (0.70,2.38)		1	1.08 (0.58,2.02)	1.10 (0.60,2.03)	2.05 (1.18,3.56)		1	1.41 (0.78,2.53)	1.59 (0.89,2.81)	1.70 (0.96,3.00)		1	1.04 (0.59,1.82)	1.36 (0.81,2.29)	1.09 (0.64,1.85)		1	0.95 (0.60,1.51)	1.17 (0.72,1.92)	0.78 (0.44,1.38)
R17 (Unspecified jaundice)	1.41 (0.84,2.36)	1.18 (0.71,1.95)	1	2.25 (1.10,4.59)		0.35 (0.05,2.65)	1.03 (0.51,2.06)	1	1.81 (1.05,3.12)	1.37 (0.74,2.55)		1	2.15 (1.21,3.81)	1.40 (0.76,2.59)	1.63 (0.89,2.98)		1	0.66 (0.38,1.15)	1.03 (0.63,1.70)	0.95 (0.56,1.59)		1	1.07 (0.63,1.80)	0.97 (0.57,1.64)	1.01 (0.60,1.69)		1	0.79 (0.50,1.25)	0.70 (0.41,1.22)	0.88 (0.52,1.48)
R18 (Ascites)	0.99 (0.75,1.32)	0.85 (0.65,1.11)	1	0.89 (0.53,1.50)		1.21 (0.65,2.26)	1.32 (0.93,1.88)	1	1.00 (0.73,1.38)	1.30 (0.93,1.82)		1	1.29 (0.91,1.84)	1.42 (1.00,2.00)	1.97 (1.41,2.74)*		1	1.14 (0.84,1.56)	1.00 (0.72,1.38)	1.37 (1.00,1.86)		1	0.95 (0.71,1.28)	0.86 (0.63,1.16)	0.87 (0.64,1.18)		1	1.00 (0.77,1.30)	0.78 (0.56,1.08)	0.90 (0.65,1.24)
R19 (Other symptoms and signs involving the digestive system and abdomen)	0.93 (0.83,1.03)	0.90 (0.82,0.99)	1	0.89 (0.74,1.07)		1.00 (0.79,1.26)	1.03 (0.91,1.17)	1	1.05 (0.94,1.17)	1.09 (0.97,1.23)		1	1.15 (1.02,1.28)	1.12 (1.00,1.26)	1.18 (1.06,1.33)		1	1.03 (0.93,1.15)	1.01 (0.91,1.13)	1.02 (0.91,1.14)		1	0.96 (0.87,1.07)	0.92 (0.83,1.03)	0.90 (0.80,1.00)		1	0.96 (0.87,1.06)	0.93 (0.83,1.04)	0.94 (0.83,1.06)
R20 (Disturbances of skin sensation)	0.92 (0.70,1.22)	0.99 (0.77,1.27)	1	1.08 (0.68,1.71)		1.25 (0.72,2.20)	1.01 (0.71,1.43)	1	1.33 (1.00,1.78)	1.18 (0.85,1.63)		1	1.00 (0.75,1.35)	1.19 (0.89,1.58)	1.20 (0.89,1.60)		1	1.05 (0.79,1.39)	0.96 (0.72,1.29)	1.01 (0.75,1.35)		1	1.18 (0.89,1.56)	1.01 (0.76,1.35)	1.01 (0.75,1.35)		1	0.87 (0.68,1.13)	0.99 (0.75,1.32)	1.03 (0.77,1.38)
R21 (Rash and other nonspecific skin eruption)	1.33 (0.99,1.78)	0.96 (0.72,1.29)	1	1.15 (0.69,1.93)		1.25 (0.67,2.34)	0.99 (0.68,1.45)	1	1.03 (0.75,1.42)	1.38 (0.99,1.93)		1	1.18 (0.83,1.68)	1.66 (1.19,2.30)*	1.38 (0.98,1.95)		1	1.23 (0.88,1.73)	1.51 (1.09,2.11)	1.75 (1.26,2.44)*		1	1.08 (0.79,1.47)	1.00 (0.73,1.37)	1.02 (0.74,1.41)		1	0.84 (0.64,1.11)	0.86 (0.63,1.18)	0.71 (0.50,1.02)
R22 (Localized swelling, mass and lump of skin and subcutaneous tissue)	0.98 (0.67,1.43)	1.02 (0.72,1.44)	1	0.37 (0.13,1.03)		1.05 (0.40,2.73)	1.10 (0.65,1.88)	1	1.57 (1.02,2.42)	1.74 (1.10,2.77)		1	0.78 (0.51,1.20)	0.80 (0.52,1.23)	1.37 (0.93,2.02)		1	0.99 (0.65,1.51)	0.98 (0.63,1.50)	1.58 (1.06,2.35)		1	0.83 (0.55,1.26)	0.99 (0.67,1.47)	0.99 (0.67,1.46)		1	1.06 (0.74,1.53)	1.23 (0.82,1.83)	1.14 (0.75,1.74)
R23 (Other skin changes)	1.16 (0.74,1.80)	0.84 (0.54,1.31)	1	1.25 (0.60,2.61)		0.76 (0.23,2.55)	0.98 (0.53,1.81)	1	1.24 (0.75,2.05)	1.48 (0.88,2.51)		1	0.92 (0.52,1.61)	1.26 (0.75,2.12)	1.62 (0.98,2.68)		1	0.94 (0.57,1.53)	1.11 (0.69,1.80)	1.15 (0.71,1.87)		1	1.08 (0.67,1.75)	1.07 (0.66,1.72)	0.87 (0.53,1.44)		1	1.32 (0.87,2.01)	1.17 (0.72,1.91)	0.89 (0.51,1.55)
R25 (Abnormal involuntary movements)	1.57 (1.06,2.33)	1.14 (0.77,1.69)	1	2.01 (1.14,3.55)		1.26 (0.61,2.61)	0.83 (0.52,1.34)	1	0.90 (0.61,1.33)	1.00 (0.65,1.52)		1	1.10 (0.67,1.82)	1.66 (1.04,2.63)	2.25 (1.44,3.51)*		1	1.10 (0.71,1.69)	1.51 (1.00,2.27)	1.62 (1.06,2.45)		1	0.68 (0.45,1.02)	0.78 (0.53,1.15)	0.81 (0.55,1.19)		1	1.14 (0.81,1.61)	0.83 (0.54,1.28)	0.98 (0.63,1.51)
R26 (Abnormalities of gait and mobility)	1.53 (1.30,1.82)*	1.05 (0.89,1.25)	1	1.04 (0.76,1.42)		1.34 (0.95,1.89)	0.86 (0.69,1.09)	1	1.06 (0.88,1.26)	1.29 (1.07,1.56)		1	1.27 (1.00,1.61)	1.83 (1.46,2.28)*	2.90 (2.35,3.59)*		1	1.16 (0.96,1.41)	1.35 (1.12,1.63)*	1.94 (1.62,2.32)*		1	0.92 (0.76,1.11)	0.99 (0.83,1.19)	1.27 (1.07,1.51)		1	1.05 (0.90,1.23)	1.05 (0.87,1.25)	0.99 (0.82,1.20)
R29 (Other symptoms and signs involving the nervous and musculoskeletal systems)	1.51 (1.31,1.75)*	1.11 (0.96,1.29)	1	1.11 (0.85,1.45)		1.70 (1.28,2.26)*	1.18 (0.98,1.43)	1	1.05 (0.89,1.24)	1.52 (1.29,1.80)*		1	1.09 (0.90,1.33)	1.53 (1.28,1.83)*	2.37 (2.00,2.81)*		1	1.22 (1.04,1.42)	1.27 (1.09,1.49)*	1.48 (1.27,1.74)*		1	1.17 (1.00,1.38)	1.42 (1.22,1.66)*	1.30 (1.10,1.52)*		1	1.07 (0.93,1.22)	1.02 (0.87,1.19)	1.00 (0.84,1.18)
R30 (Pain associated with micturition)	0.93 (0.55,1.57)	1.01 (0.63,1.62)	1	0.34 (0.08,1.41)		0.64 (0.15,2.76)	0.93 (0.47,1.85)	1	1.25 (0.72,2.18)	1.38 (0.76,2.53)		1	0.96 (0.56,1.65)	0.86 (0.50,1.50)	0.80 (0.45,1.42)		1	0.79 (0.45,1.37)	0.95 (0.55,1.63)	0.96 (0.55,1.67)		1	0.95 (0.51,1.74)	1.54 (0.89,2.66)	1.30 (0.74,2.30)		1	1.07 (0.66,1.74)	0.87 (0.48,1.57)	1.08 (0.61,1.93)
R31 (Hematuria)	1.13 (0.95,1.35)	1.09 (0.92,1.28)	1	0.96 (0.69,1.32)		0.87 (0.58,1.29)	0.95 (0.77,1.18)	1	0.96 (0.80,1.15)	1.01 (0.83,1.23)		1	0.98 (0.81,1.19)	1.09 (0.90,1.31)	1.18 (0.97,1.42)		1	0.89 (0.74,1.07)	0.96 (0.80,1.15)	0.91 (0.76,1.10)		1	1.05 (0.86,1.27)	1.24 (1.02,1.49)	1.27 (1.06,1.53)		1	1.00 (0.84,1.18)	1.18 (0.98,1.42)	1.14 (0.94,1.38)
R32 (Unspecified urinary incontinence)	1.60 (1.25,2.04)*	1.11 (0.87,1.43)	1	0.91 (0.56,1.49)		1.29 (0.78,2.12)	0.77 (0.55,1.08)	1	1.02 (0.79,1.32)	1.22 (0.92,1.60)		1	1.08 (0.79,1.49)	1.33 (0.98,1.80)	2.11 (1.59,2.80)*		1	1.22 (0.93,1.60)	1.34 (1.02,1.76)	1.67 (1.28,2.19)*		1	1.40 (1.06,1.84)	1.35 (1.03,1.79)	1.53 (1.17,2.01)*		1	1.33 (1.05,1.67)	1.07 (0.81,1.42)	1.33 (1.01,1.75)
R33 (Retention of urine)	1.36 (1.19,1.55)*	1.09 (0.96,1.24)	1	0.87 (0.66,1.13)		0.95 (0.70,1.28)	1.05 (0.89,1.23)	1	1.01 (0.88,1.16)	1.20 (1.04,1.39)		1	1.13 (0.97,1.31)	1.13 (0.97,1.31)	1.51 (1.31,1.75)*		1	1.07 (0.94,1.23)	1.00 (0.87,1.15)	1.05 (0.91,1.21)		1	1.03 (0.89,1.19)	1.14 (0.99,1.31)	1.21 (1.06,1.39)		1	0.93 (0.82,1.05)	1.01 (0.88,1.16)	1.04 (0.91,1.20)
R35 (Polyuria)	1.09 (0.79,1.50)	0.99 (0.72,1.35)	1	1.09 (0.62,1.90)		0.68 (0.29,1.57)	1.15 (0.78,1.68)	1	0.98 (0.70,1.37)	0.97 (0.67,1.41)		1	0.96 (0.67,1.38)	1.07 (0.76,1.53)	1.15 (0.81,1.63)		1	0.97 (0.68,1.39)	1.25 (0.89,1.76)	1.36 (0.97,1.93)		1	1.09 (0.76,1.56)	1.17 (0.82,1.67)	1.31 (0.93,1.85)		1	1.42 (1.04,1.93)	1.12 (0.78,1.61)	1.25 (0.87,1.80)
R39 (Other and unspecified symptoms and signs involving the genitourinary system)	1.22 (0.93,1.61)	1.00 (0.77,1.31)	1	1.31 (0.82,2.07)		0.66 (0.33,1.32)	0.89 (0.64,1.24)	1	0.94 (0.71,1.23)	0.92 (0.67,1.25)		1	0.97 (0.72,1.32)	1.07 (0.80,1.45)	1.17 (0.87,1.57)		1	1.04 (0.78,1.39)	1.00 (0.75,1.34)	1.03 (0.77,1.38)		1	1.10 (0.81,1.49)	1.16 (0.86,1.56)	1.13 (0.84,1.51)		1	1.09 (0.85,1.41)	0.90 (0.66,1.22)	1.09 (0.81,1.46)
R40 (Somnolence, stupor and coma)	1.40 (0.87,2.26)	1.34 (0.84,2.12)	1	1.22 (0.53,2.80)		0.24 (0.03,1.75)	1.53 (0.89,2.63)	1	1.26 (0.78,2.05)	0.90 (0.52,1.58)		1	0.80 (0.44,1.44)	1.13 (0.66,1.94)	1.82 (1.11,3.00)		1	0.84 (0.51,1.37)	0.85 (0.52,1.39)	1.17 (0.73,1.85)		1	1.38 (0.81,2.36)	1.33 (0.78,2.27)	1.82 (1.11,3.01)		1	1.16 (0.74,1.80)	0.99 (0.59,1.67)	1.70 (1.06,2.70)
R41 (Other symptoms and signs involving cognitive functions and awareness)	1.52 (1.25,1.84)*	1.07 (0.88,1.30)	1	1.24 (0.88,1.73)		1.36 (0.91,2.02)	1.23 (0.97,1.56)	1	0.95 (0.77,1.18)	1.39 (1.12,1.73)*		1	0.98 (0.78,1.24)	1.10 (0.87,1.38)	1.89 (1.53,2.33)*		1	0.92 (0.75,1.12)	1.01 (0.82,1.23)	1.35 (1.11,1.64)*		1	0.89 (0.71,1.10)	1.17 (0.96,1.43)	1.19 (0.98,1.46)		1	1.00 (0.84,1.19)	0.97 (0.79,1.19)	1.06 (0.86,1.31)
R42 (Dizziness and giddiness)	1.06 (0.89,1.26)	0.96 (0.81,1.13)	1	1.05 (0.78,1.42)		1.06 (0.70,1.59)	1.20 (0.96,1.50)	1	1.27 (1.05,1.53)	1.30 (1.05,1.60)		1	0.98 (0.81,1.20)	1.15 (0.95,1.39)	1.32 (1.09,1.60)		1	0.96 (0.80,1.16)	1.06 (0.88,1.28)	1.28 (1.06,1.54)		1	1.09 (0.91,1.31)	1.10 (0.91,1.32)	1.16 (0.96,1.40)		1	1.08 (0.92,1.27)	1.06 (0.87,1.28)	1.13 (0.93,1.38)
R45 (Symptoms and signs involving emotional state)	1.41 (1.01,1.97)	0.94 (0.67,1.32)	1	1.40 (0.81,2.40)		1.56 (0.84,2.90)	0.99 (0.65,1.50)	1	0.82 (0.57,1.19)	1.34 (0.93,1.95)		1	1.17 (0.77,1.78)	1.65 (1.11,2.45)	1.80 (1.22,2.67)*		1	0.88 (0.61,1.28)	0.96 (0.66,1.39)	1.44 (1.02,2.04)		1	1.12 (0.75,1.66)	1.59 (1.10,2.30)	1.53 (1.05,2.21)		1	1.01 (0.72,1.42)	1.37 (0.96,1.95)	1.42 (0.98,2.04)
R47 (Speech disturbances, not elsewhere classified)	1.08 (0.82,1.41)	0.89 (0.68,1.16)	1	0.75 (0.44,1.30)		1.00 (0.54,1.84)	1.01 (0.72,1.43)	1	0.92 (0.69,1.24)	1.11 (0.82,1.52)		1	0.79 (0.56,1.11)	1.23 (0.90,1.68)	1.56 (1.15,2.11)		1	0.98 (0.72,1.33)	1.11 (0.82,1.51)	1.53 (1.14,2.06)		1	1.01 (0.76,1.36)	1.06 (0.79,1.41)	0.87 (0.64,1.18)		1	0.86 (0.67,1.11)	1.02 (0.77,1.35)	0.67 (0.47,0.94)
R50 (Fever of other and unknown origin)	1.29 (1.06,1.58)	1.12 (0.93,1.36)	1	1.00 (0.69,1.45)		0.60 (0.35,1.05)	0.91 (0.71,1.17)	1	1.08 (0.88,1.33)	1.30 (1.04,1.62)		1	1.05 (0.83,1.32)	1.26 (1.01,1.57)	1.54 (1.24,1.91)*		1	1.20 (0.97,1.48)	1.26 (1.02,1.56)	1.36 (1.10,1.69)		1	1.29 (1.04,1.59)	1.22 (0.98,1.51)	1.18 (0.95,1.47)		1	1.08 (0.90,1.29)	1.01 (0.82,1.25)	0.96 (0.77,1.21)
R51 (Headache)	1.01 (0.84,1.22)	1.01 (0.85,1.19)	1	0.93 (0.67,1.29)		1.04 (0.71,1.52)	0.85 (0.68,1.07)	1	0.96 (0.80,1.16)	0.98 (0.80,1.21)		1	1.15 (0.95,1.40)	1.07 (0.87,1.31)	1.30 (1.07,1.59)		1	1.13 (0.93,1.37)	1.00 (0.82,1.22)	1.25 (1.02,1.52)		1	1.10 (0.91,1.34)	1.06 (0.87,1.29)	1.15 (0.95,1.41)		1	1.06 (0.89,1.25)	1.09 (0.90,1.33)	1.20 (0.98,1.47)
R52 (Pain, unspecified)	1.65 (1.05,2.59)	1.45 (0.94,2.24)	1	1.42 (0.67,2.99)		1.07 (0.41,2.79)	0.81 (0.44,1.48)	1	1.32 (0.83,2.11)	1.54 (0.94,2.51)		1	1.23 (0.72,2.09)	1.40 (0.84,2.35)	2.15 (1.32,3.50)*		1	0.93 (0.58,1.47)	1.06 (0.68,1.67)	1.16 (0.74,1.82)		1	1.43 (0.89,2.30)	1.24 (0.76,2.01)	1.67 (1.05,2.65)		1	1.35 (0.91,2.00)	1.20 (0.75,1.90)	1.11 (0.67,1.82)
R53 (Malaise and fatigue)	1.13 (0.93,1.37)	0.88 (0.72,1.07)	1	0.98 (0.69,1.39)		1.10 (0.71,1.72)	1.00 (0.77,1.29)	1	1.14 (0.92,1.41)	1.20 (0.95,1.51)		1	0.92 (0.71,1.17)	1.28 (1.02,1.61)	1.64 (1.31,2.04)*		1	1.11 (0.90,1.38)	1.03 (0.82,1.29)	1.45 (1.17,1.80)*		1	0.96 (0.77,1.20)	1.09 (0.88,1.36)	1.23 (1.00,1.52)		1	1.21 (1.00,1.46)	1.05 (0.84,1.31)	1.17 (0.93,1.46)
R54 (Age-related physical debility)	1.78 (1.31,2.43)*	0.98 (0.71,1.36)	1	1.52 (0.92,2.52)		1.94 (1.09,3.46)	0.82 (0.53,1.27)	1	0.93 (0.66,1.31)	1.68 (1.20,2.37)*		1	1.52 (0.98,2.37)	2.07 (1.36,3.15)*	3.36 (2.25,5.02)*		1	1.11 (0.80,1.54)	1.23 (0.88,1.71)	1.58 (1.13,2.19)		1	1.02 (0.72,1.44)	1.26 (0.91,1.74)	1.13 (0.81,1.58)		1	0.93 (0.70,1.23)	0.96 (0.69,1.32)	0.80 (0.56,1.15)
R55 (Syncope and collapse)	1.02 (0.87,1.19)	1.13 (0.99,1.30)	1	1.09 (0.85,1.41)		1.36 (1.02,1.82)	1.07 (0.89,1.27)	1	0.92 (0.79,1.07)	1.11 (0.94,1.31)		1	0.95 (0.80,1.12)	1.11 (0.94,1.31)	1.40 (1.20,1.65)*		1	1.08 (0.92,1.26)	1.05 (0.90,1.24)	1.28 (1.09,1.50)*		1	1.03 (0.87,1.20)	1.10 (0.94,1.28)	1.09 (0.93,1.27)		1	1.07 (0.93,1.24)	1.08 (0.92,1.26)	1.19 (1.01,1.40)
R56 (Convulsions, not elsewhere classified)	1.12 (0.82,1.53)	0.86 (0.64,1.17)	1	0.86 (0.48,1.56)		2.46 (1.46,4.16)*	1.17 (0.78,1.74)	1	1.03 (0.72,1.45)	1.16 (0.80,1.70)		1	1.20 (0.83,1.75)	1.29 (0.89,1.87)	1.51 (1.05,2.17)		1	0.76 (0.54,1.08)	0.89 (0.64,1.26)	1.11 (0.80,1.55)		1	1.38 (0.96,1.99)	1.27 (0.87,1.84)	1.72 (1.21,2.44)*		1	1.74 (1.26,2.42)*	1.60 (1.11,2.32)	1.91 (1.32,2.76)*
R57 (Shock, not elsewhere classified)	1.17 (0.74,1.84)	1.05 (0.67,1.64)	1	0.45 (0.14,1.49)		0.64 (0.19,2.12)	0.94 (0.52,1.69)	1	0.88 (0.54,1.44)	1.18 (0.72,1.95)		1	1.14 (0.62,2.07)	1.35 (0.76,2.38)	1.94 (1.14,3.33)		1	1.25 (0.74,2.09)	1.25 (0.74,2.11)	1.69 (1.02,2.79)		1	0.90 (0.54,1.50)	0.95 (0.58,1.55)	1.04 (0.65,1.67)		1	0.91 (0.59,1.41)	1.03 (0.64,1.66)	0.92 (0.55,1.52)
R59 (Enlarged lymph nodes)	1.30 (1.00,1.70)	1.31 (1.02,1.68)	1	0.99 (0.60,1.64)		0.81 (0.43,1.53)	0.97 (0.70,1.34)	1	1.22 (0.93,1.59)	1.11 (0.82,1.50)		1	1.12 (0.83,1.50)	1.12 (0.83,1.50)	1.57 (1.18,2.07)*		1	1.09 (0.83,1.44)	1.04 (0.79,1.38)	1.26 (0.96,1.65)		1	0.87 (0.65,1.15)	1.03 (0.79,1.34)	1.06 (0.82,1.39)		1	1.04 (0.82,1.32)	0.89 (0.67,1.19)	1.10 (0.83,1.44)
R60 (Edema, not elsewhere classified)	1.24 (0.98,1.57)	1.10 (0.87,1.38)	1	0.92 (0.59,1.44)		1.53 (0.95,2.48)	1.02 (0.74,1.41)	1	1.14 (0.88,1.49)	1.50 (1.15,1.98)*		1	1.26 (0.92,1.71)	1.58 (1.18,2.12)*	2.07 (1.56,2.76)*		1	1.21 (0.93,1.57)	1.42 (1.10,1.84)	1.37 (1.05,1.79)		1	0.89 (0.69,1.14)	1.03 (0.81,1.32)	1.03 (0.80,1.31)		1	1.04 (0.84,1.29)	0.90 (0.69,1.16)	0.94 (0.72,1.23)
R61 (Generalized hyperhidrosis)	1.49 (0.86,2.59)	1.32 (0.77,2.26)	1	1.73 (0.73,4.09)		1.38 (0.39,4.87)	1.17 (0.54,2.52)	1	2.10 (1.14,3.86)	1.70 (0.86,3.34)		1	1.03 (0.55,1.93)	1.50 (0.84,2.68)	1.50 (0.84,2.69)		1	1.61 (0.95,2.74)	1.22 (0.69,2.16)	1.02 (0.55,1.88)		1	0.76 (0.42,1.39)	1.06 (0.61,1.83)	1.13 (0.67,1.93)		1	0.73 (0.43,1.23)	1.09 (0.64,1.84)	1.01 (0.58,1.77)
R63 (Symptoms and signs concerning food and fluid intake)	1.05 (0.91,1.20)	0.95 (0.83,1.08)	1	1.21 (0.97,1.51)		1.14 (0.86,1.52)	1.10 (0.94,1.30)	1	0.93 (0.81,1.07)	1.07 (0.91,1.25)		1	1.06 (0.91,1.24)	1.22 (1.05,1.42)	1.43 (1.23,1.66)*		1	0.99 (0.86,1.14)	0.93 (0.80,1.08)	1.11 (0.96,1.28)		1	1.11 (0.96,1.28)	1.09 (0.94,1.26)	1.05 (0.90,1.21)		1	1.19 (1.05,1.35)	1.03 (0.89,1.20)	1.06 (0.91,1.24)
R68 (Other general symptoms and signs)	1.03 (0.70,1.49)	0.88 (0.61,1.27)	1	0.92 (0.47,1.82)		1.44 (0.67,3.12)	0.85 (0.51,1.44)	1	1.04 (0.69,1.57)	1.22 (0.79,1.88)		1	1.36 (0.81,2.27)	1.58 (0.97,2.59)	2.23 (1.39,3.58)*		1	1.03 (0.68,1.55)	1.07 (0.71,1.62)	1.22 (0.81,1.85)		1	1.05 (0.68,1.63)	1.26 (0.83,1.91)	1.27 (0.84,1.91)		1	1.16 (0.80,1.68)	1.13 (0.74,1.72)	1.29 (0.85,1.96)
R69 (Illness, unspecified)	1.09 (0.96,1.25)	1.00 (0.89,1.13)	1	1.04 (0.84,1.31)		1.42 (1.11,1.83)	1.03 (0.88,1.21)	1	1.00 (0.87,1.14)	1.12 (0.97,1.30)		1	1.08 (0.94,1.25)	1.12 (0.97,1.29)	1.42 (1.24,1.64)*		1	1.08 (0.94,1.23)	0.96 (0.84,1.10)	1.15 (1.00,1.32)		1	1.03 (0.90,1.19)	1.20 (1.05,1.37)	1.07 (0.93,1.23)		1	1.03 (0.92,1.17)	0.99 (0.86,1.14)	1.09 (0.95,1.26)
R73 (Elevated blood glucose level)	1.28 (0.97,1.69)	1.01 (0.77,1.34)	1	0.85 (0.49,1.47)		0.70 (0.32,1.53)	1.03 (0.71,1.49)	1	1.19 (0.88,1.61)	1.30 (0.94,1.80)		1	1.08 (0.79,1.50)	1.09 (0.79,1.50)	1.22 (0.89,1.67)		1	0.94 (0.71,1.25)	0.88 (0.65,1.18)	0.83 (0.61,1.13)		1	0.96 (0.71,1.30)	0.95 (0.70,1.29)	1.17 (0.88,1.57)		1	0.70 (0.54,0.92)	0.75 (0.55,1.02)	0.97 (0.72,1.31)
R79 (Other abnormal findings of blood chemistry)	1.08 (0.94,1.24)	1.01 (0.89,1.16)	1	0.90 (0.69,1.18)		1.09 (0.79,1.48)	1.00 (0.83,1.20)	1	1.15 (0.99,1.33)	1.24 (1.05,1.46)		1	0.99 (0.84,1.15)	0.97 (0.83,1.14)	1.21 (1.04,1.41)		1	1.08 (0.93,1.25)	1.07 (0.92,1.24)	1.16 (1.00,1.35)		1	0.94 (0.80,1.09)	1.04 (0.89,1.21)	1.08 (0.94,1.25)		1	0.98 (0.86,1.12)	1.04 (0.90,1.21)	1.09 (0.93,1.26)
R91 (Abnormal findings on diagnostic imaging of lung)	0.94 (0.74,1.19)	0.79 (0.63,0.98)	1	0.79 (0.52,1.22)		0.75 (0.41,1.36)	0.97 (0.72,1.31)	1	0.91 (0.71,1.17)	1.10 (0.84,1.44)		1	0.98 (0.74,1.30)	0.96 (0.72,1.26)	1.49 (1.15,1.92)*		1	1.21 (0.94,1.55)	1.14 (0.88,1.48)	1.13 (0.87,1.48)		1	1.22 (0.93,1.59)	1.29 (0.99,1.68)	1.41 (1.09,1.84)		1	1.16 (0.92,1.45)	1.06 (0.81,1.39)	1.39 (1.07,1.81)
R93 (Abnormal findings on diagnostic imaging of other body structures)	1.14 (0.94,1.39)	1.00 (0.83,1.21)	1	1.36 (1.00,1.86)		1.07 (0.71,1.61)	0.89 (0.70,1.13)	1	0.94 (0.77,1.14)	0.93 (0.74,1.17)		1	1.25 (0.99,1.56)	1.28 (1.02,1.60)	1.41 (1.13,1.76)*		1	1.19 (0.97,1.46)	1.07 (0.86,1.32)	1.15 (0.92,1.42)		1	1.08 (0.88,1.33)	0.96 (0.78,1.19)	1.01 (0.82,1.24)		1	0.97 (0.81,1.17)	0.81 (0.65,1.01)	0.97 (0.78,1.21)
R94 (Abnormal results of function studies)	1.15 (0.97,1.37)	0.99 (0.84,1.16)	1	1.11 (0.83,1.49)		1.31 (0.93,1.84)	1.02 (0.83,1.26)	1	0.94 (0.79,1.13)	1.11 (0.91,1.35)		1	1.07 (0.87,1.32)	1.48 (1.21,1.80)*	1.70 (1.40,2.06)*		1	1.05 (0.87,1.27)	1.22 (1.01,1.46)	1.33 (1.11,1.61)*		1	0.99 (0.82,1.20)	1.08 (0.90,1.30)	1.14 (0.95,1.36)		1	1.07 (0.91,1.25)	1.03 (0.85,1.24)	1.21 (1.00,1.46)
S00 (Superficial injury of head)	1.21 (0.96,1.52)	1.04 (0.84,1.29)	1	0.96 (0.64,1.45)		1.30 (0.83,2.04)	1.02 (0.78,1.35)	1	0.88 (0.70,1.12)	1.06 (0.82,1.37)		1	1.11 (0.85,1.44)	1.23 (0.95,1.60)	1.62 (1.26,2.08)*		1	1.28 (1.00,1.63)	1.37 (1.07,1.75)	1.40 (1.09,1.81)		1	0.87 (0.68,1.11)	0.98 (0.78,1.25)	1.00 (0.79,1.26)		1	0.89 (0.72,1.10)	1.16 (0.92,1.47)	0.90 (0.69,1.18)
S01 (Open wound of head)	1.44 (1.14,1.80)*	0.99 (0.79,1.24)	1	0.90 (0.58,1.41)		1.32 (0.82,2.11)	1.03 (0.77,1.38)	1	1.04 (0.81,1.32)	1.27 (0.98,1.65)		1	1.01 (0.77,1.33)	1.30 (1.01,1.69)	1.61 (1.25,2.08)*		1	1.21 (0.95,1.55)	1.12 (0.87,1.45)	1.38 (1.07,1.77)		1	1.16 (0.90,1.49)	1.20 (0.93,1.55)	1.40 (1.10,1.79)		1	1.14 (0.91,1.41)	1.23 (0.97,1.57)	1.04 (0.80,1.35)
S02 (Fracture of skull and facial bones)	1.11 (0.79,1.56)	0.99 (0.72,1.36)	1	1.02 (0.56,1.85)		1.54 (0.79,2.99)	0.90 (0.57,1.40)	1	1.19 (0.83,1.70)	1.34 (0.91,1.97)		1	1.11 (0.76,1.62)	1.14 (0.78,1.66)	1.47 (1.02,2.12)		1	1.20 (0.84,1.71)	1.16 (0.81,1.68)	1.22 (0.84,1.77)		1	1.13 (0.78,1.62)	1.04 (0.71,1.50)	1.36 (0.96,1.94)		1	0.98 (0.70,1.36)	1.31 (0.93,1.86)	1.22 (0.84,1.76)
S06 (Intracranial injury)	1.10 (0.78,1.56)	1.22 (0.89,1.67)	1	1.24 (0.71,2.19)		0.69 (0.30,1.61)	1.00 (0.67,1.48)	1	1.07 (0.77,1.49)	0.74 (0.50,1.10)		1	1.15 (0.78,1.69)	1.27 (0.87,1.86)	1.68 (1.16,2.41)		1	1.29 (0.91,1.84)	1.50 (1.06,2.13)	1.25 (0.86,1.83)		1	0.74 (0.52,1.07)	0.97 (0.69,1.36)	1.00 (0.71,1.39)		1	0.81 (0.59,1.11)	0.99 (0.70,1.39)	0.98 (0.69,1.40)
S09 (Other and unspecified injuries of head)	1.26 (0.87,1.84)	1.12 (0.78,1.61)	1	1.15 (0.59,2.21)		1.22 (0.50,2.93)	1.37 (0.84,2.25)	1	1.41 (0.92,2.16)	1.81 (1.16,2.84)		1	1.14 (0.75,1.75)	1.04 (0.67,1.60)	1.57 (1.04,2.35)		1	1.21 (0.81,1.81)	1.36 (0.92,2.03)	1.37 (0.91,2.06)		1	1.29 (0.85,1.97)	1.67 (1.12,2.50)	1.25 (0.82,1.91)		1	1.07 (0.75,1.51)	1.05 (0.71,1.57)	1.05 (0.69,1.59)
S22 (Fracture of rib (s), sternum and thoracic spine)	1.60 (1.22,2.11)*	1.26 (0.96,1.65)	1	0.98 (0.57,1.68)		1.01 (0.56,1.82)	0.94 (0.67,1.30)	1	0.96 (0.73,1.27)	1.21 (0.90,1.62)		1	0.99 (0.74,1.33)	1.01 (0.75,1.36)	1.30 (0.98,1.72)		1	0.87 (0.66,1.16)	0.91 (0.68,1.20)	1.06 (0.80,1.41)		1	0.75 (0.55,1.03)	1.18 (0.90,1.56)	1.16 (0.88,1.53)		1	0.94 (0.73,1.21)	1.09 (0.82,1.43)	0.94 (0.70,1.27)
S27 (Injury of other and unspecified intrathoracic organs)	1.19 (0.76,1.89)	1.11 (0.72,1.71)	1	0.66 (0.23,1.86)		0.58 (0.18,1.91)	0.90 (0.54,1.52)	1	0.85 (0.55,1.32)	0.86 (0.51,1.42)		1	1.03 (0.65,1.62)	0.91 (0.56,1.46)	0.98 (0.61,1.60)		1	0.68 (0.43,1.09)	0.77 (0.49,1.23)	0.79 (0.49,1.27)		1	0.84 (0.51,1.36)	1.00 (0.63,1.58)	0.87 (0.54,1.39)		1	0.80 (0.52,1.23)	1.09 (0.70,1.70)	0.68 (0.40,1.16)
S30 (Superficial injury of abdomen, lower back, pelvis and external genitals)	1.67 (0.94,2.98)	1.93 (1.14,3.27)	1	0.52 (0.12,2.25)		0.65 (0.15,2.79)	1.08 (0.57,2.03)	1	0.86 (0.49,1.51)	1.63 (0.93,2.84)		1	0.72 (0.39,1.32)	1.00 (0.56,1.76)	1.63 (0.96,2.76)		1	0.87 (0.52,1.47)	0.86 (0.50,1.47)	0.95 (0.54,1.64)		1	1.10 (0.61,1.99)	1.67 (0.97,2.89)	1.41 (0.79,2.50)		1	1.21 (0.75,1.96)	1.35 (0.79,2.31)	0.99 (0.53,1.85)
S32 (Fracture of lumbar spine and pelvis)	1.11 (0.81,1.51)	1.26 (0.96,1.65)	1	0.74 (0.40,1.35)		1.50 (0.80,2.81)	1.28 (0.88,1.87)	1	1.31 (0.95,1.81)	1.54 (1.08,2.19)		1	0.96 (0.69,1.32)	0.89 (0.64,1.24)	1.45 (1.07,1.98)		1	1.08 (0.80,1.46)	1.07 (0.78,1.46)	1.11 (0.80,1.53)		1	1.08 (0.79,1.48)	1.17 (0.86,1.60)	1.13 (0.82,1.56)		1	1.05 (0.80,1.37)	1.05 (0.77,1.44)	0.99 (0.70,1.40)
S42 (Fracture of shoulder and upper arm)	1.46 (1.11,1.93)	1.05 (0.80,1.38)	1	1.23 (0.76,1.98)		1.23 (0.69,2.19)	0.92 (0.65,1.30)	1	0.96 (0.72,1.28)	1.29 (0.94,1.75)		1	1.14 (0.84,1.55)	1.17 (0.86,1.59)	1.49 (1.10,2.01)		1	1.18 (0.89,1.56)	1.00 (0.74,1.36)	1.04 (0.76,1.41)		1	0.86 (0.63,1.17)	1.19 (0.90,1.58)	1.15 (0.86,1.54)		1	0.96 (0.74,1.24)	1.04 (0.77,1.40)	1.05 (0.76,1.43)
S52 (Fracture of forearm)	1.11 (0.91,1.35)	1.15 (0.97,1.37)	1	1.07 (0.78,1.47)		1.36 (0.92,2.00)	1.07 (0.86,1.34)	1	1.05 (0.86,1.27)	1.10 (0.88,1.38)		1	1.13 (0.93,1.37)	1.05 (0.86,1.29)	1.15 (0.94,1.42)		1	1.04 (0.86,1.25)	0.92 (0.75,1.13)	1.17 (0.95,1.43)		1	1.01 (0.84,1.22)	0.92 (0.76,1.12)	0.98 (0.79,1.20)		1	0.92 (0.78,1.09)	0.82 (0.67,1.01)	0.94 (0.75,1.17)
S61 (Open wound of wrist, hand and fingers)	1.35 (1.00,1.82)	1.33 (1.01,1.76)	1	0.61 (0.30,1.21)		0.67 (0.31,1.48)	1.48 (1.05,2.08)	1	1.10 (0.81,1.51)	1.32 (0.94,1.85)		1	1.13 (0.83,1.52)	1.04 (0.77,1.42)	0.94 (0.68,1.29)		1	0.99 (0.74,1.34)	1.07 (0.80,1.44)	0.77 (0.56,1.06)		1	0.96 (0.69,1.34)	1.36 (1.00,1.84)	1.25 (0.92,1.70)		1	1.20 (0.91,1.58)	1.22 (0.90,1.67)	1.25 (0.91,1.72)
S62 (Fracture at wrist and hand level)	1.12 (0.80,1.57)	1.05 (0.77,1.43)	1	0.71 (0.35,1.42)		0.76 (0.32,1.77)	0.97 (0.65,1.47)	1	1.13 (0.80,1.59)	1.26 (0.86,1.84)		1	0.65 (0.46,0.93)	0.87 (0.62,1.21)	0.83 (0.59,1.17)		1	1.03 (0.72,1.48)	1.04 (0.73,1.50)	1.21 (0.84,1.73)		1	1.29 (0.92,1.81)	0.95 (0.66,1.36)	1.06 (0.74,1.53)		1	0.75 (0.55,1.03)	0.80 (0.56,1.14)	0.84 (0.58,1.21)
S70 (Superficial injury of hip and thigh)	1.99 (1.15,3.46)	1.19 (0.68,2.09)	1	1.34 (0.50,3.59)		1.28 (0.49,3.38)	0.70 (0.36,1.34)	1	0.83 (0.49,1.38)	0.76 (0.41,1.38)		1	0.99 (0.54,1.83)	0.82 (0.43,1.56)	1.85 (1.06,3.22)		1	1.52 (0.84,2.74)	1.30 (0.70,2.43)	2.04 (1.13,3.68)		1	1.92 (1.03,3.59)	1.63 (0.86,3.10)	1.97 (1.06,3.69)		1	1.39 (0.80,2.41)	2.03 (1.15,3.57)	1.75 (0.94,3.23)
S72 (Fracture of femur)	1.20 (0.95,1.52)	0.97 (0.78,1.22)	1	0.62 (0.37,1.02)		0.80 (0.43,1.50)	1.00 (0.74,1.36)	1	1.01 (0.78,1.30)	1.40 (1.07,1.83)		1	0.78 (0.59,1.03)	1.03 (0.80,1.34)	1.39 (1.08,1.78)		1	0.99 (0.77,1.26)	1.16 (0.91,1.49)	1.24 (0.95,1.61)		1	1.12 (0.87,1.45)	1.47 (1.15,1.88)*	1.11 (0.85,1.45)		1	0.91 (0.73,1.14)	1.02 (0.79,1.31)	0.97 (0.73,1.28)
S80 (Superficial injury of knee and lower leg)	1.16 (0.77,1.76)	1.04 (0.70,1.55)	1	0.76 (0.32,1.80)		1.17 (0.49,2.81)	1.17 (0.71,1.92)	1	1.02 (0.66,1.58)	1.01 (0.62,1.64)		1	1.19 (0.74,1.91)	0.96 (0.58,1.57)	1.57 (1.00,2.47)		1	0.87 (0.55,1.39)	1.18 (0.76,1.84)	1.32 (0.85,2.05)		1	0.95 (0.61,1.47)	1.05 (0.68,1.61)	0.90 (0.57,1.40)		1	0.81 (0.55,1.20)	1.06 (0.70,1.62)	0.81 (0.50,1.31)
S82 (Fracture of lower leg, including ankle)	1.30 (1.04,1.63)	0.95 (0.76,1.18)	1	0.81 (0.52,1.26)		1.08 (0.62,1.86)	1.03 (0.76,1.39)	1	1.40 (1.09,1.80)	1.26 (0.95,1.66)		1	0.96 (0.75,1.23)	0.98 (0.76,1.26)	1.11 (0.87,1.43)		1	1.15 (0.90,1.46)	1.04 (0.81,1.34)	1.28 (0.99,1.64)		1	1.12 (0.88,1.43)	1.08 (0.84,1.39)	1.22 (0.95,1.56)		1	1.20 (0.97,1.49)	1.18 (0.92,1.52)	1.08 (0.82,1.43)
ST_others (Other injury, poisoning and certain other consequences of external causes)	1.41 (1.26,1.57)*	1.13 (1.02,1.26)	1	0.97 (0.79,1.19)		1.20 (0.95,1.50)	0.96 (0.84,1.10)	1	1.12 (1.00,1.25)	1.27 (1.13,1.44)*		1	1.03 (0.91,1.16)	1.12 (0.99,1.26)	1.27 (1.13,1.42)*		1	1.04 (0.93,1.16)	1.02 (0.91,1.14)	1.09 (0.97,1.22)		1	1.00 (0.89,1.13)	1.18 (1.05,1.32)	1.23 (1.10,1.38)*		1	0.97 (0.88,1.07)	1.06 (0.95,1.19)	1.05 (0.93,1.18)
T78 (Adverse effects, not elsewhere classified)	1.22 (0.70,2.15)	1.31 (0.79,2.18)	1	1.69 (0.75,3.78)		0.97 (0.28,3.31)	1.30 (0.68,2.49)	1	1.29 (0.73,2.29)	1.25 (0.66,2.36)		1	1.47 (0.84,2.57)	1.23 (0.69,2.21)	1.11 (0.61,2.04)		1	0.81 (0.47,1.39)	0.94 (0.55,1.61)	0.80 (0.46,1.42)		1	0.77 (0.46,1.30)	0.58 (0.33,1.02)	0.81 (0.48,1.37)		1	1.42 (0.87,2.31)	1.04 (0.57,1.91)	1.22 (0.66,2.24)
T81 (Complications of procedures, not elsewhere classified)	1.08 (0.94,1.23)	1.02 (0.90,1.16)	1	0.76 (0.58,1.00)		0.86 (0.63,1.17)	0.84 (0.71,0.99)	1	0.90 (0.78,1.03)	1.03 (0.88,1.19)		1	1.09 (0.93,1.27)	1.14 (0.98,1.33)	1.40 (1.20,1.63)*		1	1.05 (0.91,1.22)	1.20 (1.04,1.39)	1.12 (0.97,1.30)		1	1.14 (0.98,1.32)	1.11 (0.96,1.29)	1.16 (1.00,1.34)		1	1.05 (0.93,1.20)	1.02 (0.88,1.18)	1.07 (0.92,1.24)
T82 (Complications of cardiac and vascular prosthetic devices, implants and grafts)	1.39 (1.04,1.85)	1.09 (0.82,1.45)	1	0.64 (0.33,1.24)		0.53 (0.23,1.22)	1.00 (0.70,1.43)	1	1.05 (0.78,1.42)	1.11 (0.80,1.53)		1	1.01 (0.71,1.44)	1.28 (0.92,1.79)	1.64 (1.19,2.26)*		1	0.84 (0.61,1.15)	0.95 (0.69,1.29)	1.19 (0.88,1.60)		1	1.05 (0.74,1.47)	1.22 (0.88,1.68)	1.59 (1.17,2.16)*		1	1.27 (0.95,1.70)	1.34 (0.98,1.85)	1.62 (1.18,2.21)*
T83 (Complications of genitourinary prosthetic devices, implants and grafts)	1.09 (0.80,1.49)	0.77 (0.56,1.06)	1	0.76 (0.40,1.44)		0.97 (0.50,1.91)	0.72 (0.48,1.09)	1	0.79 (0.57,1.10)	0.98 (0.69,1.40)		1	1.62 (1.06,2.47)	1.87 (1.24,2.82)*	2.13 (1.42,3.19)*		1	1.06 (0.75,1.51)	0.82 (0.57,1.19)	1.19 (0.84,1.68)		1	1.21 (0.81,1.80)	1.67 (1.16,2.42)	1.48 (1.02,2.14)		1	1.19 (0.86,1.64)	1.20 (0.84,1.72)	1.23 (0.86,1.77)
T85 (Complications of other internal prosthetic devices, implants and grafts)	1.34 (0.99,1.81)	1.31 (0.99,1.74)	1	1.35 (0.82,2.21)		0.56 (0.26,1.21)	0.83 (0.58,1.19)	1	1.00 (0.75,1.33)	0.90 (0.65,1.25)		1	1.00 (0.72,1.38)	1.11 (0.81,1.52)	1.20 (0.88,1.65)		1	0.90 (0.67,1.23)	0.97 (0.72,1.32)	1.09 (0.80,1.47)		1	1.03 (0.74,1.43)	1.24 (0.91,1.69)	1.42 (1.05,1.93)		1	1.27 (0.96,1.68)	1.35 (0.99,1.85)	1.48 (1.07,2.04)
V18 (Pedal cycle rider injured in noncollision transport accident)	1.16 (0.81,1.67)	1.07 (0.77,1.49)	1	0.96 (0.48,1.95)		0.86 (0.39,1.90)	1.01 (0.68,1.50)	1	0.83 (0.58,1.19)	1.26 (0.85,1.86)		1	0.77 (0.54,1.09)	0.83 (0.59,1.19)	0.72 (0.49,1.05)		1	0.92 (0.63,1.35)	0.87 (0.59,1.28)	1.05 (0.72,1.52)		1	1.10 (0.74,1.61)	1.12 (0.77,1.65)	1.22 (0.84,1.77)		1	0.81 (0.58,1.14)	1.10 (0.77,1.57)	0.94 (0.65,1.38)
VY_others (Other external causes of morbidity and mortality)	1.22 (1.09,1.36)*	1.13 (1.02,1.25)	1	0.89 (0.72,1.10)		1.03 (0.80,1.32)	1.02 (0.89,1.17)	1	1.08 (0.96,1.21)	1.32 (1.16,1.49)*		1	1.08 (0.96,1.22)	1.07 (0.95,1.21)	1.20 (1.06,1.35)*		1	1.00 (0.89,1.13)	1.07 (0.95,1.21)	1.10 (0.97,1.24)		1	1.13 (1.01,1.28)	1.13 (1.00,1.27)	1.14 (1.01,1.28)		1	0.94 (0.85,1.04)	0.92 (0.82,1.04)	0.97 (0.86,1.10)
W01 (Fall on same level from slipping, tripping and stumbling)	1.32 (1.13,1.55)*	1.04 (0.89,1.21)	1	0.93 (0.70,1.24)		1.26 (0.89,1.78)	0.97 (0.79,1.19)	1	1.06 (0.90,1.26)	1.26 (1.05,1.51)		1	1.08 (0.90,1.30)	1.24 (1.04,1.49)	1.51 (1.27,1.80)*		1	1.18 (1.00,1.39)	1.14 (0.96,1.36)	1.28 (1.07,1.52)		1	1.01 (0.85,1.19)	1.18 (1.00,1.40)	1.16 (0.98,1.38)		1	1.09 (0.94,1.26)	1.09 (0.91,1.29)	1.14 (0.95,1.38)
W10 (Fall on and from stairs and steps)	1.15 (0.89,1.49)	1.00 (0.79,1.28)	1	0.80 (0.49,1.32)		0.97 (0.53,1.78)	1.02 (0.74,1.41)	1	1.04 (0.79,1.36)	1.04 (0.77,1.41)		1	1.04 (0.76,1.41)	1.08 (0.80,1.47)	1.66 (1.24,2.21)*		1	1.21 (0.93,1.58)	1.00 (0.75,1.33)	1.27 (0.95,1.68)		1	1.21 (0.90,1.62)	1.49 (1.13,1.98)	1.49 (1.11,1.99)		1	1.18 (0.92,1.52)	1.57 (1.19,2.05)*	1.30 (0.96,1.77)
W11 (Fall on and from ladder)	0.82 (0.52,1.31)	0.86 (0.56,1.31)	1	0.68 (0.27,1.72)		1.23 (0.42,3.59)	1.24 (0.68,2.25)	1	1.33 (0.80,2.21)	1.47 (0.84,2.56)		1	0.92 (0.56,1.51)	0.87 (0.52,1.43)	1.02 (0.63,1.67)		1	1.09 (0.66,1.79)	1.25 (0.77,2.04)	1.11 (0.67,1.86)		1	0.93 (0.58,1.48)	0.84 (0.53,1.35)	0.60 (0.36,1.00)		1	0.94 (0.62,1.41)	0.57 (0.33,0.98)	0.63 (0.37,1.08)
W18 (Other slipping, tripping and stumbling and falls)	1.41 (1.09,1.81)	1.17 (0.92,1.49)	1	1.02 (0.64,1.61)		1.77 (1.06,2.95)	1.25 (0.89,1.74)	1	1.36 (1.03,1.81)	1.77 (1.32,2.38)*		1	0.92 (0.69,1.24)	1.01 (0.76,1.35)	1.69 (1.30,2.21)*		1	1.58 (1.22,2.05)*	1.16 (0.87,1.54)	1.78 (1.35,2.34)*		1	1.02 (0.78,1.33)	1.25 (0.97,1.62)	1.05 (0.80,1.37)		1	0.97 (0.77,1.22)	1.02 (0.79,1.32)	0.86 (0.65,1.16)
W19 (Unspecified fall)	1.48 (1.24,1.77)*	0.99 (0.83,1.18)	1	1.33 (0.99,1.78)		1.28 (0.87,1.87)	1.11 (0.89,1.40)	1	1.08 (0.89,1.31)	1.36 (1.11,1.67)		1	1.06 (0.86,1.31)	1.28 (1.04,1.57)	1.77 (1.46,2.16)*		1	1.06 (0.87,1.28)	1.13 (0.94,1.38)	1.47 (1.21,1.77)*		1	0.95 (0.78,1.16)	1.04 (0.86,1.26)	1.30 (1.08,1.56)		1	1.03 (0.87,1.22)	1.01 (0.84,1.23)	1.10 (0.89,1.34)
X59 (Exposure to unspecified factor)	1.61 (1.21,2.16)*	0.94 (0.69,1.26)	1	0.90 (0.51,1.59)		2.56 (1.47,4.43)*	1.39 (0.93,2.07)	1	1.43 (1.01,2.02)	1.69 (1.17,2.44)		1	0.89 (0.64,1.25)	0.91 (0.65,1.27)	1.31 (0.96,1.80)		1	1.05 (0.77,1.43)	0.93 (0.67,1.29)	1.24 (0.90,1.70)		1	0.79 (0.57,1.11)	1.09 (0.80,1.49)	1.18 (0.87,1.60)		1	0.98 (0.75,1.29)	0.97 (0.71,1.34)	0.94 (0.67,1.32)
Y40 (Accidental poisoning by and exposure to nonopioid analgesics, antipyretics and antirheumatics)	1.69 (1.00,2.87)	1.26 (0.75,2.12)	1	0.67 (0.20,2.23)		0.95 (0.28,3.23)	0.83 (0.41,1.69)	1	1.06 (0.60,1.88)	1.81 (1.02,3.20)		1	1.06 (0.58,1.94)	1.07 (0.59,1.95)	1.58 (0.90,2.77)		1	1.27 (0.73,2.20)	1.50 (0.87,2.60)	1.14 (0.63,2.06)		1	1.17 (0.70,1.96)	0.65 (0.36,1.18)	1.06 (0.63,1.80)		1	1.11 (0.70,1.76)	1.02 (0.59,1.75)	0.66 (0.34,1.27)
Y42 (Hormones and their synthetic substitutes and antagonists, not elsewhere classified)	1.53 (0.89,2.63)	1.71 (1.03,2.83)	1	1.12 (0.42,2.98)		0.92 (0.32,2.65)	0.52 (0.26,1.07)	1	0.97 (0.59,1.60)	1.16 (0.68,1.96)		1	1.30 (0.70,2.43)	1.32 (0.71,2.46)	2.38 (1.35,4.20)*		1	0.78 (0.45,1.34)	0.92 (0.54,1.57)	1.27 (0.77,2.09)		1	0.92 (0.54,1.58)	0.98 (0.58,1.65)	1.20 (0.72,1.98)		1	0.78 (0.49,1.23)	0.87 (0.52,1.45)	0.94 (0.55,1.59)
Y43 (Primarily systemic agents)	1.09 (0.86,1.39)	1.06 (0.85,1.32)	1	1.13 (0.76,1.68)		0.50 (0.24,1.02)	0.92 (0.68,1.24)	1	1.11 (0.87,1.41)	1.19 (0.91,1.55)		1	1.08 (0.83,1.42)	1.17 (0.90,1.52)	1.34 (1.03,1.73)		1	1.22 (0.95,1.56)	1.26 (0.98,1.62)	1.19 (0.92,1.55)		1	0.91 (0.71,1.16)	0.88 (0.69,1.13)	0.96 (0.75,1.22)		1	1.04 (0.84,1.28)	0.92 (0.71,1.19)	0.93 (0.71,1.21)
Y45 (Analgesics, antipyretics and anti-inflammatory drugs)	1.12 (0.76,1.64)	0.77 (0.53,1.14)	1	0.99 (0.50,1.96)		0.98 (0.38,2.53)	1.13 (0.67,1.90)	1	1.10 (0.71,1.72)	1.41 (0.89,2.24)		1	1.60 (0.99,2.59)	1.04 (0.62,1.75)	1.97 (1.23,3.14)		1	0.90 (0.58,1.39)	0.95 (0.61,1.47)	1.36 (0.90,2.06)		1	0.94 (0.61,1.46)	1.13 (0.75,1.72)	1.09 (0.71,1.67)		1	1.07 (0.75,1.52)	0.73 (0.46,1.16)	0.91 (0.57,1.43)
Y52 (Agents primarily affecting the cardiovascular system)	2.12 (1.29,3.48)*	1.50 (0.91,2.48)	1	2.32 (1.13,4.80)		1.40 (0.61,3.22)	0.85 (0.48,1.51)	1	0.94 (0.59,1.50)	1.06 (0.64,1.74)		1	1.69 (0.89,3.21)	2.18 (1.18,4.03)	2.92 (1.61,5.29)*		1	0.96 (0.57,1.64)	1.76 (1.09,2.84)	1.83 (1.13,2.98)		1	0.75 (0.45,1.25)	1.00 (0.62,1.60)	1.27 (0.80,1.99)		1	0.96 (0.62,1.49)	1.39 (0.88,2.19)	1.23 (0.75,2.02)
Y60 (Unintentional cut, puncture, perforation or haemorrhage during surgical and medical care)	1.47 (1.01,2.14)	1.12 (0.77,1.61)	1	1.26 (0.67,2.38)		1.28 (0.60,2.74)	0.86 (0.53,1.39)	1	0.97 (0.66,1.43)	1.23 (0.81,1.85)		1	1.10 (0.74,1.63)	0.97 (0.64,1.45)	0.97 (0.65,1.46)		1	1.10 (0.75,1.59)	1.10 (0.75,1.61)	0.81 (0.53,1.24)		1	0.98 (0.63,1.51)	1.45 (0.98,2.17)	1.58 (1.06,2.34)		1	0.92 (0.64,1.31)	1.16 (0.79,1.71)	1.28 (0.87,1.91)
Y83 (Surgical operation and other surgical procedures as the cause of abnormal reaction of the patient, or of later complication, without mention of misadventure at the time of the procedure)	1.15 (1.02,1.28)	1.09 (0.98,1.21)	1	0.93 (0.75,1.15)		1.03 (0.81,1.31)	0.90 (0.78,1.03)	1	0.97 (0.86,1.09)	1.15 (1.01,1.30)		1	0.99 (0.87,1.13)	1.11 (0.98,1.26)	1.40 (1.24,1.58)*		1	0.97 (0.86,1.09)	1.07 (0.95,1.20)	1.03 (0.92,1.17)		1	1.17 (1.03,1.31)	1.14 (1.01,1.29)	1.10 (0.97,1.24)		1	1.05 (0.95,1.17)	0.97 (0.86,1.09)	0.97 (0.86,1.11)
Y84 (Other medical procedures as the cause of abnormal reaction of the patient, or of later complication, without mention of misadventure at the time of the procedure)	1.27 (0.99,1.63)	1.15 (0.90,1.46)	1	1.52 (1.02,2.26)		0.99 (0.57,1.72)	0.98 (0.72,1.34)	1	1.13 (0.87,1.46)	1.10 (0.83,1.46)		1	0.98 (0.74,1.30)	1.04 (0.79,1.37)	1.42 (1.09,1.85)		1	1.00 (0.77,1.30)	1.02 (0.79,1.33)	1.14 (0.88,1.48)		1	0.90 (0.69,1.19)	0.96 (0.74,1.25)	1.12 (0.87,1.44)		1	0.95 (0.75,1.20)	0.95 (0.73,1.25)	1.12 (0.87,1.46)
Y95 (Nosocomial condition)	1.63 (1.27,2.10)*	1.30 (1.01,1.67)	1	1.27 (0.82,1.98)		1.01 (0.58,1.76)	0.93 (0.67,1.28)	1	1.03 (0.79,1.33)	1.46 (1.12,1.90)		1	1.12 (0.82,1.54)	1.42 (1.05,1.91)	2.13 (1.61,2.82)*		1	1.04 (0.78,1.37)	1.41 (1.08,1.83)	1.75 (1.35,2.26)*		1	0.98 (0.74,1.29)	1.37 (1.06,1.76)	1.19 (0.92,1.54)		1	0.99 (0.79,1.25)	1.09 (0.85,1.40)	0.98 (0.75,1.28)
* FDR adjusted P-value < 0.05 for HR (95% CI).

## Sheet: ST6 - PAF for 6 sleep traits
Supplementary Table 6. Population attributable fraction for sleep traits
Outcomes a	Sleep duration (hours/day) (7-8 vs shorter or longer)		Outcomes a	Sleep onset timing (23-23:30 vs earlier or later)		Outcomes a	Relative amplitude * -1 (Q1 vs Q2-Q4)		Outcomes a	Inter-daily stability * -1 (Q1 vs Q2-Q4)		Outcomes a	Sleep efficiency * -1 (Q1 vs Q2-Q4)		Outcomes a	Number of awake (<1 vs ≥1)
D50 (Iron deficiency anemia)	15.60 (8.41,22.23)		D50 (Iron deficiency anemia)	10.02 (0.84,18.35)		A00_A09 (Intestinal infectious diseases)	19.06 (12.13,25.45)		A00_A09 (Intestinal infectious diseases)	6.49 (-0.40,12.91)		D50 (Iron deficiency anemia)	6.85 (-1.20,14.27)		G20 (Parkinson's disease)	-29.90 (-53.66,-9.82)
D64 (Other anemias)	11.19 (4.18,17.68)		D64 (Other anemias)	17.63 (9.44,25.07)		A41 (Other sepsis)	22.25 (12.58,30.86)		A41 (Other sepsis)	14.34 (5.38,22.46)		D64 (Other anemias)	8.25 (0.68,15.24)		I82 (Other venous embolism and thrombosis)	-9.67 (-17.84,-2.06)
E10_E14 (Diabetes mellitus)	16.12 (8.44,23.16)		E05 (Thyrotoxicosis [hyperthyroidism])	30.45 (8.71,47.00)		A49 (Bacterial infection of unspecified site)	38.66 (14.84,55.81)		D50 (Iron deficiency anemia)	7.69 (-0.21,14.97)		E11 (Type 2 diabetes mellitus)	8.07 (0.24,15.29)		M19 (Other and unspecified osteoarthritis)	5.12 (0.31,9.70)
E11 (Type 2 diabetes mellitus)	17.55 (10.46,24.07)		E10_E14 (Diabetes mellitus)	3.78 (-6.09,12.74)		D50 (Iron deficiency anemia)	16.90 (8.75,24.32)		D64 (Other anemias)	12.62 (5.58,19.14)		E66 (Overweight and obesity)	5.32 (-0.92,11.17)		M46 (Other inflammatory spondylopathies)	15.75 (0.81,28.44)
E66 (Overweight and obesity)	15.05 (9.46,20.29)		E11 (Type 2 diabetes mellitus)	7.09 (-1.87,15.26)		D64 (Other anemias)	22.70 (15.32,29.44)		D70 (Neutropenia)	16.59 (3.08,28.23)		F10_F19 (Mental and behavioural disorders due to psychoactive substance use)	21.18 (12.63,28.89)		N18 (Chronic kidney disease (CKD))	1.54 (-5.30,7.92)
E87 (Other disorders of fluid, electrolyte and acid-base balance)	10.95 (3.87,17.50)		E27 (Other disorders of adrenal gland)	31.65 (-6.08,55.96)		E_others (Other endocrine, nutritional and metabolic diseases)	21.09 (5.32,34.23)		E10_E14 (Diabetes mellitus)	21.62 (13.98,28.58)		G47 (Sleep disorders)	9.09 (-4.08,20.59)		R56 (Convulsions, not elsewhere classified)	33.41 (18.58,45.54)
F00_F03 (Dementia)	16.10 (1.12,28.81)		E55 (Vitamin D deficiency)	22.47 (7.46,35.05)		E03 (Other hypothyroidism)	10.71 (0.66,19.74)		E11 (Type 2 diabetes mellitus)	22.39 (15.34,28.86)		J_copd (Chronic obstructive pulmonary disease)	19.33 (11.23,26.68)		T82 (Complications of cardiac and vascular prosthetic devices, implants and grafts)	20.73 (5.70,33.37)
F10_F19 (Mental and behavioural disorders due to psychoactive substance use)	12.30 (3.85,20.00)		E66 (Overweight and obesity)	11.92 (5.02,18.33)		E07 (Other disorders of thyroid)	52.29 (23.58,70.22)		E21 (Hyperparathyroidism and other disorders of parathyroid gland)	25.79 (4.07,42.59)		J12_J18 (Pneumonia)	10.30 (3.21,16.87)		a Population attributable fractions were calculated among diseases associated waking number in the main analysis.
G47 (Sleep disorders)	22.42 (10.98,32.39)		E86 (Volume depletion)	11.13 (-2.57,23.00)		E10_E14 (Diabetes mellitus)	31.79 (24.00,38.79)		E66 (Overweight and obesity)	18.41 (12.52,23.90)		J96 (Respiratory failure, not elsewhere classified)	31.12 (19.22,41.26)
G56 (Mononeuropathies of upper limb)	11.43 (0.67,21.02)		E87 (Other disorders of fluid, electrolyte and acid-base balance)	1.27 (-7.93,9.69)		E11 (Type 2 diabetes mellitus)	36.12 (29.00,42.52)		E83 (Disorders of mineral metabolism)	15.35 (4.06,25.30)		K62 (Other diseases of anus and rectum)	9.77 (2.56,16.45)
I05_I09 (Chronic rheumatic heart diseases)	9.72 (-0.82,19.16)		F10_F19 (Mental and behavioural disorders due to psychoactive substance use)	18.27 (8.54,26.96)		E14 (Unspecified diabetes mellitus)	18.64 (-4.13,36.42)		E86 (Volume depletion)	7.95 (-3.50,18.13)		M17 (Osteoarthritis of knee)	10.54 (3.93,16.70)
I10 (Essential (primary) hypertension)	6.12 (1.98,10.08)		F32_F33 (Depressive episode and Recurrent depressive disorder)	10.14 (0.35,18.96)		E16 (Other disorders of pancreatic internal secretion)	30.05 (5.64,48.15)		E87 (Other disorders of fluid, electrolyte and acid-base balance)	5.19 (-2.02,11.89)		M19 (Other and unspecified osteoarthritis)	9.58 (3.90,14.92)
I20_I25 (Ischaemic heart diseases)	8.63 (2.84,14.07)		F41 (Other anxiety disorders)	9.69 (0.83,17.75)		E53 (Deficiency of other B group vitamins)	36.02 (16.93,50.72)		F05 (Delirium due to known physiological condition)	10.98 (-2.83,22.93)		M65 (Synovitis and tenosynovitis)	11.36 (-0.53,21.85)
I21 (Acute myocardial infarction)	12.94 (4.14,20.94)		G47 (Sleep disorders)	8.46 (-6.54,21.35)		E55 (Vitamin D deficiency)	35.97 (23.23,46.59)		F10_F19 (Mental and behavioural disorders due to psychoactive substance use)	10.27 (1.35,18.39)		M75 (Shoulder lesions)	10.91 (0.54,20.21)
I25 (Chronic ischemic heart disease)	8.14 (2.11,13.81)		I05_I09 (Chronic rheumatic heart diseases)	11.59 (-1.05,22.65)		E66 (Overweight and obesity)	31.63 (25.81,37.00)		G20 (Parkinson's disease)	37.05 (21.02,49.83)		M81 (Osteoporosis without current pathological fracture)	13.73 (6.10,20.74)
I47_I49 (cardiac arrhythmias)	10.60 (5.18,15.70)		I10 (Essential (primary) hypertension)	6.71 (1.75,11.41)		E83 (Disorders of mineral metabolism)	34.44 (23.21,44.03)		G43_G44 (Migraine and other headache syndromes)	22.16 (10.04,32.65)		N18 (Chronic kidney disease (CKD))	5.91 (-2.22,13.40)
I50 (Heart failure)	16.84 (8.15,24.72)		I20_I25 (Ischaemic heart diseases)	3.89 (-3.18,10.48)		E86 (Volume depletion)	32.77 (21.50,42.42)		G47 (Sleep disorders)	23.09 (10.57,33.86)		R29 (Other symptoms and signs involving the nervous and musculoskeletal systems)	18.42 (9.62,26.35)
I51 (Complications and ill-defined descriptions of heart disease)	11.54 (3.16,19.19)		I21 (Acute myocardial infarction)	6.21 (-4.76,16.03)		E87 (Other disorders of fluid, electrolyte and acid-base balance)	30.13 (22.99,36.61)		I10 (Essential (primary) hypertension)	6.35 (2.13,10.38)		R32 (Unspecified urinary incontinence)	24.42 (9.69,36.75)
I67 (Other cerebrovascular diseases)	9.93 (-1.44,20.03)		I24 (Other acute ischemic heart diseases)	17.64 (-3.42,34.41)		F_others (Other mental and behavioural disorders)	23.41 (4.80,38.38)		I21 (Acute myocardial infarction)	8.58 (-0.58,16.90)		R56 (Convulsions, not elsewhere classified)	25.36 (5.49,41.06)
I71 (Aortic aneurysm and dissection)	19.39 (3.44,32.71)		I47_I49 (cardiac arrhythmias)	0.95 (-5.94,7.40)		F00_F03 (Dementia)	35.10 (19.84,47.46)		I25 (Chronic ischemic heart disease)	8.39 (2.35,14.05)		ST_others (Other injury, poisoning and certain other consequences of external causes)	9.39 (2.65,15.67)
J_copd (Chronic obstructive pulmonary disease)	15.95 (8.12,23.11)		I50 (Heart failure)	9.39 (-1.57,19.18)		F05 (Delirium due to known physiological condition)	38.38 (24.00,50.03)		I26 (Pulmonary embolism)	24.82 (13.94,34.32)		T82 (Complications of cardiac and vascular prosthetic devices, implants and grafts)	18.21 (-0.95,33.74)
J12_J18 (Pneumonia)	9.00 (2.20,15.33)		I67 (Other cerebrovascular diseases)	13.16 (-0.34,24.85)		F10_F19 (Mental and behavioural disorders due to psychoactive substance use)	23.87 (15.35,31.54)		I27 (Other pulmonary heart diseases)	38.94 (18.43,54.30)		a Population attributable fractions were calculated among diseases associated sleep efficiency in the main analysis.
J20_J22 (Other acute lower respiratory infections)	9.88 (2.06,17.07)		I87 (Other disorders of veins)	36.21 (5.96,56.72)		F32_F33 (Depressive episode and Recurrent depressive disorder)	15.08 (6.50,22.88)		I44 (Atrioventricular and left bundle-branch block)	15.77 (6.65,23.99)
J45_J46 (Asthma and Status asthmaticus)	10.20 (1.39,18.22)		J_copd (Chronic obstructive pulmonary disease)	13.43 (3.49,22.35)		F41 (Other anxiety disorders)	12.22 (4.36,19.44)		I50 (Heart failure)	14.52 (6.01,22.26)
J69 (Pneumonitis due to solids and liquids)	21.31 (0.01,38.07)		J12_J18 (Pneumonia)	6.29 (-2.04,13.94)		G_others (Other diseases of the nervous system)	19.51 (7.72,29.79)		I67 (Other cerebrovascular diseases)	11.41 (0.67,20.99)
J96 (Respiratory failure, not elsewhere classified)	16.07 (3.19,27.24)		J45_J46 (Asthma and Status asthmaticus)	20.06 (9.92,29.06)		G20 (Parkinson's disease)	31.68 (10.93,47.60)		I69 (Sequelae of cerebrovascular disease)	18.84 (-5.52,37.57)
K59 (Other functional intestinal disorders)	4.06 (-2.50,10.19)		K29 (Gastritis and duodenitis)	11.10 (4.67,17.10)		G30_G31 (Alzheimer diseas and other degenerative diseases of nervous system, not elsewhere classified)	37.86 (20.76,51.27)		I74 (Arterial embolism and thrombosis)	12.78 (0.20,23.78)
K62 (Other diseases of anus and rectum)	13.50 (6.90,19.63)		K31 (Other diseases of stomach and duodenum)	11.44 (2.12,19.87)		G47 (Sleep disorders)	25.67 (12.97,36.52)		I82 (Other venous embolism and thrombosis)	8.60 (0.25,16.25)
K92 (Other diseases of digestive system)	8.22 (0.46,15.37)		K44 (Diaphragmatic hernia)	7.21 (0.50,13.47)		G62 (Other and unspecified polyneuropathies)	19.01 (1.18,33.62)		I87 (Other disorders of veins)	34.96 (10.66,52.66)
M_others (Other diseases of the musculoskeletal system and connective tissue)	13.13 (2.80,22.36)		K57 (Diverticular disease of intestine)	4.40 (-0.87,9.39)		G81 (Hemiplegia and hemiparesis)	29.87 (9.13,45.88)		I89 (Other noninfective disorders of lymphatic vessels and lymph nodes)	25.23 (5.03,41.14)
M13 (Other arthritis)	3.74 (-2.39,9.51)		K59 (Other functional intestinal disorders)	8.97 (1.25,16.09)		I05_I09 (Chronic rheumatic heart diseases)	26.92 (16.00,36.42)		I95 (Hypotension)	13.42 (5.64,20.56)
M17 (Osteoarthritis of knee)	7.32 (0.94,13.29)		K63 (Other diseases of intestine)	5.47 (-1.60,12.05)		I10 (Essential (primary) hypertension)	18.38 (14.31,22.25)		J12_J18 (Pneumonia)	13.49 (6.98,19.55)
M19 (Other and unspecified osteoarthritis)	9.46 (4.13,14.50)		K70_K77 (Diseases of liver)	17.40 (7.07,26.59)		I20 (Angina pectoris)	10.81 (0.96,19.68)		J98 (Other respiratory disorders)	14.87 (6.62,22.39)
M21 (Other acquired deformities of limbs)	9.10 (-7.78,23.35)		K74 (Fibrosis and cirrhosis of liver)	49.44 (20.54,67.82)		I20_I25 (Ischaemic heart diseases)	13.76 (7.54,19.55)		K56 (Paralytic ileus and intestinal obstruction without hernia)	12.13 (0.46,22.44)
M41 (Scoliosis)	21.89 (5.27,35.60)		K76 (Other diseases of liver)	21.07 (10.12,30.69)		I21 (Acute myocardial infarction)	18.50 (8.98,27.03)		K59 (Other functional intestinal disorders)	6.54 (0.03,12.63)
M48 (Other spondylopathies)	13.43 (3.42,22.40)		K92 (Other diseases of digestive system)	5.69 (-3.82,14.33)		I25 (Chronic ischemic heart disease)	17.64 (11.32,23.50)		K70_K77 (Diseases of liver)	9.89 (0.38,18.48)
N17 (Acute kidney failure)	6.93 (-0.86,14.11)		M_others (Other diseases of the musculoskeletal system and connective tissue)	10.23 (-2.73,21.56)		I26 (Pulmonary embolism)	19.73 (6.82,30.85)		K76 (Other diseases of liver)	12.09 (1.94,21.19)
N39 (Other disorders of urinary system)	7.95 (0.82,14.56)		M13 (Other arthritis)	10.17 (2.90,16.90)		I27 (Other pulmonary heart diseases)	49.91 (26.24,65.99)		M54 (Dorsalgia)	10.64 (4.07,16.77)
R06 (Abnormalities of breathing)	11.85 (3.13,19.79)		M16 (Osteoarthritis of hip)	6.42 (-2.42,14.49)		I30_I32 (Diseases of pericardium)	21.51 (1.21,37.64)		N17 (Acute kidney failure)	15.64 (8.38,22.33)
R07 (Pain in throat and chest)	8.49 (2.37,14.23)		M17 (Osteoarthritis of knee)	9.03 (1.36,16.10)		I34_I37 (Valve disorders)	12.25 (2.00,21.42)		N18 (Chronic kidney disease (CKD))	12.97 (5.69,19.68)
R26 (Abnormalities of gait and mobility)	15.55 (5.38,24.64)		M19 (Other and unspecified osteoarthritis)	7.66 (0.97,13.90)		I44 (Atrioventricular and left bundle-branch block)	19.01 (8.41,28.38)		N39 (Other disorders of urinary system)	11.99 (4.99,18.48)
R29 (Other symptoms and signs involving the nervous and musculoskeletal systems)	16.83 (8.27,24.59)		M47 (Spondylosis)	5.13 (-5.39,14.60)		I45 (Other conduction disorders)	14.40 (-0.10,26.79)		R_others (Other symptoms, signs and abnormal clinical and laboratory findings, not elsewhere classified)	10.83 (0.05,20.44)
R32 (Unspecified urinary incontinence)	17.54 (2.62,30.17)		M54 (Dorsalgia)	9.49 (1.65,16.71)		I46 (Cardiac arrest)	21.25 (11.10,30.25)		R02 (Gangrene, not elsewhere classified)	50.44 (23.36,67.96)
R33 (Retention of urine)	12.26 (4.18,19.66)		M70 (Soft tissue disorders related to use, overuse and pressure)	23.22 (5.98,37.30)		I47_I49 (cardiac arrhythmias)	16.34 (10.46,21.83)		R06 (Abnormalities of breathing)	17.08 (8.60,24.77)
R41 (Other symptoms and signs involving cognitive functions and awareness)	16.11 (4.62,26.22)		M79 (Other and unspecified soft tissue disorders, not elsewhere classified)	6.19 (-1.78,13.54)		I50 (Heart failure)	32.52 (23.31,40.62)		R13 (Aphagia and dysphagia)	12.89 (3.62,21.27)
R54 (Age-related physical debility)	20.11 (1.41,35.26)		N17 (Acute kidney failure)	21.85 (13.47,29.42)		I51 (Complications and ill-defined descriptions of heart disease)	17.17 (7.97,25.45)		R21 (Rash and other nonspecific skin eruption)	26.06 (8.89,40.00)
S01 (Open wound of head)	9.93 (-4.44,22.33)		N18 (Chronic kidney disease (CKD))	11.36 (2.21,19.65)		I63 (Cerebral infarction)	23.96 (11.63,34.56)		R26 (Abnormalities of gait and mobility)	24.58 (15.38,32.78)
S22 (Fracture of rib (s), sternum and thoracic spine)	21.35 (5.77,34.35)		N28 (Other disorders of kidney and ureter, not elsewhere classified)	14.97 (-0.28,27.89)		I67 (Other cerebrovascular diseases)	17.45 (4.71,28.48)		R29 (Other symptoms and signs involving the nervous and musculoskeletal systems)	18.47 (10.35,25.86)
ST_others (Other injury, poisoning and certain other consequences of external causes)	13.94 (7.77,19.69)		N39 (Other disorders of urinary system)	13.11 (4.70,20.77)		I69 (Sequelae of cerebrovascular disease)	36.37 (9.97,55.03)		R32 (Unspecified urinary incontinence)	22.25 (7.96,34.33)
VY_others (Other external causes of morbidity and mortality)	9.40 (2.83,15.52)		R_others (Other symptoms, signs and abnormal clinical and laboratory findings, not elsewhere classified)	16.12 (3.71,26.93)		I70 (Atherosclerosis)	18.73 (-7.16,38.36)		R41 (Other symptoms and signs involving cognitive functions and awareness)	4.76 (-7.23,15.40)
W01 (Fall on same level from slipping, tripping and stumbling)	8.40 (-0.92,16.87)		R29 (Other symptoms and signs involving the nervous and musculoskeletal systems)	16.20 (5.72,25.51)		I73 (Other peripheral vascular diseases)	12.96 (-1.63,25.45)		R53 (Malaise and fatigue)	11.85 (-0.77,22.89)
W19 (Unspecified fall)	12.24 (1.66,21.68)		R41 (Other symptoms and signs involving cognitive functions and awareness)	10.89 (-3.53,23.31)		I74 (Arterial embolism and thrombosis)	19.27 (5.79,30.82)		R55 (Syncope and collapse)	8.56 (-0.46,16.78)
X59 (Exposure to unspecified factor)	11.93 (-6.66,27.28)		R54 (Age-related physical debility)	11.41 (-13.39,30.79)		I77 (Other disorders of arteries and arterioles)	43.90 (19.96,60.68)		R94 (Abnormal results of function studies)	12.04 (1.48,21.46)
Y52 (Agents primarily affecting the cardiovascular system)	37.72 (12.13,55.86)		R56 (Convulsions, not elsewhere classified)	11.15 (-14.20,30.87)		I89 (Other noninfective disorders of lymphatic vessels and lymph nodes)	39.15 (17.81,54.94)		W18 (Other slipping, tripping and stumbling and falls)	26.27 (13.00,37.51)
Y95 (Nosocomial condition)	24.65 (10.61,36.48)		R60 (Edema, not elsewhere classified)	16.28 (-1.54,30.97)		I95 (Hypotension)	22.27 (13.82,29.90)		W19 (Unspecified fall)	12.27 (1.87,21.57)
a Population attributable fractions were calculated among diseases associated sleep duration in the main analysis.			ST_others (Other injury, poisoning and certain other consequences of external causes)	9.27 (1.55,16.38)		J_copd (Chronic obstructive pulmonary disease)	27.65 (19.18,35.23)		Y95 (Nosocomial condition)	21.41 (7.26,33.40)
			VY_others (Other external causes of morbidity and mortality)	8.87 (0.90,16.20)		J_others (Other diseases of the respiratory system)	20.34 (1.81,35.37)		a Population attributable fractions were calculated among diseases associated inter-daily stability in the main analysis.
			W18 (Other slipping, tripping and stumbling and falls)	27.20 (10.35,40.89)		J12_J18 (Pneumonia)	24.63 (17.65,31.02)
			X59 (Exposure to unspecified factor)	30.08 (9.64,45.89)		J20_J22 (Other acute lower respiratory infections)	17.02 (8.48,24.75)
			a Population attributable fractions were calculated among diseases associated sleep onset timing in the main analysis.			J45_J46 (Asthma and Status asthmaticus)	9.89 (-0.06,18.84)
						J69 (Pneumonitis due to solids and liquids)	42.17 (21.35,57.47)
						J84 (Other interstitial pulmonary diseases)	29.70 (10.72,44.64)
						J90_J91 (Pleural effusion)	20.60 (11.21,29.00)
						J96 (Respiratory failure, not elsewhere classified)	26.68 (12.59,38.51)
						J98 (Other respiratory disorders)	19.38 (10.33,27.52)
						K_others (Other diseases of the digestive system)	17.98 (5.59,28.75)
						K21 (Gastro-esophageal reflux disease)	7.58 (2.02,12.83)
						K22 (Other diseases of esophagus)	16.79 (7.80,24.91)
						K31 (Other diseases of stomach and duodenum)	8.09 (-0.76,16.16)
						K55 (Vascular disorders of intestine)	33.26 (13.73,48.36)
						K56 (Paralytic ileus and intestinal obstruction without hernia)	20.75 (8.75,31.18)
						K57 (Diverticular disease of intestine)	13.24 (8.66,17.59)
						K59 (Other functional intestinal disorders)	19.86 (13.19,26.02)
						K63 (Other diseases of intestine)	11.89 (5.65,17.72)
						K70_K77 (Diseases of liver)	18.78 (9.07,27.45)
						K74 (Fibrosis and cirrhosis of liver)	39.14 (7.40,60.00)
						K76 (Other diseases of liver)	19.39 (8.88,28.69)
						K80 (Cholelithiasis)	24.38 (15.72,32.15)
						K81 (Cholecystitis)	22.21 (0.97,38.89)
						K83 (Other diseases of biliary tract)	20.34 (2.66,34.82)
						K86 (Other diseases of pancreas)	29.26 (8.27,45.44)
						K92 (Other diseases of digestive system)	11.25 (2.76,19.00)
						M_others (Other diseases of the musculoskeletal system and connective tissue)	23.35 (12.55,32.82)
						M13 (Other arthritis)	9.47 (2.62,15.85)
						M19 (Other and unspecified osteoarthritis)	9.85 (3.76,15.56)
						M25 (Other joint disorder, not elsewhere classified)	14.93 (7.70,21.58)
						M47 (Spondylosis)	16.17 (7.15,24.31)
						M48 (Other spondylopathies)	26.01 (15.44,35.25)
						M54 (Dorsalgia)	11.17 (4.02,17.78)
						M79 (Other and unspecified soft tissue disorders, not elsewhere classified)	2.82 (-4.70,9.79)
						M80 (Osteoporosis with current pathological fracture)	44.97 (20.75,61.79)
						M81 (Osteoporosis without current pathological fracture)	20.34 (12.42,27.54)
						N13 (Obstructive and reflux uropathy)	25.20 (11.27,36.94)
						N17 (Acute kidney failure)	32.51 (24.85,39.40)
						N18 (Chronic kidney disease (CKD))	22.54 (14.16,30.11)
						N28 (Other disorders of kidney and ureter, not elsewhere classified)	24.45 (10.82,35.99)
						N30 (Cystitis)	26.98 (11.95,39.44)
						N32 (Other disorders of bladder)	13.92 (3.11,23.53)
						N39 (Other disorders of urinary system)	21.82 (14.29,28.69)
						N40 (Benign prostatic hyperplasia)	9.23 (0.92,16.85)
						N48 (Other disorders of penis)	30.53 (10.22,46.25)
						R_others (Other symptoms, signs and abnormal clinical and laboratory findings, not elsewhere classified)	20.31 (9.02,30.20)
						R00 (Abnormalities of heart beat)	18.31 (10.21,25.67)
						R03 (Abnormal blood-pressure reading, without diagnosis)	16.18 (0.36,29.49)
						R04 (Hemorrhage from respiratory passages)	37.74 (23.77,49.16)
						R05 (Cough)	19.57 (5.61,31.48)
						R06 (Abnormalities of breathing)	23.40 (14.25,31.58)
						R07 (Pain in throat and chest)	12.19 (5.68,18.26)
						R11 (Nausea and vomiting)	12.30 (4.01,19.87)
						R13 (Aphagia and dysphagia)	10.07 (-0.41,19.45)
						R18 (Ascites)	28.96 (10.33,43.72)
						R25 (Abnormal involuntary movements)	33.76 (8.82,51.88)
						R26 (Abnormalities of gait and mobility)	43.73 (34.04,52.00)
						R29 (Other symptoms and signs involving the nervous and musculoskeletal systems)	33.59 (24.66,41.46)
						R32 (Unspecified urinary incontinence)	28.14 (11.44,41.70)
						R33 (Retention of urine)	16.29 (7.47,24.27)
						R41 (Other symptoms and signs involving cognitive functions and awareness)	19.21 (6.15,30.45)
						R45 (Symptoms and signs involving emotional state)	29.55 (7.57,46.29)
						R50 (Fever of other and unknown origin)	16.95 (4.05,28.12)
						R52 (Pain, unspecified)	30.73 (2.07,51.00)
						R53 (Malaise and fatigue)	16.79 (2.82,28.75)
						R54 (Age-related physical debility)	49.60 (32.05,62.61)
						R55 (Syncope and collapse)	9.86 (-0.27,18.96)
						R59 (Enlarged lymph nodes)	16.41 (-1.61,31.24)
						R60 (Edema, not elsewhere classified)	33.44 (18.08,45.91)
						R63 (Symptoms and signs concerning food and fluid intake)	14.26 (5.26,22.41)
						R68 (Other general symptoms and signs)	36.85 (10.51,55.43)
						R69 (Illness, unspecified)	12.91 (4.47,20.61)
						R91 (Abnormal findings on diagnostic imaging of lung)	9.35 (-8.41,24.21)
						R93 (Abnormal findings on diagnostic imaging of other body structures)	18.89 (5.80,30.16)
						R94 (Abnormal results of function studies)	23.79 (12.93,33.29)
						S00 (Superficial injury of head)	19.01 (3.96,31.70)
						S01 (Open wound of head)	18.44 (3.19,31.30)
						ST_others (Other injury, poisoning and certain other consequences of external causes)	9.00 (1.94,15.55)
						T81 (Complications of procedures, not elsewhere classified)	13.63 (4.54,21.85)
						T82 (Complications of cardiac and vascular prosthetic devices, implants and grafts)	18.97 (-1.52,35.32)
						T83 (Complications of genitourinary prosthetic devices, implants and grafts)	39.82 (19.81,54.83)
						VY_others (Other external causes of morbidity and mortality)	7.87 (0.57,14.63)
						W01 (Fall on same level from slipping, tripping and stumbling)	16.71 (6.53,25.78)
						W10 (Fall on and from stairs and steps)	15.37 (-3.25,30.63)
						W18 (Other slipping, tripping and stumbling and falls)	12.69 (-5.00,27.41)
						W19 (Unspecified fall)	20.51 (8.96,30.60)
						Y42 (Hormones and their synthetic substitutes and antagonists, not elsewhere classified)	33.47 (-0.28,55.86)
						Y52 (Agents primarily affecting the cardiovascular system)	49.55 (20.85,67.84)
						Y83 (Surgical operation and other surgical procedures as the cause of abnormal reaction of the patient, or of later complication, without mention of misadventure at the time of the procedure)	10.69 (3.16,17.63)
						Y95 (Nosocomial condition)	30.68 (14.55,43.77)
						a Population attributable fractions were calculated among diseases associated relative amplitude in the main analysis.

## Sheet: ST7 - Subgroup analysis by sex
Supplementary Table 7. Association of sleep traits and risks of disease incidence, stratified by sex
Outcomes a	Sleep duration (hours/day)				P for interaction	FDR-adjusted P for interaction		Outcomes a	Sleep onset timing					P for interaction	FDR-adjusted P for interaction		Outcomes a	Relative amplitude * -1				P for interaction	FDR-adjusted P for interaction		Outcomes a	Inter-daily stability * -1				P for interaction	FDR-adjusted P for interaction		Outcomes a	Sleep efficiency * -1				P for interaction	FDR-adjusted P for interaction		Outcomes a	Number of awake				P for interaction	FDR-adjusted P for interaction		Outcomes a
	< 6	6-7	7-8	≥ 8					< 22	22-23	23-23:30	23:30-00:30	≥ 00:30					Q1	Q2	Q3	Q4					Q1	Q2	Q3	Q4					Q1	Q2	Q3	Q4					<1	1-2	2-3	≥3
D50 (Iron deficiency anemia)					0.599666	0.915562		D50 (Iron deficiency anemia)						0.65077	0.923499		A00_A09 (Intestinal infectious diseases)					0.764082	0.953708		A00_A09 (Intestinal infectious diseases)					0.361664	0.864958		D50 (Iron deficiency anemia)					0.493949	0.889108		G20 (Parkinson's disease)					0.652033	0.917676		A00_A09 (Intestinal infectious diseases)
Female	1.47 (1.24,1.74)	1.03 (0.88,1.21)	1	0.98 (0.73,1.31)				Female	1.10 (0.74,1.62)	1.03 (0.82,1.28)	1	1.10 (0.91,1.32)	1.58 (1.30,1.91)				Female	1	1.19 (1.01,1.40)	1.23 (1.05,1.45)	1.49 (1.27,1.76)				Female	1	1.03 (0.88,1.19)	1.11 (0.95,1.29)	1.30 (1.11,1.52)				Female	1	1.00 (0.84,1.19)	1.00 (0.83,1.19)	1.34 (1.12,1.60)				Female	1	0.65 (0.41,1.04)	0.46 (0.23,0.91)	0.57 (0.27,1.21)				Female
Male	1.59 (1.31,1.93)	1.25 (1.03,1.52)	1	1.09 (0.75,1.59)				Male	1.23 (0.84,1.78)	0.82 (0.64,1.05)	1	0.97 (0.80,1.18)	1.38 (1.13,1.69)				Male	1	1.21 (0.99,1.48)	1.17 (0.96,1.43)	1.56 (1.29,1.88)				Male	1	0.89 (0.74,1.08)	1.10 (0.92,1.32)	1.09 (0.91,1.31)				Male	1	1.12 (0.91,1.38)	0.99 (0.81,1.22)	1.21 (1.00,1.47)				Male	1	0.92 (0.65,1.31)	0.61 (0.40,0.94)	0.56 (0.36,0.87)				Male
D64 (Other anemias)					0.541806	0.895157		D64 (Other anemias)						0.233737	0.841452		A41 (Other sepsis)					0.319155	0.909591		A41 (Other sepsis)					0.534252	0.900069		D64 (Other anemias)					0.164019	0.849915		I82 (Other venous embolism and thrombosis)					0.50196	0.884899		A41 (Other sepsis)
Female	1.42 (1.21,1.67)	1.01 (0.87,1.17)	1	0.82 (0.61,1.10)				Female	1.19 (0.83,1.72)	1.09 (0.89,1.34)	1	1.05 (0.88,1.25)	1.56 (1.29,1.87)				Female	1	1.06 (0.81,1.38)	1.20 (0.93,1.55)	1.54 (1.19,1.98)				Female	1	1.12 (0.89,1.42)	1.37 (1.08,1.73)	1.28 (0.99,1.65)				Female	1	1.01 (0.85,1.20)	1.24 (1.05,1.47)	1.37 (1.15,1.64)				Female	1	0.89 (0.76,1.04)	0.89 (0.74,1.08)	0.68 (0.53,0.87)				Female
Male	1.42 (1.19,1.69)	1.09 (0.91,1.30)	1	1.08 (0.77,1.51)				Male	1.61 (1.14,2.26)	1.12 (0.89,1.41)	1	1.30 (1.07,1.57)	1.56 (1.28,1.91)				Male	1	1.05 (0.81,1.35)	1.53 (1.22,1.93)	1.81 (1.44,2.26)				Male	1	1.00 (0.79,1.25)	1.23 (1.00,1.52)	1.40 (1.14,1.72)				Male	1	0.96 (0.79,1.17)	0.95 (0.78,1.15)	1.15 (0.97,1.37)				Male	1	0.93 (0.76,1.15)	0.88 (0.70,1.11)	0.87 (0.69,1.09)				Male
E10_E14 (Diabetes mellitus)					0.93041	0.9882		E05 (Thyrotoxicosis [hyperthyroidism])						0.937493	0.986531		A49 (Bacterial infection of unspecified site)					0.499044	0.884316		D50 (Iron deficiency anemia)					0.0481076	0.747855		E11 (Type 2 diabetes mellitus)					0.39942	0.887023		M19 (Other and unspecified osteoarthritis)					0.0405244	0.923957		B37 (Candidiasis)
Female	1.47 (1.21,1.78)	1.17 (0.98,1.41)	1	0.98 (0.69,1.39)				Female	0.91 (0.32,2.58)	1.58 (0.98,2.55)	1	1.39 (0.90,2.14)	1.93 (1.23,3.03)				Female	1	2.25 (1.03,4.89)	2.05 (0.93,4.53)	3.06 (1.42,6.59)				Female	1	1.13 (0.95,1.35)	1.19 (1.00,1.43)	1.20 (1.00,1.46)				Female	1	1.10 (0.91,1.33)	1.15 (0.95,1.39)	1.14 (0.93,1.40)				Female	1	0.99 (0.89,1.10)	1.01 (0.89,1.15)	1.22 (1.06,1.40)				Female
Male	1.40 (1.18,1.67)	1.14 (0.95,1.36)	1	1.09 (0.77,1.55)				Male	1.71 (0.47,6.24)	1.42 (0.61,3.29)	1	1.42 (0.69,2.92)	1.82 (0.86,3.84)				Male	1	1.14 (0.60,2.16)	1.50 (0.82,2.75)	1.86 (1.04,3.32)				Male	1	0.99 (0.81,1.21)	0.88 (0.72,1.09)	1.24 (1.03,1.50)				Male	1	0.99 (0.83,1.19)	1.04 (0.87,1.23)	1.22 (1.04,1.43)				Male	1	1.23 (1.06,1.42)	1.07 (0.91,1.27)	1.18 (1.01,1.39)				Male
E11 (Type 2 diabetes mellitus)					0.933532	0.985395		E10_E14 (Diabetes mellitus)						0.223336	0.821301		D50 (Iron deficiency anemia)					0.337199	0.873652		D64 (Other anemias)					0.258207	0.849104		E66 (Overweight and obesity)					0.086743	0.76067		M46 (Other inflammatory spondylopathies)					0.0795877	0.777686		D50 (Iron deficiency anemia)
Female	1.49 (1.24,1.79)	1.14 (0.95,1.36)	1	0.94 (0.67,1.33)				Female	0.98 (0.62,1.55)	0.97 (0.75,1.25)	1	1.14 (0.92,1.40)	1.48 (1.19,1.84)				Female	1	1.16 (0.96,1.41)	1.33 (1.10,1.61)	1.40 (1.16,1.70)				Female	1	1.08 (0.91,1.28)	1.21 (1.02,1.44)	1.48 (1.24,1.76)				Female	1	0.96 (0.84,1.10)	1.09 (0.95,1.24)	1.33 (1.16,1.52)				Female	1	1.12 (0.79,1.59)	1.54 (1.04,2.26)	1.81 (1.20,2.73)				Female
Male	1.53 (1.30,1.79)	1.15 (0.97,1.35)	1	1.08 (0.78,1.48)				Male	0.75 (0.51,1.10)	0.95 (0.77,1.17)	1	0.86 (0.72,1.02)	1.13 (0.95,1.36)				Male	1	1.10 (0.89,1.37)	1.10 (0.88,1.36)	1.45 (1.18,1.77)				Male	1	1.07 (0.88,1.29)	1.09 (0.90,1.32)	1.33 (1.11,1.60)				Male	1	0.99 (0.84,1.16)	0.96 (0.82,1.13)	1.09 (0.94,1.26)				Male	1	1.23 (0.76,2.01)	0.72 (0.39,1.34)	1.34 (0.80,2.24)				Male
E66 (Overweight and obesity)					0.325663	0.87013		E11 (Type 2 diabetes mellitus)						0.313018	0.899598		D64 (Other anemias)					0.960201	0.995117		D70 (Neutropenia)					0.222865	0.828475		F10_F19 (Mental and behavioural disorders due to psychoactive substance use)					0.970281	0.993522		N18 (Chronic kidney disease (CKD))					0.0436932	0.830171		D64 (Other anemias)
Female	1.56 (1.37,1.77)	1.13 (1.00,1.28)	1	1.04 (0.83,1.31)				Female	0.76 (0.47,1.25)	0.99 (0.77,1.27)	1	1.14 (0.93,1.40)	1.61 (1.30,1.98)				Female	1	1.16 (0.96,1.40)	1.29 (1.07,1.56)	1.74 (1.45,2.09)				Female	1	1.44 (1.05,1.97)	1.36 (0.97,1.91)	1.64 (1.17,2.31)				Female	1	1.31 (1.06,1.63)	1.21 (0.97,1.50)	1.43 (1.14,1.78)				Female	1	0.88 (0.75,1.03)	0.81 (0.66,0.99)	1.24 (1.01,1.51)				Female
Male	1.33 (1.15,1.53)	1.06 (0.92,1.23)	1	0.88 (0.64,1.20)				Male	0.70 (0.48,1.02)	0.96 (0.79,1.16)	1	0.93 (0.79,1.09)	1.23 (1.04,1.45)				Male	1	1.19 (0.97,1.47)	1.23 (1.00,1.51)	1.71 (1.41,2.07)				Male	1	0.92 (0.63,1.34)	0.94 (0.64,1.36)	1.25 (0.88,1.79)				Male	1	1.27 (1.01,1.60)	1.25 (1.00,1.56)	1.52 (1.24,1.86)				Male	1	1.03 (0.87,1.23)	1.18 (0.98,1.42)	1.29 (1.08,1.54)				Male
E87 (Other disorders of fluid, electrolyte and acid-base balance)					0.328176	0.863355		E27 (Other disorders of adrenal gland)						0.599266	0.919054		E_others (Other endocrine, nutritional and metabolic diseases)					0.184715	0.820424		E10_E14 (Diabetes mellitus)					0.896185	0.985516		G47 (Sleep disorders)					0.0926634	0.754545		R56 (Convulsions, not elsewhere classified)					0.925201	0.985728		D69 (Purpura and other hemorrhagic conditions)
Female	1.43 (1.21,1.69)	1.18 (1.01,1.37)	1	0.89 (0.66,1.21)				Female	3.78 (1.26,11.36)	1.40 (0.58,3.39)	1	0.97 (0.43,2.20)	2.53 (1.17,5.45)				Female	1	0.86 (0.59,1.26)	1.13 (0.79,1.63)	1.75 (1.24,2.48)				Female	1	1.19 (0.97,1.46)	1.24 (1.01,1.53)	1.52 (1.23,1.87)				Female	1	1.23 (0.89,1.69)	0.96 (0.68,1.36)	1.70 (1.23,2.34)				Female	1	1.83 (1.15,2.90)	1.83 (1.07,3.12)	1.93 (1.07,3.48)				Female
Male	1.22 (1.04,1.44)	0.98 (0.83,1.16)	1	0.95 (0.68,1.32)				Male	1.98 (0.40,9.92)	0.77 (0.22,2.72)	1	1.38 (0.54,3.53)	2.30 (0.90,5.91)				Male	1	1.24 (0.78,1.96)	1.75 (1.14,2.68)	1.76 (1.15,2.68)				Male	1	1.34 (1.09,1.64)	1.34 (1.10,1.64)	1.58 (1.31,1.91)				Male	1	0.83 (0.61,1.12)	0.98 (0.74,1.29)	1.21 (0.94,1.55)				Male	1	1.64 (1.03,2.61)	1.42 (0.85,2.37)	1.82 (1.13,2.94)				Male
F00_F03 (Dementia)					0.324104	0.886748		E55 (Vitamin D deficiency)						0.309891	0.898159		E03 (Other hypothyroidism)					0.413119	0.89422		E11 (Type 2 diabetes mellitus)					0.517177	0.893306		J_copd (Chronic obstructive pulmonary disease)					0.0123686	1		T82 (Complications of cardiac and vascular prosthetic devices, implants and grafts)					0.337912	0.868916		D70 (Neutropenia)
Female	1.22 (0.85,1.77)	1.05 (0.74,1.48)	1	1.67 (1.00,2.78)				Female	2.17 (1.30,3.60)	1.34 (0.94,1.90)	1	1.51 (1.12,2.05)	1.77 (1.29,2.43)				Female	1	1.12 (0.92,1.36)	1.09 (0.90,1.33)	1.32 (1.08,1.60)				Female	1	1.12 (0.92,1.37)	1.34 (1.10,1.64)	1.61 (1.31,1.96)				Female	1	1.17 (0.95,1.44)	1.69 (1.38,2.06)	1.48 (1.20,1.84)				Female	1	1.37 (0.88,2.12)	1.45 (0.87,2.41)	2.18 (1.32,3.63)				Female
Male	1.75 (1.23,2.48)	1.12 (0.77,1.62)	1	0.96 (0.47,1.98)				Male	1.31 (0.65,2.64)	0.68 (0.40,1.16)	1	0.97 (0.65,1.44)	1.23 (0.82,1.85)				Male	1	0.92 (0.65,1.29)	1.22 (0.89,1.66)	1.23 (0.90,1.67)				Male	1	1.30 (1.09,1.56)	1.33 (1.11,1.59)	1.59 (1.34,1.89)				Male	1	1.04 (0.83,1.30)	1.09 (0.88,1.35)	1.36 (1.12,1.65)				Male	1	1.18 (0.80,1.73)	1.24 (0.83,1.88)	1.35 (0.91,2.01)				Male
F10_F19 (Mental and behavioural disorders due to psychoactive substance use)					0.400288	0.883216		E66 (Overweight and obesity)						0.172879	0.832739		E07 (Other disorders of thyroid)					0.0453324	0.775184		E21 (Hyperparathyroidism and other disorders of parathyroid gland)					0.654928	0.914226		J12_J18 (Pneumonia)					0.586024	0.906879		a Analyses were calculated among diseases associated waking number in the main analysis.								E10_E14 (Diabetes mellitus)
Female	1.17 (0.96,1.43)	0.97 (0.81,1.17)	1	1.16 (0.84,1.60)				Female	1.04 (0.78,1.40)	0.96 (0.81,1.14)	1	1.20 (1.04,1.38)	1.48 (1.28,1.72)				Female	1	2.52 (1.22,5.18)	2.24 (1.07,4.68)	2.16 (1.01,4.60)				Female	1	1.19 (0.74,1.92)	1.44 (0.89,2.32)	2.07 (1.29,3.31)				Female	1	1.08 (0.91,1.29)	1.31 (1.10,1.56)	1.30 (1.08,1.56)												Female
Male	1.53 (1.26,1.86)	1.18 (0.97,1.44)	1	1.06 (0.71,1.57)				Male	1.09 (0.81,1.48)	1.07 (0.89,1.28)	1	1.01 (0.87,1.18)	1.29 (1.10,1.52)				Male	1	1.56 (0.26,9.46)	1.38 (0.23,8.44)	5.66 (1.25,25.72)				Male	1	1.22 (0.45,3.28)	1.74 (0.70,4.31)	1.67 (0.67,4.15)				Male	1	0.98 (0.83,1.17)	1.12 (0.95,1.32)	1.14 (0.98,1.32)												Male
G47 (Sleep disorders)					0.0796899	0.757054		E86 (Volume depletion)						0.0421329	0.847615		E10_E14 (Diabetes mellitus)					0.030242	0.795597		E66 (Overweight and obesity)					0.0794195	0.798867		J96 (Respiratory failure, not elsewhere classified)					0.0712064	0.869735										E11 (Type 2 diabetes mellitus)
Female	1.35 (1.00,1.82)	0.94 (0.71,1.26)	1	0.92 (0.54,1.58)				Female	0.77 (0.37,1.60)	1.28 (0.91,1.78)	1	1.23 (0.92,1.64)	1.38 (1.01,1.88)				Female	1	1.07 (0.85,1.35)	1.18 (0.95,1.48)	1.55 (1.25,1.92)				Female	1	1.24 (1.07,1.43)	1.23 (1.06,1.42)	1.61 (1.40,1.85)				Female	1	1.46 (0.99,2.15)	2.29 (1.59,3.30)	2.36 (1.61,3.45)												Female
Male	2.24 (1.69,2.96)	1.37 (1.02,1.83)	1	0.82 (0.42,1.61)				Male	1.55 (0.97,2.46)	0.86 (0.62,1.21)	1	0.92 (0.70,1.20)	1.37 (1.04,1.80)				Male	1	1.51 (1.20,1.90)	1.80 (1.44,2.24)	2.43 (1.98,3.00)				Male	1	1.11 (0.94,1.31)	1.15 (0.98,1.35)	1.40 (1.20,1.64)				Male	1	1.19 (0.85,1.65)	1.27 (0.93,1.74)	1.47 (1.10,1.97)												Male
G56 (Mononeuropathies of upper limb)					0.90523	0.992271		E87 (Other disorders of fluid, electrolyte and acid-base balance)						0.0719643	0.848683		E11 (Type 2 diabetes mellitus)					0.0820233	0.758161		E83 (Disorders of mineral metabolism)					0.888766	0.986877		K62 (Other diseases of anus and rectum)					0.270901	0.857852										E16 (Other disorders of pancreatic internal secretion)
Female	1.44 (1.15,1.82)	1.09 (0.88,1.34)	1	0.88 (0.58,1.34)				Female	0.90 (0.61,1.34)	0.92 (0.75,1.14)	1	0.91 (0.76,1.08)	1.26 (1.05,1.52)				Female	1	1.13 (0.90,1.42)	1.31 (1.05,1.63)	1.71 (1.38,2.12)				Female	1	1.12 (0.85,1.48)	1.31 (0.99,1.74)	1.57 (1.18,2.09)				Female	1	1.13 (0.96,1.33)	1.09 (0.92,1.28)	1.11 (0.92,1.33)												Female
Male	1.29 (0.95,1.76)	1.08 (0.79,1.48)	1	0.91 (0.48,1.72)				Male	1.58 (1.17,2.12)	0.92 (0.74,1.14)	1	0.90 (0.76,1.08)	1.16 (0.97,1.40)				Male	1	1.54 (1.25,1.91)	1.87 (1.52,2.28)	2.52 (2.08,3.05)				Male	1	1.00 (0.73,1.35)	1.17 (0.88,1.57)	1.33 (1.00,1.77)				Male	1	1.05 (0.87,1.27)	1.18 (0.99,1.41)	1.29 (1.09,1.52)												Male
I05_I09 (Chronic rheumatic heart diseases)					0.857963	0.987958		F10_F19 (Mental and behavioural disorders due to psychoactive substance use)						0.349271	0.865584		E14 (Unspecified diabetes mellitus)					0.485989	0.884086		E86 (Volume depletion)					0.821154	0.97512		M17 (Osteoarthritis of knee)					0.186064	0.81582										E53 (Deficiency of other B group vitamins)
Female	1.37 (1.06,1.75)	1.06 (0.83,1.34)	1	0.70 (0.43,1.15)				Female	1.27 (0.82,1.99)	1.09 (0.84,1.43)	1	1.33 (1.06,1.66)	1.37 (1.08,1.74)				Female	1	0.79 (0.46,1.34)	0.94 (0.57,1.57)	1.34 (0.83,2.18)				Female	1	1.04 (0.79,1.36)	1.15 (0.87,1.51)	1.34 (1.01,1.78)				Female	1	1.05 (0.91,1.21)	1.09 (0.94,1.27)	1.26 (1.08,1.47)												Female
Male	1.30 (1.03,1.63)	1.08 (0.85,1.36)	1	0.90 (0.56,1.43)				Male	1.74 (1.23,2.46)	0.99 (0.77,1.28)	1	1.13 (0.92,1.39)	1.58 (1.28,1.95)				Male	1	1.05 (0.59,1.86)	1.49 (0.89,2.51)	2.24 (1.38,3.64)				Male	1	0.90 (0.68,1.20)	1.02 (0.78,1.34)	1.31 (1.01,1.70)				Male	1	1.16 (0.96,1.40)	1.26 (1.06,1.51)	1.19 (1.00,1.41)												Male
I10 (Essential (primary) hypertension)					0.470562	0.874631		F32_F33 (Depressive episode and Recurrent depressive disorder)						0.0793804	0.82267		E16 (Other disorders of pancreatic internal secretion)					0.5794	0.908967		E87 (Other disorders of fluid, electrolyte and acid-base balance)					0.176593	0.827326		M19 (Other and unspecified osteoarthritis)					0.99795	0.99795										E55 (Vitamin D deficiency)
Female	1.18 (1.07,1.30)	0.99 (0.90,1.08)	1	1.00 (0.85,1.18)				Female	1.46 (1.03,2.06)	1.22 (0.99,1.51)	1	1.16 (0.97,1.40)	1.60 (1.32,1.95)				Female	1	0.88 (0.48,1.60)	1.29 (0.74,2.23)	1.61 (0.94,2.75)				Female	1	0.92 (0.77,1.09)	1.18 (0.99,1.39)	1.26 (1.06,1.51)				Female	1	1.06 (0.94,1.19)	1.11 (0.99,1.26)	1.26 (1.11,1.43)												Female
Male	1.25 (1.13,1.38)	1.08 (0.98,1.19)	1	1.00 (0.82,1.23)				Male	1.22 (0.80,1.85)	0.85 (0.64,1.12)	1	0.85 (0.67,1.08)	0.98 (0.76,1.25)				Male	1	1.45 (0.73,2.86)	1.75 (0.92,3.35)	2.58 (1.40,4.74)				Male	1	0.97 (0.81,1.17)	0.96 (0.80,1.15)	1.24 (1.04,1.48)				Male	1	1.07 (0.89,1.28)	1.13 (0.96,1.34)	1.26 (1.08,1.48)												Male
I20_I25 (Ischaemic heart diseases)					0.0311234	0.87029		F41 (Other anxiety disorders)						0.996005	0.998926		E53 (Deficiency of other B group vitamins)					0.132884	0.841598		F05 (Delirium due to known physiological condition)					0.36584	0.86887		M65 (Synovitis and tenosynovitis)					0.383953	0.887242										E66 (Overweight and obesity)
Female	1.33 (1.15,1.55)	1.01 (0.88,1.16)	1	1.02 (0.79,1.31)				Female	1.21 (0.88,1.65)	1.04 (0.87,1.25)	1	1.10 (0.94,1.29)	1.23 (1.04,1.46)				Female	1	1.27 (0.75,2.15)	1.33 (0.79,2.23)	2.20 (1.35,3.59)				Female	1	0.84 (0.58,1.21)	0.85 (0.57,1.26)	1.70 (1.19,2.42)				Female	1	0.98 (0.77,1.25)	1.03 (0.80,1.32)	1.30 (1.01,1.67)												Female
Male	1.20 (1.06,1.35)	1.10 (0.97,1.24)	1	0.95 (0.74,1.21)				Male	1.28 (0.84,1.96)	1.08 (0.82,1.42)	1	1.11 (0.88,1.40)	1.24 (0.97,1.58)				Male	1	1.00 (0.53,1.89)	2.28 (1.32,3.93)	2.31 (1.34,3.96)				Male	1	0.88 (0.62,1.24)	1.27 (0.92,1.74)	1.70 (1.25,2.30)				Male	1	1.04 (0.71,1.53)	1.43 (1.01,2.02)	1.58 (1.14,2.19)												Male
I21 (Acute myocardial infarction)					0.650783	0.919702		G47 (Sleep disorders)						0.809312	0.978038		E55 (Vitamin D deficiency)					0.445896	0.871409		F10_F19 (Mental and behavioural disorders due to psychoactive substance use)					0.0418158	0.893814		M75 (Shoulder lesions)					0.529774	0.901407										E83 (Disorders of mineral metabolism)
Female	1.39 (1.09,1.79)	1.19 (0.94,1.50)	1	1.18 (0.79,1.78)				Female	1.02 (0.52,1.99)	0.86 (0.58,1.27)	1	0.93 (0.67,1.28)	1.38 (0.99,1.93)				Female	1	1.39 (0.99,1.94)	1.90 (1.38,2.60)	2.38 (1.74,3.25)				Female	1	1.18 (0.95,1.47)	1.21 (0.97,1.51)	1.51 (1.22,1.88)				Female	1	1.20 (0.96,1.49)	1.08 (0.86,1.36)	1.31 (1.03,1.66)												Female
Male	1.30 (1.08,1.55)	1.09 (0.91,1.30)	1	0.85 (0.58,1.25)				Male	0.75 (0.40,1.41)	0.92 (0.66,1.29)	1	1.08 (0.82,1.42)	1.55 (1.17,2.04)				Male	1	1.12 (0.69,1.81)	1.21 (0.76,1.92)	1.87 (1.22,2.86)				Male	1	0.99 (0.81,1.22)	0.99 (0.81,1.21)	1.12 (0.92,1.36)				Male	1	0.96 (0.71,1.29)	1.07 (0.81,1.42)	1.27 (0.98,1.65)												Male
I25 (Chronic ischemic heart disease)					0.0154279	0.753764		I05_I09 (Chronic rheumatic heart diseases)						0.783886	0.957461		E66 (Overweight and obesity)					0.348746	0.876993		G20 (Parkinson's disease)					0.459771	0.859244		M81 (Osteoporosis without current pathological fracture)					0.724109	0.94521										E86 (Volume depletion)
Female	1.32 (1.12,1.54)	0.96 (0.82,1.11)	1	0.98 (0.74,1.29)				Female	1.10 (0.61,1.97)	0.98 (0.71,1.36)	1	1.08 (0.83,1.42)	1.44 (1.08,1.92)				Female	1	1.23 (1.04,1.45)	1.59 (1.36,1.86)	1.97 (1.69,2.29)				Female	1	1.27 (0.70,2.32)	2.03 (1.14,3.60)	2.23 (1.21,4.11)				Female	1	1.17 (1.01,1.35)	1.23 (1.05,1.43)	1.28 (1.09,1.51)												Female
Male	1.20 (1.06,1.35)	1.11 (0.99,1.25)	1	0.98 (0.77,1.25)				Male	0.89 (0.52,1.54)	1.17 (0.88,1.57)	1	1.02 (0.80,1.32)	1.42 (1.09,1.84)				Male	1	1.29 (1.08,1.55)	1.58 (1.34,1.88)	1.78 (1.51,2.11)				Male	1	1.61 (1.00,2.58)	1.55 (0.96,2.49)	2.67 (1.71,4.18)				Male	1	1.28 (0.86,1.90)	1.08 (0.72,1.61)	1.35 (0.94,1.95)												Male
I47_I49 (cardiac arrhythmias)					0.570147	0.911169		I10 (Essential (primary) hypertension)						0.820599	0.977857		E83 (Disorders of mineral metabolism)					0.560623	0.900155		G43_G44 (Migraine and other headache syndromes)					0.710856	0.942297		N18 (Chronic kidney disease (CKD))					0.103769	0.771501										E87 (Other disorders of fluid, electrolyte and acid-base balance)
Female	1.21 (1.05,1.39)	1.01 (0.89,1.15)	1	1.03 (0.82,1.29)				Female	1.06 (0.85,1.32)	0.99 (0.88,1.12)	1	1.06 (0.96,1.17)	1.19 (1.07,1.33)				Female	1	1.41 (1.01,1.98)	1.91 (1.39,2.64)	2.45 (1.79,3.37)				Female	1	1.23 (0.94,1.61)	1.22 (0.92,1.61)	1.47 (1.11,1.94)				Female	1	1.00 (0.84,1.19)	0.89 (0.74,1.07)	1.13 (0.94,1.37)												Female
Male	1.38 (1.22,1.56)	1.13 (1.00,1.27)	1	1.08 (0.85,1.36)				Male	1.08 (0.86,1.35)	1.08 (0.95,1.22)	1	1.07 (0.97,1.19)	1.20 (1.07,1.34)				Male	1	1.18 (0.84,1.66)	1.41 (1.02,1.95)	1.81 (1.33,2.46)				Male	1	1.66 (1.06,2.62)	1.56 (0.99,2.45)	1.79 (1.15,2.77)				Male	1	0.95 (0.77,1.17)	1.12 (0.92,1.36)	1.41 (1.18,1.69)												Male
I50 (Heart failure)					0.207088	0.81407		I20_I25 (Ischaemic heart diseases)						0.0240693	0.994154		E86 (Volume depletion)					0.620979	0.919371		G47 (Sleep disorders)					0.963515	0.992536		R29 (Other symptoms and signs involving the nervous and musculoskeletal systems)					0.920722	0.987107										F00_F03 (Dementia)
Female	1.79 (1.42,2.27)	1.22 (0.97,1.54)	1	0.88 (0.56,1.39)				Female	1.42 (1.05,1.93)	0.84 (0.69,1.03)	1	1.06 (0.90,1.24)	1.30 (1.10,1.54)				Female	1	1.28 (0.92,1.78)	1.73 (1.27,2.36)	1.95 (1.42,2.66)				Female	1	1.18 (0.85,1.65)	1.13 (0.80,1.59)	1.48 (1.06,2.06)				Female	1	1.12 (0.90,1.38)	1.39 (1.13,1.72)	1.28 (1.02,1.61)												Female
Male	1.38 (1.15,1.67)	1.07 (0.88,1.29)	1	0.87 (0.59,1.28)				Male	0.96 (0.73,1.24)	0.93 (0.80,1.08)	1	1.02 (0.90,1.15)	1.13 (0.99,1.29)				Male	1	1.22 (0.88,1.70)	1.47 (1.08,2.02)	2.07 (1.54,2.79)				Male	1	1.35 (0.98,1.84)	1.29 (0.95,1.76)	1.79 (1.34,2.39)				Male	1	1.26 (0.97,1.62)	1.46 (1.15,1.85)	1.32 (1.05,1.67)												Male
I51 (Complications and ill-defined descriptions of heart disease)					0.324747	0.881456		I21 (Acute myocardial infarction)						0.28405	0.867367		E87 (Other disorders of fluid, electrolyte and acid-base balance)					0.748626	0.958914		I10 (Essential (primary) hypertension)					0.982475	0.997052		R32 (Unspecified urinary incontinence)					0.511286	0.892143										F05 (Delirium due to known physiological condition)
Female	1.51 (1.21,1.88)	1.12 (0.90,1.38)	1	1.18 (0.82,1.70)				Female	1.91 (1.22,2.99)	0.88 (0.64,1.22)	1	0.97 (0.74,1.26)	1.31 (1.00,1.73)				Female	1	1.10 (0.90,1.35)	1.58 (1.31,1.92)	2.08 (1.72,2.52)				Female	1	1.07 (0.97,1.17)	1.08 (0.97,1.19)	1.20 (1.08,1.34)				Female	1	1.20 (0.84,1.72)	1.27 (0.88,1.83)	1.51 (1.04,2.19)												Female
Male	1.24 (1.04,1.47)	1.04 (0.87,1.24)	1	0.88 (0.61,1.25)				Male	1.08 (0.74,1.57)	0.94 (0.75,1.18)	1	1.03 (0.85,1.24)	1.29 (1.06,1.57)				Male	1	1.16 (0.93,1.44)	1.52 (1.23,1.86)	1.94 (1.59,2.36)				Male	1	1.06 (0.95,1.18)	1.03 (0.93,1.15)	1.17 (1.05,1.30)				Male	1	1.74 (1.13,2.69)	1.48 (0.96,2.29)	1.64 (1.09,2.47)												Male
I67 (Other cerebrovascular diseases)					0.392234	0.888371		I24 (Other acute ischemic heart diseases)						0.413915	0.884744		F_others (Other mental and behavioural disorders)					0.220102	0.827196		I21 (Acute myocardial infarction)					0.69381	0.930522		R56 (Convulsions, not elsewhere classified)					0.262493	0.854977										F10_F19 (Mental and behavioural disorders due to psychoactive substance use)
Female	1.25 (0.96,1.63)	0.94 (0.73,1.21)	1	0.85 (0.52,1.36)				Female	2.93 (1.27,6.75)	1.73 (0.95,3.15)	1	1.36 (0.78,2.35)	2.03 (1.16,3.55)				Female	1	0.88 (0.52,1.49)	1.17 (0.72,1.92)	1.75 (1.09,2.81)				Female	1	1.15 (0.90,1.47)	1.11 (0.86,1.45)	1.31 (1.00,1.71)				Female	1	1.88 (1.11,3.20)	1.72 (0.99,2.99)	1.94 (1.09,3.44)												Female
Male	1.46 (1.14,1.88)	1.08 (0.83,1.39)	1	1.29 (0.82,2.03)				Male	1.79 (0.97,3.29)	0.83 (0.52,1.34)	1	1.05 (0.72,1.54)	1.25 (0.84,1.86)				Male	1	1.31 (0.82,2.08)	1.73 (1.12,2.68)	1.62 (1.05,2.52)				Male	1	0.97 (0.79,1.18)	1.04 (0.86,1.27)	1.26 (1.05,1.52)				Male	1	0.98 (0.58,1.66)	0.95 (0.57,1.57)	1.46 (0.94,2.28)												Male
I71 (Aortic aneurysm and dissection)					0.0295512	0.842209		I47_I49 (cardiac arrhythmias)						0.483889	0.884973		F00_F03 (Dementia)					0.612004	0.918006		I25 (Chronic ischemic heart disease)					0.84589	0.980659		ST_others (Other injury, poisoning and certain other consequences of external causes)					0.629596	0.916263										F32_F33 (Depressive episode and Recurrent depressive disorder)
Female	2.99 (1.76,5.06)	1.49 (0.87,2.55)	1	0.71 (0.21,2.40)				Female	0.95 (0.68,1.32)	0.95 (0.80,1.13)	1	0.98 (0.85,1.13)	1.26 (1.08,1.47)				Female	1	1.20 (0.77,1.88)	1.54 (1.00,2.36)	2.16 (1.43,3.28)				Female	1	1.00 (0.85,1.18)	1.07 (0.91,1.27)	1.18 (0.99,1.41)				Female	1	0.99 (0.85,1.15)	1.22 (1.05,1.42)	1.29 (1.10,1.51)												Female
Male	1.27 (0.94,1.71)	1.07 (0.78,1.45)	1	0.88 (0.48,1.63)				Male	0.76 (0.57,1.02)	0.96 (0.83,1.11)	1	0.94 (0.84,1.07)	1.13 (0.99,1.29)				Male	1	0.99 (0.61,1.62)	1.76 (1.14,2.72)	2.70 (1.78,4.09)				Male	1	1.08 (0.94,1.23)	1.15 (1.01,1.31)	1.22 (1.07,1.39)				Male	1	1.02 (0.85,1.23)	1.13 (0.95,1.34)	1.18 (1.01,1.39)												Male
J_copd (Chronic obstructive pulmonary disease)					0.201832	0.831644		I50 (Heart failure)						0.23857	0.824149		F05 (Delirium due to known physiological condition)					0.32525	0.875871		I26 (Pulmonary embolism)					0.858843	0.985652		T82 (Complications of cardiac and vascular prosthetic devices, implants and grafts)					0.771067	0.955453										F41 (Other anxiety disorders)
Female	1.27 (1.05,1.54)	1.08 (0.91,1.30)	1	1.10 (0.81,1.51)				Female	1.29 (0.78,2.14)	0.87 (0.64,1.20)	1	0.97 (0.75,1.25)	1.46 (1.13,1.89)				Female	1	1.60 (0.97,2.63)	1.89 (1.17,3.06)	3.22 (2.03,5.10)				Female	1	1.08 (0.80,1.47)	1.52 (1.13,2.04)	1.77 (1.31,2.40)				Female	1	1.11 (0.68,1.80)	1.11 (0.67,1.82)	1.74 (1.07,2.81)												Female
Male	1.66 (1.37,2.02)	1.20 (0.98,1.47)	1	1.01 (0.69,1.50)				Male	1.15 (0.78,1.70)	1.09 (0.86,1.38)	1	1.04 (0.86,1.28)	1.31 (1.06,1.61)				Male	1	0.91 (0.60,1.37)	1.27 (0.87,1.85)	2.39 (1.69,3.37)				Male	1	1.27 (0.92,1.76)	1.54 (1.13,2.10)	1.65 (1.21,2.24)				Male	1	0.99 (0.61,1.60)	1.29 (0.84,2.00)	1.51 (1.01,2.27)												Male
J12_J18 (Pneumonia)					0.179478	0.807653		I67 (Other cerebrovascular diseases)						0.326226	0.864879		F10_F19 (Mental and behavioural disorders due to psychoactive substance use)					0.159601	0.852866		I27 (Other pulmonary heart diseases)					0.268712	0.858873		a Analyses were calculated among diseases associated sleep efficiency in the main analysis.																F43 (Reaction to severe stress, and adjustment disorders)
Female	1.20 (1.01,1.43)	1.14 (0.98,1.33)	1	0.88 (0.65,1.19)				Female	1.03 (0.55,1.96)	1.06 (0.75,1.49)	1	1.01 (0.76,1.36)	1.34 (0.99,1.82)				Female	1	1.35 (1.06,1.71)	1.41 (1.11,1.79)	1.91 (1.52,2.41)				Female	1	1.12 (0.56,2.25)	2.64 (1.43,4.87)	2.14 (1.09,4.19)																				Female
Male	1.26 (1.09,1.45)	1.01 (0.87,1.17)	1	1.08 (0.82,1.42)				Male	2.21 (1.44,3.41)	1.19 (0.86,1.64)	1	1.15 (0.87,1.51)	1.32 (0.99,1.76)				Male	1	1.17 (0.94,1.45)	1.19 (0.97,1.48)	1.48 (1.21,1.82)				Male	1	1.65 (0.88,3.11)	1.76 (0.94,3.27)	2.14 (1.16,3.93)																				Male
J20_J22 (Other acute lower respiratory infections)					0.944945	0.985278		I87 (Other disorders of veins)						0.421199	0.878353		F32_F33 (Depressive episode and Recurrent depressive disorder)					0.752072	0.956166		I44 (Atrioventricular and left bundle-branch block)					0.714397	0.939707																		G20 (Parkinson's disease)
Female	1.23 (1.02,1.48)	1.06 (0.90,1.26)	1	1.06 (0.79,1.42)				Female	0.52 (0.07,3.99)	0.84 (0.35,1.98)	1	1.25 (0.63,2.47)	2.56 (1.31,5.00)				Female	1	1.01 (0.83,1.22)	1.27 (1.06,1.53)	1.50 (1.25,1.80)				Female	1	1.09 (0.84,1.41)	1.22 (0.93,1.60)	1.35 (1.01,1.80)																				Female
Male	1.31 (1.08,1.59)	1.09 (0.90,1.33)	1	1.16 (0.81,1.67)				Male	2.49 (0.64,9.67)	1.53 (0.57,4.12)	1	1.93 (0.84,4.46)	2.82 (1.21,6.56)				Male	1	1.11 (0.85,1.45)	1.25 (0.97,1.61)	1.34 (1.04,1.71)				Male	1	1.05 (0.83,1.32)	1.34 (1.08,1.67)	1.53 (1.23,1.89)																				Male
J45_J46 (Asthma and Status asthmaticus)					0.623032	0.914493		J_copd (Chronic obstructive pulmonary disease)						0.14124	0.832831		F41 (Other anxiety disorders)					0.630974	0.914377		I50 (Heart failure)					0.165707	0.845849																		G47 (Sleep disorders)
Female	1.36 (1.12,1.65)	1.10 (0.92,1.31)	1	0.88 (0.62,1.25)				Female	1.17 (0.75,1.83)	1.23 (0.96,1.58)	1	1.22 (0.98,1.51)	1.52 (1.21,1.90)				Female	1	1.01 (0.85,1.19)	1.20 (1.02,1.41)	1.31 (1.12,1.55)				Female	1	0.89 (0.70,1.14)	1.18 (0.93,1.51)	1.54 (1.20,1.96)																				Female
Male	1.21 (0.95,1.54)	1.14 (0.90,1.45)	1	0.78 (0.46,1.32)				Male	1.26 (0.87,1.84)	0.86 (0.66,1.11)	1	0.95 (0.78,1.17)	1.42 (1.16,1.74)				Male	1	0.98 (0.76,1.27)	1.38 (1.09,1.75)	1.36 (1.08,1.72)				Male	1	1.15 (0.93,1.42)	1.30 (1.06,1.59)	1.47 (1.21,1.80)																				Male
J69 (Pneumonitis due to solids and liquids)					0.423543	0.872601		J12_J18 (Pneumonia)						0.916504	0.988783		G_others (Other diseases of the nervous system)					0.147996	0.843575		I67 (Other cerebrovascular diseases)					0.37334	0.874536																		G56 (Mononeuropathies of upper limb)
Female	2.30 (1.22,4.34)	1.17 (0.61,2.25)	1	1.84 (0.71,4.75)				Female	0.97 (0.65,1.44)	1.03 (0.84,1.28)	1	1.11 (0.93,1.32)	1.21 (1.00,1.46)				Female	1	0.91 (0.68,1.21)	1.12 (0.85,1.47)	1.47 (1.12,1.92)				Female	1	1.00 (0.76,1.30)	1.01 (0.76,1.34)	1.19 (0.89,1.60)																				Female
Male	1.53 (1.02,2.31)	1.08 (0.71,1.66)	1	0.72 (0.28,1.85)				Male	0.94 (0.68,1.30)	1.00 (0.83,1.20)	1	1.00 (0.86,1.17)	1.19 (1.01,1.40)				Male	1	1.39 (0.99,1.95)	1.71 (1.24,2.36)	1.72 (1.25,2.37)				Male	1	1.12 (0.85,1.49)	1.20 (0.91,1.58)	1.70 (1.31,2.21)																				Male
J96 (Respiratory failure, not elsewhere classified)					0.493063	0.892209		J45_J46 (Asthma and Status asthmaticus)						0.240334	0.813804		G20 (Parkinson's disease)					0.072187	0.822932		I69 (Sequelae of cerebrovascular disease)					0.118141	0.792237																		G81 (Hemiplegia and hemiparesis)
Female	1.62 (1.15,2.27)	1.40 (1.02,1.93)	1	0.94 (0.50,1.74)				Female	1.36 (0.89,2.06)	1.21 (0.95,1.54)	1	1.23 (1.00,1.53)	1.71 (1.37,2.14)				Female	1	0.85 (0.36,2.00)	1.77 (0.85,3.70)	5.09 (2.61,9.93)				Female	1	0.87 (0.47,1.61)	1.15 (0.63,2.11)	1.62 (0.89,2.95)																				Female
Male	1.25 (0.96,1.64)	1.05 (0.80,1.39)	1	0.88 (0.51,1.54)				Male	1.29 (0.79,2.10)	1.18 (0.87,1.59)	1	1.27 (0.98,1.64)	1.28 (0.97,1.70)				Male	1	0.76 (0.45,1.28)	1.15 (0.72,1.84)	2.09 (1.36,3.21)				Male	1	1.55 (0.83,2.92)	0.76 (0.36,1.58)	2.41 (1.34,4.35)																				Male
K59 (Other functional intestinal disorders)					0.7972	0.966817		K29 (Gastritis and duodenitis)						0.99275	0.99859		G30_G31 (Alzheimer diseas and other degenerative diseases of nervous system, not elsewhere classified)					0.961431	0.993382		I74 (Arterial embolism and thrombosis)					0.399396	0.892768																		I05_I09 (Chronic rheumatic heart diseases)
Female	1.22 (1.06,1.42)	1.02 (0.89,1.17)	1	1.02 (0.81,1.30)				Female	1.14 (0.87,1.49)	1.09 (0.94,1.26)	1	1.13 (0.99,1.28)	1.27 (1.11,1.46)				Female	1	1.22 (0.74,2.04)	1.92 (1.20,3.07)	1.87 (1.15,3.05)				Female	1	1.13 (0.84,1.51)	1.28 (0.95,1.72)	1.29 (0.94,1.77)																				Female
Male	1.12 (0.96,1.30)	0.94 (0.81,1.10)	1	0.99 (0.74,1.33)				Male	1.25 (0.94,1.66)	1.07 (0.89,1.27)	1	1.11 (0.96,1.29)	1.28 (1.10,1.50)				Male	1	1.17 (0.68,2.04)	2.23 (1.36,3.64)	2.35 (1.44,3.83)				Male	1	0.94 (0.67,1.32)	1.02 (0.74,1.41)	1.47 (1.08,2.00)																				Male
K62 (Other diseases of anus and rectum)					0.288853	0.874229		K31 (Other diseases of stomach and duodenum)						0.153086	0.858288		G47 (Sleep disorders)					0.674683	0.930409		I82 (Other venous embolism and thrombosis)					0.44988	0.86926																		I10 (Essential (primary) hypertension)
Female	1.38 (1.17,1.64)	1.27 (1.09,1.47)	1	1.39 (1.07,1.80)				Female	0.95 (0.63,1.45)	1.09 (0.88,1.35)	1	1.17 (0.97,1.40)	1.47 (1.21,1.79)				Female	1	1.01 (0.69,1.49)	1.52 (1.07,2.17)	1.93 (1.36,2.73)				Female	1	1.05 (0.88,1.26)	1.10 (0.91,1.33)	1.22 (1.00,1.49)																				Female
Male	1.14 (0.97,1.34)	1.09 (0.93,1.27)	1	1.02 (0.74,1.40)				Male	0.91 (0.57,1.45)	1.24 (0.97,1.58)	1	0.96 (0.77,1.19)	1.19 (0.95,1.49)				Male	1	1.08 (0.79,1.49)	1.26 (0.93,1.70)	1.86 (1.41,2.46)				Male	1	0.95 (0.74,1.22)	1.12 (0.88,1.42)	1.39 (1.11,1.76)																				Male
K92 (Other diseases of digestive system)					0.418635	0.883784		K44 (Diaphragmatic hernia)						0.10192	0.792199		G62 (Other and unspecified polyneuropathies)					0.91437	0.995907		I87 (Other disorders of veins)					0.166364	0.836711																		I20 (Angina pectoris)
Female	1.35 (1.13,1.61)	1.00 (0.85,1.18)	1	0.95 (0.70,1.29)				Female	0.97 (0.73,1.30)	1.17 (1.01,1.36)	1	1.12 (0.99,1.28)	1.37 (1.19,1.57)				Female	1	1.06 (0.68,1.64)	1.30 (0.85,1.98)	1.85 (1.23,2.79)				Female	1	0.99 (0.52,1.92)	1.29 (0.68,2.47)	2.23 (1.22,4.09)																				Female
Male	1.26 (1.04,1.52)	1.03 (0.85,1.25)	1	1.32 (0.94,1.86)				Male	1.01 (0.74,1.36)	0.96 (0.80,1.15)	1	0.92 (0.79,1.06)	1.07 (0.91,1.26)				Male	1	0.94 (0.61,1.46)	1.11 (0.73,1.68)	1.57 (1.06,2.31)				Male	1	2.62 (1.11,6.22)	2.20 (0.92,5.28)	2.52 (1.07,5.94)																				Male
M_others (Other diseases of the musculoskeletal system and connective tissue)					0.134623	0.837112		K57 (Diverticular disease of intestine)						0.525016	0.897777		G81 (Hemiplegia and hemiparesis)					0.884582	0.98865		I89 (Other noninfective disorders of lymphatic vessels and lymph nodes)					0.110597	0.804769																		I20_I25 (Ischaemic heart diseases)
Female	1.49 (1.17,1.89)	1.28 (1.03,1.60)	1	1.49 (1.04,2.13)				Female	0.98 (0.78,1.24)	1.05 (0.93,1.18)	1	1.06 (0.96,1.17)	1.21 (1.08,1.35)				Female	1	1.48 (0.82,2.68)	1.70 (0.95,3.04)	2.11 (1.19,3.76)				Female	1	1.45 (0.89,2.35)	1.88 (1.16,3.05)	2.10 (1.28,3.45)																				Female
Male	1.08 (0.83,1.41)	0.94 (0.72,1.22)	1	0.80 (0.46,1.41)				Male	1.10 (0.88,1.38)	0.97 (0.85,1.11)	1	1.00 (0.89,1.11)	1.08 (0.96,1.22)				Male	1	1.18 (0.70,2.00)	1.38 (0.83,2.27)	1.64 (1.01,2.65)				Male	1	0.51 (0.24,1.11)	1.03 (0.55,1.94)	1.53 (0.85,2.77)																				Male
M13 (Other arthritis)					0.96998	0.996196		K59 (Other functional intestinal disorders)						0.4332	0.876654		I05_I09 (Chronic rheumatic heart diseases)					0.992512	1		I95 (Hypotension)					0.0763158	0.841936																		I21 (Acute myocardial infarction)
Female	1.12 (0.99,1.28)	1.05 (0.93,1.18)	1	0.76 (0.60,0.97)				Female	0.80 (0.54,1.16)	1.06 (0.89,1.27)	1	1.07 (0.92,1.25)	1.35 (1.14,1.59)				Female	1	1.32 (0.98,1.78)	1.35 (1.00,1.82)	1.88 (1.40,2.51)				Female	1	1.21 (1.00,1.47)	1.12 (0.91,1.38)	1.11 (0.90,1.39)																				Female
Male	1.13 (0.96,1.34)	1.06 (0.90,1.25)	1	0.69 (0.48,1.01)				Male	1.15 (0.83,1.60)	1.11 (0.92,1.35)	1	1.03 (0.87,1.22)	1.22 (1.03,1.46)				Male	1	1.27 (0.95,1.69)	1.30 (0.98,1.72)	1.76 (1.35,2.29)				Male	1	1.08 (0.88,1.32)	1.21 (0.99,1.48)	1.52 (1.26,1.84)																				Male
M17 (Osteoarthritis of knee)					0.518891	0.891762		K63 (Other diseases of intestine)						0.206161	0.829495		I10 (Essential (primary) hypertension)					0.3988	0.897299		J12_J18 (Pneumonia)					0.725704	0.943691																		I25 (Chronic ischemic heart disease)
Female	1.25 (1.09,1.44)	0.97 (0.85,1.11)	1	0.89 (0.69,1.14)				Female	0.99 (0.72,1.36)	1.09 (0.92,1.28)	1	1.01 (0.87,1.16)	1.18 (1.01,1.38)				Female	1	1.12 (1.01,1.25)	1.32 (1.19,1.46)	1.39 (1.25,1.55)				Female	1	1.10 (0.92,1.30)	1.09 (0.91,1.30)	1.32 (1.11,1.59)																				Female
Male	1.34 (1.14,1.57)	1.10 (0.93,1.29)	1	0.80 (0.56,1.13)				Male	1.36 (1.05,1.76)	0.94 (0.79,1.12)	1	1.04 (0.90,1.19)	1.20 (1.03,1.39)				Male	1	1.14 (1.02,1.28)	1.33 (1.19,1.48)	1.58 (1.42,1.76)				Male	1	1.13 (0.95,1.33)	1.27 (1.08,1.49)	1.40 (1.19,1.64)																				Male
M19 (Other and unspecified osteoarthritis)					0.984361	0.99601		K70_K77 (Diseases of liver)						0.829078	0.981123		I20_I25 (Ischaemic heart diseases)					0.442779	0.914632		J98 (Other respiratory disorders)					0.540951	0.898083																		I44 (Atrioventricular and left bundle-branch block)
Female	1.29 (1.14,1.45)	1.07 (0.96,1.19)	1	0.99 (0.81,1.20)				Female	1.24 (0.81,1.91)	1.15 (0.89,1.48)	1	1.06 (0.85,1.33)	1.38 (1.10,1.75)				Female	1	1.10 (0.93,1.30)	1.11 (0.94,1.31)	1.42 (1.20,1.67)				Female	1	1.22 (1.00,1.49)	1.34 (1.09,1.64)	1.41 (1.14,1.75)																				Female
Male	1.27 (1.09,1.48)	1.10 (0.94,1.28)	1	0.93 (0.69,1.26)				Male	1.65 (1.10,2.48)	1.25 (0.95,1.65)	1	1.26 (0.99,1.59)	1.55 (1.22,1.99)				Male	1	1.13 (0.99,1.30)	1.14 (1.00,1.31)	1.34 (1.18,1.53)				Male	1	0.99 (0.79,1.25)	1.21 (0.98,1.51)	1.27 (1.02,1.57)																				Male
M21 (Other acquired deformities of limbs)					0.42296	0.876681		K74 (Fibrosis and cirrhosis of liver)						0.159357	0.86508		I20 (Angina pectoris)					0.973806	0.7603		K56 (Paralytic ileus and intestinal obstruction without hernia)					0.45919	0.867642																		I47_I49 (cardiac arrhythmias)
Female	1.63 (1.15,2.30)	0.92 (0.65,1.30)	1	1.36 (0.79,2.33)				Female	6.15 (1.86,20.29)	2.45 (0.85,7.05)	1	2.07 (0.77,5.54)	3.69 (1.39,9.76)				Female	1	0.98 (0.76,1.25)	1.00 (0.78,1.28)	1.26 (0.99,1.61)				Female	1	1.11 (0.85,1.46)	1.37 (1.04,1.80)	1.43 (1.07,1.91)																				Female
Male	1.35 (0.90,2.02)	0.85 (0.55,1.30)	1	0.57 (0.20,1.60)				Male	0.95 (0.20,4.42)	1.81 (0.78,4.19)	1	1.92 (0.92,4.00)	1.93 (0.90,4.11)				Male	1	1.04 (0.84,1.30)	1.16 (0.94,1.44)	1.43 (1.17,1.75)				Male	1	1.01 (0.74,1.39)	0.93 (0.68,1.28)	1.25 (0.92,1.69)																				Male
M41 (Scoliosis)					0.439176	0.878351		K76 (Other diseases of liver)						0.687518	0.929372		I21 (Acute myocardial infarction)					0.22897	0.833063		K59 (Other functional intestinal disorders)					0.779417	0.958851																		I50 (Heart failure)
Female	1.55 (1.09,2.20)	1.24 (0.89,1.72)	1	1.03 (0.57,1.89)				Female	1.36 (0.86,2.14)	1.11 (0.84,1.46)	1	1.15 (0.91,1.46)	1.38 (1.07,1.78)				Female	1	1.18 (0.88,1.57)	1.25 (0.94,1.66)	1.76 (1.33,2.32)				Female	1	0.94 (0.81,1.09)	1.04 (0.90,1.22)	1.27 (1.09,1.49)																				Female
Male	1.69 (0.89,3.22)	1.41 (0.73,2.69)	1	2.69 (1.07,6.75)				Male	2.03 (1.33,3.11)	1.36 (1.00,1.85)	1	1.32 (1.01,1.72)	1.75 (1.33,2.29)				Male	1	1.09 (0.88,1.34)	1.23 (1.01,1.50)	1.41 (1.17,1.72)				Male	1	0.99 (0.83,1.18)	1.14 (0.96,1.35)	1.28 (1.08,1.51)																				Male
M48 (Other spondylopathies)					0.830057	0.978895		K92 (Other diseases of digestive system)						0.0437261	0.787069		I25 (Chronic ischemic heart disease)					0.32063	0.891507		K70_K77 (Diseases of liver)					0.535419	0.897614																		I63 (Cerebral infarction)
Female	1.33 (1.06,1.67)	1.07 (0.87,1.32)	1	1.00 (0.68,1.47)				Female	1.08 (0.73,1.61)	1.04 (0.84,1.29)	1	0.99 (0.82,1.19)	1.47 (1.20,1.79)				Female	1	1.16 (0.96,1.40)	1.18 (0.98,1.42)	1.52 (1.27,1.83)				Female	1	0.93 (0.75,1.14)	1.02 (0.82,1.26)	1.11 (0.89,1.38)																				Female
Male	1.49 (1.14,1.93)	1.15 (0.88,1.51)	1	1.32 (0.82,2.13)				Male	1.44 (1.01,2.04)	0.90 (0.71,1.14)	1	1.02 (0.84,1.24)	1.09 (0.88,1.34)				Male	1	1.15 (1.00,1.32)	1.23 (1.07,1.41)	1.42 (1.24,1.62)				Male	1	1.20 (0.93,1.53)	1.28 (1.01,1.63)	1.52 (1.20,1.91)																				Male
N17 (Acute kidney failure)					0.626456	0.915589		M_others (Other diseases of the musculoskeletal system and connective tissue)						0.248497	0.833194		I26 (Pulmonary embolism)					0.920818	0.984124		K76 (Other diseases of liver)					0.431134	0.877666																		I67 (Other cerebrovascular diseases)
Female	1.27 (1.05,1.54)	1.02 (0.85,1.22)	1	0.85 (0.60,1.20)				Female	0.75 (0.40,1.40)	1.07 (0.80,1.43)	1	1.23 (0.96,1.57)	1.44 (1.10,1.88)				Female	1	0.94 (0.67,1.31)	1.28 (0.93,1.75)	1.69 (1.24,2.30)				Female	1	0.95 (0.76,1.19)	1.05 (0.84,1.32)	1.13 (0.89,1.42)																				Female
Male	1.26 (1.08,1.47)	0.96 (0.82,1.13)	1	1.07 (0.80,1.44)				Male	1.22 (0.71,2.10)	0.92 (0.65,1.29)	1	0.91 (0.69,1.22)	1.29 (0.96,1.73)				Male	1	1.00 (0.71,1.39)	1.33 (0.97,1.82)	1.74 (1.29,2.34)				Male	1	1.23 (0.93,1.62)	1.34 (1.02,1.74)	1.63 (1.26,2.11)																				Male
N39 (Other disorders of urinary system)					0.122167	0.803483		M13 (Other arthritis)						0.194397	0.831047		I27 (Other pulmonary heart diseases)					0.0294722	0.916318		M54 (Dorsalgia)					0.195249	0.824386																		I69 (Sequelae of cerebrovascular disease)
Female	1.48 (1.26,1.73)	1.03 (0.89,1.20)	1	1.09 (0.84,1.43)				Female	0.91 (0.66,1.25)	1.03 (0.87,1.21)	1	1.11 (0.97,1.27)	1.38 (1.19,1.60)				Female	1	2.75 (1.01,7.53)	4.69 (1.81,12.17)	5.37 (2.06,13.96)				Female	1	1.13 (0.98,1.31)	1.29 (1.11,1.50)	1.30 (1.11,1.52)																				Female
Male	1.12 (0.94,1.32)	0.95 (0.80,1.13)	1	1.04 (0.76,1.44)				Male	1.14 (0.80,1.63)	0.93 (0.75,1.16)	1	1.15 (0.97,1.37)	1.18 (0.98,1.43)				Male	1	1.15 (0.58,2.29)	0.99 (0.50,1.98)	2.36 (1.29,4.30)				Male	1	1.05 (0.87,1.27)	1.01 (0.83,1.21)	1.11 (0.93,1.34)																				Male
R06 (Abnormalities of breathing)					0.553522	0.892947		M16 (Osteoarthritis of hip)						0.876097	0.995433		I30_I32 (Diseases of pericardium)					0.199345	0.831416		N17 (Acute kidney failure)					0.33794	0.862505																		I70 (Atherosclerosis)
Female	1.29 (1.06,1.57)	1.05 (0.87,1.26)	1	1.06 (0.77,1.48)				Female	1.06 (0.75,1.50)	1.01 (0.83,1.21)	1	1.02 (0.88,1.20)	1.24 (1.04,1.47)				Female	1	1.12 (0.67,1.86)	1.57 (0.97,2.53)	1.62 (0.99,2.64)				Female	1	1.09 (0.89,1.34)	1.27 (1.03,1.57)	1.69 (1.37,2.07)																				Female
Male	1.36 (1.09,1.70)	1.22 (0.98,1.52)	1	0.85 (0.53,1.37)				Male	0.92 (0.58,1.46)	0.99 (0.76,1.27)	1	1.09 (0.89,1.34)	1.21 (0.97,1.52)				Male	1	1.17 (0.72,1.90)	0.95 (0.58,1.57)	1.73 (1.11,2.69)				Male	1	1.05 (0.88,1.25)	1.14 (0.96,1.36)	1.42 (1.20,1.67)																				Male
R07 (Pain in throat and chest)					0.613847	0.916749		M17 (Osteoarthritis of knee)						0.691215	0.930691		I34_I37 (Valve disorders)					0.756366	0.958063		N18 (Chronic kidney disease (CKD))					0.0487768	0.72529																		I72 (Other aneurysm)
Female	1.25 (1.09,1.44)	1.10 (0.97,1.25)	1	0.95 (0.75,1.21)				Female	1.13 (0.82,1.55)	1.03 (0.86,1.23)	1	1.13 (0.98,1.32)	1.23 (1.05,1.45)				Female	1	1.07 (0.83,1.37)	1.16 (0.91,1.49)	1.50 (1.17,1.91)				Female	1	0.99 (0.82,1.19)	1.34 (1.12,1.61)	1.28 (1.05,1.55)																				Female
Male	1.14 (0.97,1.33)	1.12 (0.96,1.31)	1	0.84 (0.60,1.18)				Male	0.92 (0.64,1.33)	0.93 (0.76,1.15)	1	1.14 (0.97,1.35)	1.20 (1.00,1.44)				Male	1	0.97 (0.77,1.22)	1.12 (0.90,1.40)	1.32 (1.07,1.63)				Male	1	1.18 (0.97,1.43)	1.12 (0.92,1.36)	1.36 (1.13,1.64)																				Male
R26 (Abnormalities of gait and mobility)					0.455775	0.870811		M19 (Other and unspecified osteoarthritis)						0.141024	0.846146		I44 (Atrioventricular and left bundle-branch block)					0.23445	0.83523		N39 (Other disorders of urinary system)					0.653678	0.91622																		I73 (Other peripheral vascular diseases)
Female	1.63 (1.28,2.09)	1.15 (0.90,1.46)	1	1.28 (0.86,1.92)				Female	1.13 (0.87,1.47)	1.02 (0.88,1.19)	1	1.14 (1.01,1.29)	1.41 (1.24,1.62)				Female	1	1.17 (0.86,1.60)	1.58 (1.17,2.12)	1.79 (1.32,2.41)				Female	1	1.14 (0.97,1.34)	1.11 (0.93,1.31)	1.38 (1.16,1.65)																				Female
Male	1.43 (1.13,1.80)	0.96 (0.75,1.22)	1	0.77 (0.46,1.28)				Male	1.02 (0.74,1.40)	0.89 (0.73,1.07)	1	0.98 (0.84,1.14)	1.05 (0.89,1.24)				Male	1	1.02 (0.81,1.29)	1.10 (0.87,1.38)	1.45 (1.17,1.80)				Male	1	1.11 (0.91,1.34)	1.17 (0.96,1.41)	1.27 (1.05,1.53)																				Male
R29 (Other symptoms and signs involving the nervous and musculoskeletal systems)					0.789225	0.960552		M47 (Spondylosis)						0.458498	0.871146		I45 (Other conduction disorders)					0.216216	0.830851		R_others (Other symptoms, signs and abnormal clinical and laboratory findings, not elsewhere classified)					0.0603239	0.793491																		I82 (Other venous embolism and thrombosis)
Female	1.47 (1.20,1.80)	1.06 (0.87,1.29)	1	1.01 (0.71,1.44)				Female	0.92 (0.60,1.40)	1.01 (0.81,1.26)	1	0.95 (0.78,1.14)	1.36 (1.12,1.66)				Female	1	0.85 (0.58,1.25)	0.92 (0.62,1.34)	1.39 (0.96,2.00)				Female	1	1.19 (0.92,1.55)	1.19 (0.91,1.56)	1.73 (1.33,2.25)																				Female
Male	1.58 (1.27,1.96)	1.19 (0.95,1.49)	1	1.27 (0.85,1.89)				Male	1.31 (0.86,2.00)	0.91 (0.68,1.20)	1	1.01 (0.80,1.27)	1.22 (0.96,1.56)				Male	1	1.21 (0.89,1.64)	1.33 (0.99,1.78)	1.45 (1.09,1.94)				Male	1	0.96 (0.73,1.25)	0.94 (0.72,1.22)	1.11 (0.86,1.43)																				Male
R32 (Unspecified urinary incontinence)					0.281295	0.866693		M54 (Dorsalgia)						0.300915	0.894894		I46 (Cardiac arrest)					0.542408	0.891845		R02 (Gangrene, not elsewhere classified)					0.356168	0.857814																		I83_I86 (Varicose veins)
Female	1.77 (1.27,2.47)	1.04 (0.75,1.46)	1	0.80 (0.41,1.57)				Female	0.93 (0.66,1.30)	1.10 (0.93,1.31)	1	1.15 (0.99,1.34)	1.31 (1.11,1.54)				Female	1	1.33 (0.91,1.95)	1.40 (0.96,2.04)	1.87 (1.30,2.70)				Female	1	1.63 (0.58,4.58)	3.08 (1.19,7.99)	2.82 (1.04,7.66)																				Female
Male	1.46 (1.01,2.11)	1.20 (0.82,1.74)	1	1.08 (0.52,2.22)				Male	1.22 (0.87,1.72)	1.12 (0.91,1.38)	1	1.02 (0.85,1.22)	1.12 (0.93,1.36)				Male	1	1.11 (0.91,1.35)	1.19 (0.98,1.43)	1.47 (1.23,1.76)				Male	1	2.64 (1.18,5.88)	1.73 (0.75,3.99)	2.51 (1.14,5.55)																				Male
R33 (Retention of urine)					0.592884	0.913362		M70 (Soft tissue disorders related to use, overuse and pressure)						0.448834	0.872166		I47_I49 (cardiac arrhythmias)					0.130978	0.84518		R06 (Abnormalities of breathing)					0.636793	0.915056																		I87 (Other disorders of veins)
Female	1.47 (1.14,1.90)	1.07 (0.84,1.37)	1	0.83 (0.51,1.34)				Female	1.76 (0.87,3.55)	1.72 (1.13,2.62)	1	1.53 (1.05,2.25)	1.90 (1.26,2.85)				Female	1	1.29 (1.11,1.51)	1.18 (1.01,1.39)	1.41 (1.20,1.65)				Female	1	1.03 (0.84,1.27)	1.36 (1.11,1.67)	1.42 (1.15,1.76)																				Female
Male	1.33 (1.14,1.54)	1.10 (0.94,1.28)	1	0.89 (0.65,1.22)				Male	1.45 (0.70,3.03)	1.01 (0.62,1.65)	1	0.95 (0.63,1.44)	1.32 (0.86,2.04)				Male	1	1.06 (0.92,1.22)	1.20 (1.05,1.37)	1.41 (1.24,1.60)				Male	1	1.14 (0.89,1.46)	1.51 (1.19,1.91)	1.35 (1.06,1.71)																				Male
R41 (Other symptoms and signs involving cognitive functions and awareness)					0.416443	0.884619		M79 (Other and unspecified soft tissue disorders, not elsewhere classified)						0.740371	0.951905		I50 (Heart failure)					0.059753	0.81742		R13 (Aphagia and dysphagia)					0.97816	0.995627																		I95 (Hypotension)
Female	1.46 (1.09,1.96)	1.11 (0.84,1.46)	1	0.95 (0.57,1.61)				Female	0.89 (0.64,1.25)	1.03 (0.86,1.22)	1	1.12 (0.97,1.30)	1.28 (1.09,1.51)				Female	1	1.17 (0.88,1.58)	1.14 (0.85,1.52)	2.23 (1.71,2.92)				Female	1	1.12 (0.90,1.39)	1.18 (0.94,1.47)	1.31 (1.04,1.64)																				Female
Male	1.55 (1.20,2.00)	1.04 (0.79,1.36)	1	1.51 (0.97,2.35)				Male	1.03 (0.71,1.48)	0.89 (0.72,1.11)	1	1.01 (0.84,1.20)	1.16 (0.96,1.40)				Male	1	1.22 (0.95,1.56)	1.59 (1.26,2.02)	2.20 (1.76,2.75)				Male	1	1.15 (0.89,1.49)	1.15 (0.89,1.49)	1.41 (1.10,1.81)																				Male
R54 (Age-related physical debility)					0.957063	0.99488		N17 (Acute kidney failure)						0.81176	0.977542		I51 (Complications and ill-defined descriptions of heart disease)					0.495913	0.887969		R21 (Rash and other nonspecific skin eruption)					0.707635	0.941678																		J_copd (Chronic obstructive pulmonary disease)
Female	1.81 (1.14,2.88)	1.04 (0.65,1.66)	1	1.73 (0.86,3.45)				Female	1.62 (1.08,2.45)	1.20 (0.92,1.56)	1	1.27 (1.02,1.59)	1.64 (1.30,2.07)				Female	1	1.01 (0.78,1.32)	1.25 (0.97,1.61)	1.78 (1.39,2.27)				Female	1	1.14 (0.74,1.76)	1.62 (1.07,2.47)	1.64 (1.06,2.55)																				Female
Male	1.74 (1.15,2.65)	0.93 (0.59,1.47)	1	1.32 (0.63,2.78)				Male	1.60 (1.18,2.18)	1.25 (1.02,1.54)	1	1.21 (1.02,1.44)	1.51 (1.26,1.81)				Male	1	0.96 (0.77,1.18)	1.19 (0.98,1.45)	1.51 (1.25,1.82)				Male	1	1.35 (0.78,2.33)	1.36 (0.80,2.34)	1.84 (1.10,3.07)																				Male
S01 (Open wound of head)					0.212639	0.826391		N18 (Chronic kidney disease (CKD))						0.943989	0.987291		I63 (Cerebral infarction)					0.758237	0.953372		R26 (Abnormalities of gait and mobility)					0.0897762	0.767586																		J00 (Acute nasopharyngitis [common cold])
Female	1.21 (0.87,1.68)	0.95 (0.70,1.28)	1	0.63 (0.33,1.22)				Female	1.20 (0.81,1.79)	1.03 (0.82,1.30)	1	1.16 (0.95,1.40)	1.35 (1.10,1.65)				Female	1	1.28 (0.91,1.79)	1.44 (1.04,2.01)	1.49 (1.06,2.09)				Female	1	1.37 (1.04,1.79)	1.62 (1.23,2.13)	2.46 (1.89,3.22)																				Female
Male	1.68 (1.21,2.34)	1.07 (0.76,1.51)	1	1.34 (0.73,2.47)				Male	1.11 (0.77,1.62)	1.06 (0.85,1.33)	1	1.07 (0.89,1.29)	1.27 (1.05,1.55)				Male	1	1.12 (0.83,1.53)	1.42 (1.06,1.89)	1.66 (1.25,2.19)				Male	1	0.97 (0.74,1.27)	1.10 (0.85,1.43)	1.54 (1.20,1.96)																				Male
S22 (Fracture of rib (s), sternum and thoracic spine)					0.778725	0.961458		N28 (Other disorders of kidney and ureter, not elsewhere classified)						0.156896	0.86546		I67 (Other cerebrovascular diseases)					0.439997	0.874877		R29 (Other symptoms and signs involving the nervous and musculoskeletal systems)					0.622342	0.917418																		J12_J18 (Pneumonia)
Female	1.63 (1.07,2.48)	1.40 (0.95,2.05)	1	0.84 (0.38,1.89)				Female	0.92 (0.41,2.03)	0.73 (0.46,1.15)	1	1.19 (0.84,1.68)	1.47 (1.02,2.12)				Female	1	0.98 (0.72,1.34)	1.00 (0.73,1.35)	1.51 (1.13,2.02)				Female	1	1.23 (1.00,1.51)	1.36 (1.10,1.69)	1.43 (1.14,1.80)																				Female
Male	1.54 (1.07,2.22)	1.13 (0.78,1.64)	1	1.11 (0.54,2.29)				Male	1.73 (1.05,2.87)	1.21 (0.86,1.71)	1	1.13 (0.84,1.51)	1.47 (1.09,2.00)				Male	1	0.95 (0.69,1.31)	1.33 (0.99,1.79)	1.88 (1.42,2.49)				Male	1	1.19 (0.94,1.50)	1.18 (0.93,1.49)	1.50 (1.20,1.88)																				Male
ST_others (Other injury, poisoning and certain other consequences of external causes)					0.3551	0.861306		N39 (Other disorders of urinary system)						0.348965	0.871138		I69 (Sequelae of cerebrovascular disease)					0.698878	0.933657		R32 (Unspecified urinary incontinence)					0.438826	0.882815																		J20_J22 (Other acute lower respiratory infections)
Female	1.50 (1.29,1.74)	1.13 (0.98,1.30)	1	0.99 (0.77,1.29)				Female	1.17 (0.81,1.70)	1.24 (1.01,1.51)	1	1.25 (1.05,1.49)	1.48 (1.23,1.79)				Female	1	1.70 (0.76,3.80)	2.03 (0.93,4.43)	3.27 (1.54,6.94)				Female	1	1.15 (0.80,1.64)	1.15 (0.79,1.68)	1.68 (1.17,2.41)																				Female
Male	1.32 (1.13,1.55)	1.12 (0.96,1.31)	1	0.92 (0.66,1.28)				Male	1.09 (0.75,1.58)	1.09 (0.88,1.35)	1	1.04 (0.87,1.25)	1.08 (0.89,1.32)				Male	1	0.99 (0.49,2.01)	1.24 (0.64,2.40)	1.93 (1.05,3.55)				Male	1	1.34 (0.87,2.05)	1.58 (1.05,2.37)	1.70 (1.13,2.55)																				Male
VY_others (Other external causes of morbidity and mortality)					0.459746	0.863919		R_others (Other symptoms, signs and abnormal clinical and laboratory findings, not elsewhere classified)						0.506833	0.888907		I70 (Atherosclerosis)					0.601883	0.914863		R41 (Other symptoms and signs involving cognitive functions and awareness)					0.3673	0.866322																		J30_J39 (Other diseases of upper respiratory tract)
Female	1.17 (1.00,1.37)	1.05 (0.92,1.21)	1	0.85 (0.65,1.12)				Female	1.37 (0.81,2.32)	1.05 (0.77,1.45)	1	1.26 (0.97,1.65)	1.39 (1.04,1.85)				Female	1	0.85 (0.44,1.62)	0.77 (0.40,1.46)	1.45 (0.81,2.60)				Female	1	0.95 (0.70,1.27)	1.22 (0.91,1.65)	1.29 (0.94,1.77)																				Female
Male	1.29 (1.09,1.53)	1.25 (1.06,1.47)	1	0.93 (0.66,1.32)				Male	1.75 (1.12,2.73)	1.16 (0.85,1.59)	1	1.08 (0.82,1.42)	1.42 (1.07,1.87)				Male	1	0.89 (0.50,1.57)	1.38 (0.83,2.28)	2.05 (1.27,3.29)				Male	1	0.88 (0.67,1.16)	0.86 (0.65,1.14)	1.34 (1.04,1.73)																				Male
W01 (Fall on same level from slipping, tripping and stumbling)					0.0693572	0.878525		R29 (Other symptoms and signs involving the nervous and musculoskeletal systems)						0.115866	0.825545		I73 (Other peripheral vascular diseases)					0.543237	0.8847		R53 (Malaise and fatigue)					0.100984	0.803172																		J40 (Bronchitis, not specified as acute or chronic)
Female	1.19 (0.98,1.44)	1.04 (0.88,1.23)	1	0.90 (0.65,1.24)				Female	1.39 (0.88,2.21)	1.37 (1.05,1.77)	1	1.18 (0.94,1.49)	1.58 (1.24,2.00)				Female	1	0.98 (0.70,1.37)	1.15 (0.83,1.59)	1.45 (1.05,2.00)				Female	1	0.95 (0.71,1.27)	0.88 (0.65,1.20)	1.47 (1.10,1.95)																				Female
Male	1.71 (1.23,2.37)	1.05 (0.74,1.49)	1	1.08 (0.56,2.08)				Male	1.90 (1.31,2.76)	0.99 (0.75,1.30)	1	0.92 (0.73,1.16)	1.45 (1.15,1.83)				Male	1	1.03 (0.72,1.47)	0.97 (0.68,1.38)	1.64 (1.19,2.26)				Male	1	1.32 (0.95,1.83)	1.21 (0.87,1.69)	1.46 (1.06,2.02)																				Male
W19 (Unspecified fall)					0.4499	0.864415		R41 (Other symptoms and signs involving cognitive functions and awareness)						0.677221	0.930159		I74 (Arterial embolism and thrombosis)					0.418951	0.879027		R55 (Syncope and collapse)					0.0595246	0.848225																		J45_J46 (Asthma and Status asthmaticus)
Female	1.47 (1.17,1.83)	0.98 (0.79,1.22)	1	1.12 (0.77,1.63)				Female	1.39 (0.74,2.59)	1.24 (0.86,1.78)	1	1.06 (0.77,1.45)	1.37 (0.98,1.92)				Female	1	1.26 (0.92,1.72)	1.25 (0.91,1.72)	1.27 (0.92,1.76)				Female	1	1.28 (1.03,1.59)	1.26 (1.01,1.59)	1.35 (1.06,1.72)																				Female
Male	1.49 (1.11,2.01)	1.00 (0.73,1.36)	1	1.78 (1.11,2.88)				Male	1.29 (0.77,2.16)	1.22 (0.89,1.66)	1	0.87 (0.66,1.16)	1.38 (1.04,1.83)				Male	1	1.13 (0.79,1.61)	1.32 (0.94,1.86)	1.61 (1.16,2.23)				Male	1	0.89 (0.71,1.11)	0.87 (0.70,1.09)	1.16 (0.94,1.43)																				Male
X59 (Exposure to unspecified factor)					0.320482	0.898399		R54 (Age-related physical debility)						0.615486	0.9152		I77 (Other disorders of arteries and arterioles)					0.0908052	0.757448		R94 (Abnormal results of function studies)					0.820215	0.980817																		J69 (Pneumonitis due to solids and liquids)
Female	2.09 (1.41,3.11)	1.12 (0.75,1.67)	1	0.93 (0.43,1.98)				Female	2.40 (1.02,5.67)	1.13 (0.61,2.11)	1	1.00 (0.59,1.70)	1.73 (1.02,2.94)				Female	1	2.14 (1.06,4.32)	1.78 (0.86,3.65)	2.12 (1.04,4.33)				Female	1	1.00 (0.77,1.28)	1.24 (0.96,1.59)	1.23 (0.94,1.61)																				Female
Male	1.18 (0.77,1.79)	0.72 (0.46,1.13)	1	0.90 (0.38,2.16)				Male	1.57 (0.72,3.45)	0.58 (0.31,1.10)	1	0.86 (0.55,1.36)	1.57 (1.00,2.46)				Male	1	1.12 (0.53,2.37)	1.77 (0.90,3.48)	2.84 (1.50,5.36)				Male	1	1.11 (0.84,1.47)	1.20 (0.92,1.58)	1.41 (1.08,1.84)																				Male
Y52 (Agents primarily affecting the cardiovascular system)					0.53641	0.894889		R56 (Convulsions, not elsewhere classified)						0.0135598	1		I89 (Other noninfective disorders of lymphatic vessels and lymph nodes)					0.413211	0.888794		W18 (Other slipping, tripping and stumbling and falls)					0.604044	0.914084																		J84 (Other interstitial pulmonary diseases)
Female	2.10 (1.10,4.01)	1.24 (0.64,2.41)	1	1.58 (0.57,4.40)				Female	2.41 (1.06,5.46)	1.05 (0.56,1.95)	1	1.43 (0.86,2.37)	0.85 (0.45,1.59)				Female	1	1.77 (0.99,3.18)	2.08 (1.17,3.68)	3.11 (1.78,5.42)				Female	1	1.64 (1.18,2.28)	1.25 (0.86,1.82)	2.08 (1.46,2.95)																				Female
Male	2.24 (1.02,4.89)	1.87 (0.85,4.14)	1	3.53 (1.22,10.19)				Male	2.49 (1.26,4.94)	1.26 (0.75,2.14)	1	0.74 (0.46,1.22)	1.38 (0.85,2.24)				Male	1	0.81 (0.38,1.74)	1.33 (0.68,2.60)	1.72 (0.90,3.26)				Male	1	1.46 (0.95,2.24)	1.01 (0.64,1.60)	1.41 (0.92,2.16)																				Male
Y95 (Nosocomial condition)					0.115968	0.80941		R60 (Edema, not elsewhere classified)						0.549064	0.889952		I95 (Hypotension)					0.391338	0.89225		W19 (Unspecified fall)					0.27273	0.847943																		J90_J91 (Pleural effusion)
Female	2.27 (1.50,3.44)	1.58 (1.05,2.38)	1	1.26 (0.60,2.63)				Female	1.23 (0.57,2.62)	1.13 (0.73,1.74)	1	1.07 (0.74,1.56)	1.68 (1.15,2.45)				Female	1	1.03 (0.82,1.28)	1.22 (0.98,1.51)	1.55 (1.25,1.92)				Female	1	1.02 (0.81,1.28)	0.99 (0.77,1.26)	1.46 (1.15,1.86)																				Female
Male	1.34 (0.98,1.84)	1.15 (0.83,1.57)	1	1.28 (0.73,2.22)				Male	1.73 (0.92,3.25)	0.91 (0.57,1.46)	1	1.21 (0.84,1.75)	1.32 (0.89,1.96)				Male	1	1.15 (0.91,1.44)	1.35 (1.08,1.68)	1.97 (1.61,2.43)				Male	1	1.13 (0.80,1.59)	1.42 (1.03,1.96)	1.51 (1.10,2.09)																				Male
a Analyses were calculated among diseases associated sleep duration in the main analysis.								ST_others (Other injury, poisoning and certain other consequences of external causes)						0.581067	0.90742		J_copd (Chronic obstructive pulmonary disease)					0.779631	0.955676		Y95 (Nosocomial condition)					0.890779	0.98591																		J92 (Pleural plaque)
								Female	1.18 (0.85,1.63)	0.99 (0.82,1.20)	1	1.15 (0.98,1.35)	1.36 (1.15,1.61)				Female	1	1.10 (0.88,1.38)	1.30 (1.04,1.62)	1.74 (1.41,2.16)				Female	1	1.04 (0.69,1.57)	1.21 (0.80,1.84)	1.51 (0.99,2.29)																				Female
								Male	1.22 (0.89,1.67)	0.93 (0.76,1.14)	1	1.08 (0.92,1.27)	1.19 (0.99,1.41)				Male	1	1.29 (1.01,1.65)	1.48 (1.17,1.87)	2.03 (1.62,2.54)				Male	1	1.02 (0.70,1.49)	1.54 (1.09,2.17)	1.90 (1.36,2.65)																				Male
								VY_others (Other external causes of morbidity and mortality)						0.733551	0.946697		J_others (Other diseases of the respiratory system)					0.863171	0.987306		a Analyses were calculated among diseases associated inter-daily stability in the main analysis.																								J93 (Pneumothorax and air leak)
								Female	0.86 (0.59,1.25)	1.01 (0.84,1.22)	1	1.05 (0.90,1.23)	1.29 (1.08,1.53)				Female	1	1.05 (0.66,1.66)	1.09 (0.69,1.72)	1.31 (0.84,2.06)																												Female
								Male	1.20 (0.86,1.67)	1.03 (0.83,1.26)	1	1.10 (0.93,1.31)	1.34 (1.12,1.61)				Male	1	1.24 (0.80,1.91)	1.32 (0.87,2.02)	1.87 (1.26,2.77)																												Male
								W18 (Other slipping, tripping and stumbling and falls)						0.376929	0.876937		J12_J18 (Pneumonia)					0.349966	0.861068																										J96 (Respiratory failure, not elsewhere classified)
								Female	2.12 (1.13,3.96)	1.09 (0.70,1.69)	1	1.42 (0.99,2.04)	1.81 (1.23,2.65)				Female	1	1.20 (0.98,1.47)	1.51 (1.24,1.84)	1.90 (1.56,2.30)																												Female
								Male	1.32 (0.54,3.22)	1.52 (0.91,2.55)	1	1.30 (0.83,2.05)	1.71 (1.07,2.73)				Male	1	0.97 (0.81,1.17)	1.28 (1.07,1.52)	1.76 (1.49,2.07)																												Male
								X59 (Exposure to unspecified factor)						0.719834	0.94323		J20_J22 (Other acute lower respiratory infections)					0.750259	0.95742																										J98 (Other respiratory disorders)
								Female	2.80 (1.34,5.87)	1.55 (0.91,2.63)	1	1.36 (0.84,2.18)	1.93 (1.18,3.16)				Female	1	1.11 (0.91,1.36)	1.30 (1.07,1.58)	1.35 (1.10,1.66)																												Female
								Male	2.33 (1.02,5.32)	1.17 (0.63,2.18)	1	1.52 (0.91,2.52)	1.46 (0.84,2.52)				Male	1	1.04 (0.82,1.31)	1.30 (1.04,1.62)	1.50 (1.21,1.85)																												Male
								a Analyses were calculated among diseases associated onset timing in the main analysis.									J45_J46 (Asthma and Status asthmaticus)					0.71351	0.942164																										K02 (Dental caries)
																	Female	1	0.97 (0.78,1.19)	1.04 (0.85,1.28)	1.20 (0.98,1.48)																												Female
																	Male	1	1.12 (0.85,1.48)	1.25 (0.95,1.63)	1.56 (1.21,2.03)																												Male
																	J69 (Pneumonitis due to solids and liquids)					0.401047	0.879217																										K04 (Diseases of pulp and periapical tissues)
																	Female	1	1.31 (0.58,2.95)	1.81 (0.84,3.91)	2.72 (1.29,5.74)																												Female
																	Male	1	1.41 (0.81,2.48)	2.29 (1.37,3.83)	2.12 (1.27,3.55)																												Male
																	J84 (Other interstitial pulmonary diseases)					0.204781	0.833749																										K13 (Other diseases of lip and oral mucosa)
																	Female	1	1.06 (0.64,1.73)	1.09 (0.67,1.78)	1.52 (0.95,2.44)																												Female
																	Male	1	1.62 (0.98,2.69)	1.88 (1.16,3.04)	2.19 (1.37,3.50)																												Male
																	J90_J91 (Pleural effusion)					0.843035	0.980673																										K29 (Gastritis and duodenitis)
																	Female	1	1.14 (0.89,1.45)	1.36 (1.07,1.72)	1.65 (1.30,2.09)																												Female
																	Male	1	1.06 (0.83,1.35)	1.22 (0.97,1.53)	1.64 (1.32,2.05)																												Male
																	J96 (Respiratory failure, not elsewhere classified)					0.0459728	0.748699																										K46 (Unspecified abdominal hernia)
																	Female	1	1.33 (0.85,2.08)	1.80 (1.18,2.75)	2.89 (1.93,4.33)																												Female
																	Male	1	0.67 (0.46,0.97)	1.17 (0.85,1.60)	1.70 (1.27,2.28)																												Male
																	J98 (Other respiratory disorders)					0.939187	0.985282																										K57 (Diverticular disease of intestine)
																	Female	1	1.11 (0.89,1.38)	1.24 (1.00,1.54)	1.58 (1.27,1.95)																												Female
																	Male	1	1.11 (0.86,1.42)	1.21 (0.96,1.54)	1.67 (1.34,2.09)																												Male
																	K_others (Other diseases of the digestive system)					0.53161	0.900053																										K59 (Other functional intestinal disorders)
																	Female	1	1.33 (1.00,1.77)	1.25 (0.93,1.68)	1.54 (1.15,2.06)																												Female
																	Male	1	0.99 (0.70,1.40)	1.21 (0.87,1.67)	1.36 (0.99,1.87)																												Male
																	K21 (Gastro-esophageal reflux disease)					0.0137697	0.941845																										K64 (Hemorrhoids and perianal venous thrombosis)
																	Female	1	1.08 (0.95,1.21)	1.27 (1.13,1.43)	1.27 (1.13,1.44)																												Female
																	Male	1	0.94 (0.81,1.08)	1.01 (0.88,1.16)	1.04 (0.90,1.19)																												Male
																	K22 (Other diseases of esophagus)					0.236763	0.826253																										K70_K77 (Diseases of liver)
																	Female	1	1.18 (0.94,1.47)	1.21 (0.97,1.52)	1.44 (1.15,1.80)																												Female
																	Male	1	1.15 (0.92,1.44)	1.36 (1.10,1.68)	1.25 (1.01,1.55)																												Male
																	K31 (Other diseases of stomach and duodenum)					0.915447	0.990769																										K74 (Fibrosis and cirrhosis of liver)
																	Female	1	1.00 (0.83,1.19)	1.05 (0.88,1.26)	1.24 (1.03,1.48)																												Female
																	Male	1	1.02 (0.81,1.29)	1.17 (0.93,1.46)	1.30 (1.05,1.62)																												Male
																	K55 (Vascular disorders of intestine)					0.405869	0.884122																										K76 (Other diseases of liver)
																	Female	1	1.23 (0.75,2.02)	1.40 (0.86,2.28)	1.62 (0.99,2.66)																												Female
																	Male	1	1.49 (0.78,2.83)	2.40 (1.33,4.33)	2.38 (1.32,4.28)																												Male
																	K56 (Paralytic ileus and intestinal obstruction without hernia)					0.575388	0.911031																										K92 (Other diseases of digestive system)
																	Female	1	1.34 (1.00,1.79)	1.40 (1.04,1.88)	1.76 (1.31,2.36)																												Female
																	Male	1	0.95 (0.68,1.34)	1.25 (0.91,1.72)	1.40 (1.02,1.91)																												Male
																	K57 (Diverticular disease of intestine)					0.635299	0.91676																										M_others (Other diseases of the musculoskeletal system and connective tissue)
																	Female	1	1.15 (1.03,1.28)	1.19 (1.07,1.33)	1.22 (1.09,1.36)																												Female
																	Male	1	1.10 (0.97,1.24)	1.27 (1.13,1.43)	1.28 (1.14,1.44)																												Male
																	K59 (Other functional intestinal disorders)					0.235439	0.830104																										M10 (Gout)
																	Female	1	1.10 (0.94,1.30)	1.21 (1.03,1.43)	1.59 (1.35,1.86)																												Female
																	Male	1	1.06 (0.87,1.29)	1.44 (1.20,1.72)	1.62 (1.36,1.93)																												Male
																	K63 (Other diseases of intestine)					0.834091	0.980272																										M13 (Other arthritis)
																	Female	1	1.09 (0.94,1.26)	1.12 (0.96,1.30)	1.20 (1.03,1.40)																												Female
																	Male	1	1.20 (1.03,1.40)	1.20 (1.03,1.40)	1.27 (1.10,1.48)																												Male
																	K70_K77 (Diseases of liver)					0.390289	0.89583																										M15 (Polyosteoarthritis)
																	Female	1	0.96 (0.76,1.23)	1.34 (1.07,1.67)	1.49 (1.19,1.87)																												Female
																	Male	1	1.10 (0.85,1.42)	1.20 (0.94,1.54)	1.66 (1.32,2.09)																												Male
																	K74 (Fibrosis and cirrhosis of liver)					0.892183	0.984279																										M17 (Osteoarthritis of knee)
																	Female	1	1.04 (0.41,2.64)	1.85 (0.81,4.24)	2.54 (1.13,5.69)																												Female
																	Male	1	1.30 (0.56,3.01)	1.53 (0.69,3.37)	2.30 (1.10,4.82)																												Male
																	K76 (Other diseases of liver)					0.482702	0.887549																										M19 (Other and unspecified osteoarthritis)
																	Female	1	1.02 (0.79,1.33)	1.32 (1.03,1.68)	1.50 (1.17,1.91)																												Female
																	Male	1	1.08 (0.81,1.43)	1.18 (0.90,1.55)	1.72 (1.34,2.21)																												Male
																	K80 (Cholelithiasis)					0.854881	0.987734																										M21 (Other acquired deformities of limbs)
																	Female	1	1.21 (0.98,1.49)	1.45 (1.18,1.77)	1.57 (1.28,1.93)																												Female
																	Male	1	1.34 (1.02,1.76)	1.42 (1.09,1.85)	1.55 (1.20,2.01)																												Male
																	K81 (Cholecystitis)					0.301602	0.889206																										M25 (Other joint disorder, not elsewhere classified)
																	Female	1	1.21 (0.75,1.96)	1.40 (0.88,2.24)	1.40 (0.87,2.25)																												Female
																	Male	1	0.91 (0.51,1.64)	1.28 (0.75,2.18)	1.88 (1.14,3.10)																												Male
																	K83 (Other diseases of biliary tract)					0.756749	0.955012																										M46 (Other inflammatory spondylopathies)
																	Female	1	0.98 (0.65,1.49)	1.44 (0.98,2.11)	1.51 (1.02,2.24)																												Female
																	Male	1	1.17 (0.73,1.87)	1.29 (0.82,2.03)	1.62 (1.05,2.50)																												Male
																	K86 (Other diseases of pancreas)					0.664884	0.920609																										M47 (Spondylosis)
																	Female	1	1.14 (0.68,1.90)	1.72 (1.07,2.77)	1.62 (0.99,2.66)																												Female
																	Male	1	1.11 (0.58,2.14)	1.65 (0.91,2.99)	2.00 (1.12,3.55)																												Male
																	K92 (Other diseases of digestive system)					0.511604	0.888165																										M48 (Other spondylopathies)
																	Female	1	1.14 (0.94,1.38)	1.10 (0.90,1.33)	1.41 (1.16,1.71)																												Female
																	Male	1	0.95 (0.76,1.18)	1.12 (0.91,1.38)	1.31 (1.07,1.60)																												Male
																	M_others (Other diseases of the musculoskeletal system and connective tissue)					0.442121	0.874021																										M62 (Other disorders of muscle)
																	Female	1	1.28 (0.98,1.66)	1.36 (1.05,1.77)	1.75 (1.35,2.27)																												Female
																	Male	1	1.14 (0.82,1.57)	1.44 (1.06,1.95)	1.46 (1.08,1.98)																												Male
																	M13 (Other arthritis)					0.647782	0.92309																										M79 (Other and unspecified soft tissue disorders, not elsewhere classified)
																	Female	1	1.07 (0.93,1.23)	1.18 (1.03,1.36)	1.18 (1.02,1.36)																												Female
																	Male	1	1.05 (0.87,1.27)	1.08 (0.90,1.30)	1.25 (1.04,1.49)																												Male
																	M19 (Other and unspecified osteoarthritis)					0.906162	0.99012																										M84 (Disorder of continuity of bone)
																	Female	1	1.06 (0.94,1.21)	1.16 (1.03,1.32)	1.19 (1.04,1.35)																												Female
																	Male	1	1.12 (0.94,1.32)	1.18 (0.99,1.39)	1.17 (0.99,1.38)																												Male
																	M25 (Other joint disorder, not elsewhere classified)					0.423894	0.868095																										N17 (Acute kidney failure)
																	Female	1	1.15 (0.98,1.35)	1.23 (1.04,1.45)	1.50 (1.27,1.76)																												Female
																	Male	1	1.14 (0.93,1.40)	1.08 (0.88,1.33)	1.28 (1.05,1.56)																												Male
																	M47 (Spondylosis)					0.931803	0.986615																										N18 (Chronic kidney disease (CKD))
																	Female	1	1.14 (0.94,1.40)	1.33 (1.09,1.61)	1.39 (1.14,1.70)																												Female
																	Male	1	1.10 (0.85,1.42)	1.20 (0.94,1.53)	1.33 (1.04,1.69)																												Male
																	M48 (Other spondylopathies)					0.543035	0.888603																										N32 (Other disorders of bladder)
																	Female	1	1.19 (0.91,1.54)	1.39 (1.07,1.80)	1.76 (1.37,2.28)																												Female
																	Male	1	1.44 (1.06,1.97)	1.33 (0.97,1.81)	1.70 (1.27,2.29)																												Male
																	M54 (Dorsalgia)					0.64437	0.922069																										N39 (Other disorders of urinary system)
																	Female	1	1.02 (0.87,1.19)	1.17 (1.01,1.37)	1.41 (1.21,1.64)																												Female
																	Male	1	1.03 (0.85,1.26)	1.09 (0.90,1.32)	1.27 (1.06,1.53)																												Male
																	M79 (Other and unspecified soft tissue disorders, not elsewhere classified)					0.577413	0.910024																										R_others (Other symptoms, signs and abnormal clinical and laboratory findings, not elsewhere classified)
																	Female	1	0.96 (0.83,1.12)	1.00 (0.86,1.17)	1.23 (1.06,1.43)																												Female
																	Male	1	0.88 (0.72,1.06)	1.03 (0.86,1.24)	1.12 (0.94,1.34)																												Male
																	M80 (Osteoporosis with current pathological fracture)					0.138109	0.84345																										R05 (Cough)
																	Female	1	1.91 (1.08,3.35)	1.34 (0.73,2.46)	2.59 (1.47,4.55)																												Female
																	Male	1	1.91 (0.35,10.50)	4.03 (0.86,18.86)	6.11 (1.36,27.35)																												Male
																	M81 (Osteoporosis without current pathological fracture)					0.014136	0.805752																										R06 (Abnormalities of breathing)
																	Female	1	1.21 (1.03,1.42)	1.19 (1.02,1.40)	1.43 (1.21,1.68)																												Female
																	Male	1	1.57 (0.99,2.50)	1.89 (1.21,2.95)	2.88 (1.88,4.39)																												Male
																	N13 (Obstructive and reflux uropathy)					0.294162	0.882486																										R07 (Pain in throat and chest)
																	Female	1	1.33 (0.91,1.92)	1.05 (0.71,1.56)	1.51 (1.03,2.21)																												Female
																	Male	1	1.42 (1.00,2.03)	1.61 (1.14,2.27)	1.67 (1.19,2.34)																												Male
																	N17 (Acute kidney failure)					0.206985	0.823126																										R13 (Aphagia and dysphagia)
																	Female	1	1.30 (1.01,1.68)	1.59 (1.24,2.03)	2.44 (1.93,3.09)																												Female
																	Male	1	1.13 (0.92,1.39)	1.39 (1.15,1.69)	1.94 (1.62,2.33)																												Male
																	N18 (Chronic kidney disease (CKD))					0.684852	0.929442																										R21 (Rash and other nonspecific skin eruption)
																	Female	1	1.15 (0.93,1.41)	1.24 (1.02,1.52)	1.45 (1.18,1.77)																												Female
																	Male	1	1.26 (1.01,1.57)	1.39 (1.12,1.72)	1.72 (1.40,2.11)																												Male
																	N28 (Other disorders of kidney and ureter, not elsewhere classified)					0.67783	0.927272																										R26 (Abnormalities of gait and mobility)
																	Female	1	1.50 (1.02,2.22)	1.71 (1.17,2.50)	1.75 (1.18,2.58)																												Female
																	Male	1	1.13 (0.82,1.55)	1.27 (0.94,1.73)	1.41 (1.04,1.89)																												Male
																	N30 (Cystitis)					0.116203	0.794826																										R29 (Other symptoms and signs involving the nervous and musculoskeletal systems)
																	Female	1	1.57 (1.12,2.21)	1.17 (0.81,1.68)	1.58 (1.10,2.25)																												Female
																	Male	1	1.37 (0.83,2.29)	1.73 (1.06,2.80)	1.68 (1.03,2.73)																												Male
																	N32 (Other disorders of bladder)					0.00520296	1																										R32 (Unspecified urinary incontinence)
																	Female	1	0.88 (0.64,1.21)	1.37 (1.02,1.84)	1.73 (1.29,2.31)																												Female
																	Male	1	1.15 (0.92,1.44)	1.06 (0.85,1.33)	1.27 (1.02,1.57)																												Male
																	N39 (Other disorders of urinary system)					0.0207169	0.885646																										R33 (Retention of urine)
																	Female	1	1.13 (0.95,1.36)	1.14 (0.95,1.37)	1.50 (1.26,1.79)																												Female
																	Male	1	1.14 (0.91,1.43)	1.59 (1.29,1.96)	1.86 (1.51,2.27)																												Male
																	R_others (Other symptoms, signs and abnormal clinical and laboratory findings, not elsewhere classified)					0.770061	0.957676																										R40 (Somnolence, stupor and coma)
																	Female	1	1.07 (0.80,1.42)	1.39 (1.06,1.83)	1.63 (1.24,2.15)																												Female
																	Male	1	1.12 (0.84,1.51)	1.28 (0.97,1.70)	1.51 (1.15,1.98)																												Male
																	R00 (Abnormalities of heart beat)					0.760318	0.952487																										R41 (Other symptoms and signs involving cognitive functions and awareness)
																	Female	1	1.17 (0.95,1.43)	1.41 (1.16,1.72)	1.46 (1.19,1.79)																												Female
																	Male	1	1.18 (0.96,1.46)	1.26 (1.02,1.54)	1.32 (1.07,1.61)																												Male
																	R03 (Abnormal blood-pressure reading, without diagnosis)					0.918867	0.988216																										R42 (Dizziness and giddiness)
																	Female	1	1.19 (0.83,1.70)	1.16 (0.81,1.67)	1.62 (1.14,2.31)																												Female
																	Male	1	1.03 (0.68,1.56)	1.13 (0.75,1.69)	1.38 (0.94,2.03)																												Male
																	R04 (Hemorrhage from respiratory passages)					0.866752	0.988097																										R45 (Symptoms and signs involving emotional state)
																	Female	1	1.60 (1.06,2.44)	1.61 (1.05,2.45)	1.94 (1.27,2.95)																												Female
																	Male	1	1.50 (0.97,2.32)	1.83 (1.20,2.78)	2.26 (1.51,3.38)																												Male
																	R05 (Cough)					0.840408	0.980954																										R50 (Fever of other and unknown origin)
																	Female	1	1.10 (0.78,1.55)	1.49 (1.07,2.06)	1.60 (1.15,2.23)																												Female
																	Male	1	0.89 (0.60,1.32)	1.35 (0.94,1.94)	1.56 (1.10,2.22)																												Male
																	R06 (Abnormalities of breathing)					0.191058	0.827113																										R52 (Pain, unspecified)
																	Female	1	1.28 (1.02,1.61)	1.26 (1.00,1.59)	1.75 (1.41,2.19)																												Female
																	Male	1	0.97 (0.74,1.27)	1.34 (1.05,1.73)	1.75 (1.38,2.21)																												Male
																	R07 (Pain in throat and chest)					0.87704	0.993204																										R53 (Malaise and fatigue)
																	Female	1	1.08 (0.93,1.26)	1.16 (1.00,1.35)	1.33 (1.14,1.54)																												Female
																	Male	1	1.10 (0.92,1.30)	1.21 (1.03,1.44)	1.25 (1.06,1.48)																												Male
																	R11 (Nausea and vomiting)					0.162858	0.856883																										R54 (Age-related physical debility)
																	Female	1	1.04 (0.88,1.23)	1.15 (0.98,1.36)	1.20 (1.01,1.42)																												Female
																	Male	1	1.02 (0.78,1.35)	1.39 (1.08,1.79)	1.56 (1.22,1.99)																												Male
																	R13 (Aphagia and dysphagia)					0.239878	0.820384																										R55 (Syncope and collapse)
																	Female	1	0.96 (0.76,1.20)	0.99 (0.79,1.24)	1.20 (0.96,1.50)																												Female
																	Male	1	1.07 (0.81,1.41)	1.37 (1.05,1.77)	1.51 (1.17,1.95)																												Male
																	R18 (Ascites)					0.0131596	1																										R57 (Shock, not elsewhere classified)
																	Female	1	1.36 (0.87,2.11)	1.35 (0.86,2.11)	1.37 (0.86,2.18)																												Female
																	Male	1	1.21 (0.67,2.19)	1.55 (0.89,2.70)	2.67 (1.60,4.47)																												Male
																	R25 (Abnormal involuntary movements)					0.885387	0.986327																										R59 (Enlarged lymph nodes)
																	Female	1	1.18 (0.60,2.33)	1.88 (1.01,3.52)	2.64 (1.43,4.86)																												Female
																	Male	1	1.00 (0.48,2.12)	1.43 (0.72,2.84)	1.81 (0.94,3.49)																												Male
																	R26 (Abnormalities of gait and mobility)					0.679138	0.925359																										R60 (Edema, not elsewhere classified)
																	Female	1	1.26 (0.90,1.78)	2.02 (1.47,2.77)	3.13 (2.31,4.25)																												Female
																	Male	1	1.27 (0.90,1.77)	1.65 (1.20,2.26)	2.66 (1.98,3.57)																												Male
																	R29 (Other symptoms and signs involving the nervous and musculoskeletal systems)					0.177462	0.820162																										R91 (Abnormal findings on diagnostic imaging of lung)
																	Female	1	1.06 (0.82,1.37)	1.27 (0.99,1.62)	2.21 (1.75,2.78)																												Female
																	Male	1	1.13 (0.84,1.53)	1.85 (1.41,2.43)	2.54 (1.96,3.29)																												Male
																	R32 (Unspecified urinary incontinence)					0.0781265	0.834977																										S01 (Open wound of head)
																	Female	1	1.14 (0.75,1.75)	1.05 (0.69,1.62)	2.19 (1.49,3.22)																												Female
																	Male	1	1.00 (0.61,1.63)	1.65 (1.07,2.56)	2.01 (1.31,3.07)																												Male
																	R33 (Retention of urine)					0.319932	0.904269																										S22 (Fracture of rib (s), sternum and thoracic spine)
																	Female	1	1.13 (0.84,1.52)	1.09 (0.81,1.48)	1.67 (1.25,2.22)																												Female
																	Male	1	1.12 (0.94,1.34)	1.13 (0.95,1.35)	1.45 (1.23,1.72)																												Male
																	R41 (Other symptoms and signs involving cognitive functions and awareness)					0.264638	0.853831																										S42 (Fracture of shoulder and upper arm)
																	Female	1	1.13 (0.81,1.58)	1.06 (0.76,1.49)	1.72 (1.25,2.37)																												Female
																	Male	1	0.86 (0.62,1.20)	1.12 (0.82,1.52)	1.97 (1.49,2.60)																												Male
																	R45 (Symptoms and signs involving emotional state)					0.883826	0.997586																										S70 (Superficial injury of hip and thigh)
																	Female	1	0.98 (0.54,1.77)	1.46 (0.84,2.52)	1.64 (0.95,2.84)																												Female
																	Male	1	1.41 (0.77,2.57)	1.87 (1.06,3.31)	2.00 (1.14,3.50)																												Male
																	R50 (Fever of other and unknown origin)					0.354977	0.867159																										ST_others (Other injury, poisoning and certain other consequences of external causes)
																	Female	1	1.15 (0.84,1.58)	1.24 (0.90,1.71)	1.72 (1.26,2.34)																												Female
																	Male	1	0.94 (0.68,1.31)	1.26 (0.93,1.71)	1.38 (1.03,1.86)																												Male
																	R52 (Pain, unspecified)					0.178197	0.812576																										T81 (Complications of procedures, not elsewhere classified)
																	Female	1	1.25 (0.59,2.65)	1.60 (0.78,3.29)	3.13 (1.60,6.12)																												Female
																	Male	1	1.20 (0.56,2.54)	1.16 (0.55,2.43)	1.29 (0.63,2.63)																												Male
																	R53 (Malaise and fatigue)					0.219151	0.832775																										T82 (Complications of cardiac and vascular prosthetic devices, implants and grafts)
																	Female	1	0.76 (0.55,1.06)	1.03 (0.76,1.40)	1.48 (1.11,1.99)																												Female
																	Male	1	1.16 (0.79,1.69)	1.64 (1.15,2.33)	1.85 (1.31,2.60)																												Male
																	R54 (Age-related physical debility)					0.573646	0.912498																										VY_others (Other external causes of morbidity and mortality)
																	Female	1	1.31 (0.69,2.47)	1.71 (0.93,3.13)	3.32 (1.88,5.87)																												Female
																	Male	1	1.72 (0.92,3.20)	2.35 (1.31,4.24)	3.25 (1.84,5.73)																												Male
																	R55 (Syncope and collapse)					0.166382	0.824675																										W01 (Fall on same level from slipping, tripping and stumbling)
																	Female	1	1.02 (0.81,1.30)	1.23 (0.98,1.55)	1.36 (1.07,1.72)																												Female
																	Male	1	0.87 (0.68,1.11)	1.00 (0.79,1.26)	1.41 (1.14,1.75)																												Male
																	R59 (Enlarged lymph nodes)					0.6605	0.918255																										W18 (Other slipping, tripping and stumbling and falls)
																	Female	1	1.24 (0.80,1.92)	1.40 (0.91,2.16)	1.66 (1.08,2.55)																												Female
																	Male	1	1.00 (0.67,1.51)	0.89 (0.59,1.35)	1.43 (0.99,2.07)																												Male
																	R60 (Edema, not elsewhere classified)					0.730505	0.946336																										W19 (Unspecified fall)
																	Female	1	1.20 (0.80,1.80)	1.43 (0.96,2.11)	1.77 (1.20,2.60)																												Female
																	Male	1	1.34 (0.83,2.16)	1.79 (1.15,2.80)	2.46 (1.61,3.76)																												Male
																	R63 (Symptoms and signs concerning food and fluid intake)					0.302021	0.88283																										X59 (Exposure to unspecified factor)
																	Female	1	1.01 (0.83,1.24)	1.20 (0.98,1.46)	1.28 (1.05,1.57)																												Female
																	Male	1	1.14 (0.88,1.46)	1.24 (0.97,1.58)	1.57 (1.25,1.98)																												Male
																	R68 (Other general symptoms and signs)					0.83719	0.980544																										Y42 (Hormones and their synthetic substitutes and antagonists, not elsewhere classified)
																	Female	1	1.64 (0.73,3.69)	1.51 (0.67,3.39)	2.35 (1.08,5.10)																												Female
																	Male	1	1.19 (0.61,2.32)	1.62 (0.87,3.02)	2.18 (1.20,3.94)																												Male
																	R69 (Illness, unspecified)					0.914479	0.992863																										Y45 (Analgesics, antipyretics and anti-inflammatory drugs)
																	Female	1	1.06 (0.87,1.29)	1.14 (0.93,1.39)	1.38 (1.13,1.68)																												Female
																	Male	1	1.10 (0.89,1.36)	1.09 (0.88,1.34)	1.44 (1.18,1.75)																												Male
																	R91 (Abnormal findings on diagnostic imaging of lung)					0.272211	0.854092																										Y83 (Surgical operation and other surgical procedures as the cause of abnormal reaction of the patient, or of later complication, without mention of misadventure at the time of the procedure)
																	Female	1	0.89 (0.62,1.27)	0.77 (0.53,1.12)	1.30 (0.92,1.83)																												Female
																	Male	1	1.14 (0.73,1.78)	1.25 (0.82,1.92)	1.76 (1.18,2.62)																												Male
																	R93 (Abnormal findings on diagnostic imaging of other body structures)					0.584	0.907854																										Y84 (Other medical procedures as the cause of abnormal reaction of the patient, or of later complication, without mention of misadventure at the time of the procedure)
																	Female	1	1.39 (1.03,1.89)	1.29 (0.95,1.76)	1.42 (1.03,1.94)																												Female
																	Male	1	1.06 (0.76,1.50)	1.24 (0.90,1.73)	1.35 (0.98,1.86)																												Male
																	R94 (Abnormal results of function studies)					0.176262	0.837245																										Y95 (Nosocomial condition)
																	Female	1	1.20 (0.90,1.61)	1.74 (1.33,2.30)	1.71 (1.29,2.28)																												Female
																	Male	1	0.94 (0.70,1.28)	1.23 (0.93,1.63)	1.61 (1.23,2.10)																												Male
																	S00 (Superficial injury of head)					0.496182	0.883823																										a Analyses were calculated among diseases associated 5 clusters in the main analysis.
																	Female	1	1.18 (0.84,1.65)	1.16 (0.82,1.63)	1.47 (1.05,2.05)
																	Male	1	1.00 (0.64,1.54)	1.35 (0.90,2.02)	1.83 (1.24,2.69)
																	S01 (Open wound of head)					0.88425	0.991519
																	Female	1	1.15 (0.79,1.68)	1.35 (0.93,1.95)	1.65 (1.14,2.40)
																	Male	1	0.89 (0.60,1.32)	1.27 (0.88,1.82)	1.55 (1.09,2.19)
																	ST_others (Other injury, poisoning and certain other consequences of external causes)					0.0275587	0.942507
																	Female	1	1.02 (0.87,1.20)	1.16 (0.98,1.36)	1.41 (1.20,1.65)
																	Male	1	1.04 (0.88,1.24)	1.07 (0.90,1.27)	1.14 (0.96,1.34)
																	T81 (Complications of procedures, not elsewhere classified)					0.88415	0.994669
																	Female	1	1.09 (0.88,1.36)	1.18 (0.95,1.47)	1.49 (1.21,1.85)
																	Male	1	1.09 (0.87,1.37)	1.11 (0.89,1.38)	1.31 (1.06,1.62)
																	T82 (Complications of cardiac and vascular prosthetic devices, implants and grafts)					0.0850649	0.765584
																	Female	1	0.90 (0.55,1.48)	0.78 (0.47,1.31)	1.29 (0.80,2.08)
																	Male	1	1.13 (0.68,1.87)	1.81 (1.14,2.85)	2.03 (1.29,3.17)
																	T83 (Complications of genitourinary prosthetic devices, implants and grafts)					0.323054	0.891003
																	Female	1	2.33 (1.07,5.09)	1.74 (0.77,3.94)	2.81 (1.29,6.14)
																	Male	1	1.36 (0.82,2.26)	1.86 (1.16,3.00)	1.88 (1.17,3.01)
																	VY_others (Other external causes of morbidity and mortality)					0.142526	0.826166
																	Female	1	1.01 (0.86,1.19)	0.97 (0.82,1.15)	1.22 (1.04,1.44)
																	Male	1	1.18 (0.98,1.41)	1.19 (1.00,1.43)	1.19 (1.00,1.42)
																	W01 (Fall on same level from slipping, tripping and stumbling)					0.342392	0.867394
																	Female	1	1.13 (0.92,1.39)	1.24 (1.01,1.52)	1.46 (1.19,1.80)
																	Male	1	0.93 (0.62,1.39)	1.28 (0.88,1.85)	1.60 (1.12,2.28)
																	W10 (Fall on and from stairs and steps)					0.813229	0.975875
																	Female	1	1.03 (0.71,1.49)	1.05 (0.72,1.52)	1.53 (1.08,2.19)
																	Male	1	1.04 (0.59,1.84)	1.15 (0.67,1.99)	1.88 (1.14,3.09)
																	W18 (Other slipping, tripping and stumbling and falls)					0.331862	0.866388
																	Female	1	0.91 (0.63,1.30)	0.84 (0.58,1.21)	1.58 (1.13,2.20)
																	Male	1	0.96 (0.57,1.60)	1.35 (0.84,2.16)	1.91 (1.23,2.98)
																	W19 (Unspecified fall)					0.479534	0.88649
																	Female	1	0.98 (0.76,1.27)	1.11 (0.86,1.44)	1.63 (1.28,2.08)
																	Male	1	1.21 (0.82,1.76)	1.59 (1.11,2.27)	1.98 (1.40,2.79)
																	Y42 (Hormones and their synthetic substitutes and antagonists, not elsewhere classified)					0.169577	0.828506
																	Female	1	1.13 (0.44,2.87)	1.32 (0.53,3.26)	3.28 (1.46,7.35)
																	Male	1	1.46 (0.63,3.38)	1.31 (0.56,3.06)	1.64 (0.74,3.67)
																	Y52 (Agents primarily affecting the cardiovascular system)					0.10308	0.783409
																	Female	1	1.67 (0.78,3.61)	1.66 (0.77,3.56)	1.76 (0.82,3.81)
																	Male	1	1.85 (0.57,6.02)	3.46 (1.18,10.20)	5.28 (1.86,15.02)
																	Y83 (Surgical operation and other surgical procedures as the cause of abnormal reaction of the patient, or of later complication, without mention of misadventure at the time of the procedure)					0.254876	0.846287
																	Female	1	0.94 (0.78,1.13)	1.11 (0.93,1.33)	1.49 (1.25,1.77)
																	Male	1	1.04 (0.87,1.24)	1.10 (0.93,1.31)	1.33 (1.12,1.57)
																	Y95 (Nosocomial condition)					0.60828	0.91644
																	Female	1	1.28 (0.76,2.14)	1.62 (0.99,2.65)	2.50 (1.56,4.01)
																	Male	1	1.04 (0.70,1.56)	1.30 (0.90,1.90)	1.92 (1.35,2.73)
																	a Analyses were calculated among diseases associated relative amplitude in the main analysis.
[truncated: 6 more columns]

## Sheet: ST8 - Subgroup analysis by age
Supplementary Table 8. Association of sleep traits and risks of disease incidence, stratified by age
Outcomes a	Sleep duration (hours/day)				P for interaction	FDR-adjusted P for interaction		Outcomes a	Sleep onset timing					P for interaction	FDR-adjusted P for interaction		Outcomes a	Relative amplitude * -1				P for interaction	FDR-adjusted P for interaction		Outcomes a	Inter-daily stability * -1				P for interaction	FDR-adjusted P for interaction		Outcomes a	Sleep efficiency * -1				P for interaction	FDR-adjusted P for interaction		Outcomes a	Number of awake				P for interaction	FDR-adjusted P for interaction		Outcomes a
	< 6	6-7	7-8	≥ 8					< 22	22-23	23-23:30	23:30-00:30	≥ 00:30					Q1	Q2	Q3	Q4					Q1	Q2	Q3	Q4					Q1	Q2	Q3	Q4					<1	1-2	2-3	≥3
D50 (Iron deficiency anemia)					0.237157	0.709408		D50 (Iron deficiency anemia)						0.535244	0.85639		A00_A09 (Intestinal infectious diseases)					0.120542	0.647914		A00_A09 (Intestinal infectious diseases)					0.544946	0.852097		D50 (Iron deficiency anemia)					0.764429	0.952767		G20 (Parkinson's disease)					0.126977	0.661822		A00_A09 (Intestinal infectious diseases)
< 65	1.42 (1.18,1.72)	1.04 (0.87,1.24)	1	0.77 (0.53,1.13)				< 65	0.91 (0.60,1.37)	0.90 (0.71,1.13)	1	1.02 (0.84,1.24)	1.47 (1.19,1.81)				< 65	1	1.09 (0.91,1.30)	1.27 (1.07,1.52)	1.48 (1.25,1.76)				< 65	1	1.08 (0.90,1.30)	1.21 (1.01,1.45)	1.34 (1.12,1.59)				< 65	1	1.07 (0.88,1.30)	1.05 (0.86,1.28)	1.27 (1.05,1.55)				< 65	1	0.80 (0.42,1.53)	1.21 (0.62,2.35)	0.62 (0.26,1.48)				< 65
≥ 65	1.57 (1.33,1.87)	1.18 (0.99,1.40)	1	1.23 (0.92,1.66)				≥ 65	1.44 (1.01,2.06)	0.96 (0.76,1.20)	1	1.06 (0.88,1.27)	1.49 (1.23,1.80)				≥ 65	1	1.32 (1.10,1.58)	1.18 (0.98,1.41)	1.63 (1.37,1.94)				≥ 65	1	0.92 (0.79,1.07)	1.07 (0.92,1.25)	1.12 (0.95,1.31)				≥ 65	1	1.02 (0.85,1.22)	0.94 (0.78,1.12)	1.23 (1.03,1.46)				≥ 65	1	0.80 (0.59,1.09)	0.41 (0.27,0.64)	0.51 (0.34,0.78)				≥ 65
D64 (Other anemias)					0.156658	0.657199		D64 (Other anemias)						0.151329	0.667402		A41 (Other sepsis)					0.00930841	0.228721		A41 (Other sepsis)					0.0899173	0.562392		D64 (Other anemias)					0.516266	0.862115		I82 (Other venous embolism and thrombosis)					0.94431	0.990374		A41 (Other sepsis)
< 65	1.33 (1.11,1.61)	1.09 (0.92,1.30)	1	0.79 (0.55,1.14)				< 65	0.98 (0.67,1.46)	0.98 (0.78,1.22)	1	1.05 (0.86,1.27)	1.42 (1.16,1.75)				< 65	1	1.04 (0.79,1.37)	1.54 (1.19,1.98)	1.40 (1.07,1.82)				< 65	1	1.18 (0.90,1.56)	1.17 (0.89,1.54)	1.24 (0.95,1.62)				< 65	1	1.11 (0.91,1.35)	1.17 (0.96,1.42)	1.38 (1.14,1.67)				< 65	1	0.86 (0.71,1.04)	0.85 (0.68,1.07)	0.74 (0.58,0.95)				< 65
≥ 65	1.47 (1.27,1.71)	1.00 (0.86,1.17)	1	1.02 (0.77,1.35)				≥ 65	1.81 (1.32,2.50)	1.23 (0.99,1.52)	1	1.28 (1.07,1.53)	1.70 (1.42,2.04)				≥ 65	1	1.10 (0.86,1.40)	1.36 (1.08,1.71)	1.99 (1.60,2.48)				≥ 65	1	0.98 (0.80,1.20)	1.35 (1.11,1.64)	1.43 (1.17,1.74)				≥ 65	1	0.91 (0.77,1.08)	1.05 (0.89,1.24)	1.18 (1.01,1.39)				≥ 65	1	0.93 (0.79,1.10)	0.89 (0.73,1.08)	0.80 (0.64,0.99)				≥ 65
E10_E14 (Diabetes mellitus)					0.0111732	0.202295		E05 (Thyrotoxicosis [hyperthyroidism])						0.732621	0.943901		A49 (Bacterial infection of unspecified site)					0.411824	0.833338		D50 (Iron deficiency anemia)					0.108027	0.609202		E11 (Type 2 diabetes mellitus)					0.194689	0.683398		M19 (Other and unspecified osteoarthritis)					0.0423209	0.45495		B37 (Candidiasis)
< 65	1.40 (1.16,1.70)	1.09 (0.91,1.32)	1	0.60 (0.38,0.95)				< 65	1.12 (0.38,3.28)	1.48 (0.84,2.59)	1	1.54 (0.93,2.55)	1.76 (1.02,3.04)				< 65	1	2.28 (1.06,4.89)	2.08 (0.94,4.58)	3.42 (1.63,7.17)				< 65	1	1.14 (0.92,1.41)	1.12 (0.91,1.38)	1.16 (0.95,1.43)				< 65	1	1.03 (0.85,1.26)	1.22 (1.01,1.47)	1.19 (0.99,1.44)				< 65	1	1.07 (0.94,1.22)	1.18 (1.02,1.37)	1.16 (0.99,1.36)				< 65
≥ 65	1.44 (1.21,1.72)	1.21 (1.02,1.44)	1	1.36 (1.01,1.82)				≥ 65	1.10 (0.32,3.75)	1.61 (0.87,2.98)	1	1.24 (0.72,2.15)	2.02 (1.17,3.50)				≥ 65	1	1.14 (0.60,2.17)	1.49 (0.82,2.71)	1.78 (0.99,3.20)				≥ 65	1	1.02 (0.86,1.21)	0.98 (0.82,1.17)	1.30 (1.09,1.56)				≥ 65	1	1.04 (0.87,1.23)	0.98 (0.82,1.16)	1.20 (1.02,1.41)				≥ 65	1	1.05 (0.94,1.18)	0.91 (0.79,1.04)	1.16 (1.02,1.33)				≥ 65
E11 (Type 2 diabetes mellitus)					0.177831	0.672239		E10_E14 (Diabetes mellitus)						0.388049	0.824005		D50 (Iron deficiency anemia)					0.0838906	0.554969		D64 (Other anemias)					0.0607254	0.53563		E66 (Overweight and obesity)					0.0658678	0.552647		M46 (Other inflammatory spondylopathies)					0.140676	0.691324		D50 (Iron deficiency anemia)
< 65	1.39 (1.16,1.66)	1.05 (0.87,1.25)	1	0.71 (0.47,1.06)				< 65	0.75 (0.49,1.15)	1.00 (0.80,1.26)	1	0.91 (0.74,1.12)	1.32 (1.07,1.62)				< 65	1	1.21 (0.98,1.48)	1.41 (1.15,1.72)	1.41 (1.15,1.73)				< 65	1	1.02 (0.83,1.25)	1.03 (0.84,1.26)	1.18 (0.97,1.44)				< 65	1	0.96 (0.84,1.10)	1.00 (0.88,1.15)	1.10 (0.96,1.26)				< 65	1	0.84 (0.53,1.33)	1.00 (0.60,1.67)	1.58 (0.99,2.54)				< 65
≥ 65	1.58 (1.35,1.86)	1.21 (1.03,1.43)	1	1.22 (0.92,1.63)				≥ 65	0.94 (0.62,1.42)	0.91 (0.72,1.14)	1	1.01 (0.84,1.21)	1.23 (1.02,1.49)				≥ 65	1	1.10 (0.90,1.34)	1.11 (0.91,1.35)	1.48 (1.23,1.79)				≥ 65	1	1.11 (0.94,1.31)	1.23 (1.04,1.45)	1.55 (1.31,1.82)				≥ 65	1	0.99 (0.85,1.16)	1.08 (0.93,1.26)	1.34 (1.16,1.55)				≥ 65	1	1.45 (1.00,2.09)	1.38 (0.90,2.12)	1.63 (1.05,2.53)				≥ 65
E66 (Overweight and obesity)					0.91893	0.984772		E11 (Type 2 diabetes mellitus)						0.161132	0.659873		D64 (Other anemias)					0.0142434	0.204155		D70 (Neutropenia)					0.38554	0.834125		F10_F19 (Mental and behavioural disorders due to psychoactive substance use)					0.48926	0.863105		N18 (Chronic kidney disease (CKD))					0.256977	0.7072		D64 (Other anemias)
< 65	1.45 (1.27,1.65)	1.12 (0.98,1.27)	1	0.91 (0.70,1.17)				< 65	0.66 (0.43,1.01)	1.07 (0.86,1.32)	1	0.94 (0.77,1.14)	1.39 (1.14,1.69)				< 65	1	1.22 (0.99,1.50)	1.46 (1.19,1.78)	1.61 (1.32,1.96)				< 65	1	1.39 (0.93,2.06)	1.16 (0.77,1.75)	1.39 (0.94,2.06)				< 65	1	1.27 (1.02,1.57)	1.20 (0.97,1.48)	1.58 (1.29,1.93)				< 65	1	0.78 (0.62,0.97)	0.88 (0.68,1.13)	1.18 (0.93,1.50)				< 65
≥ 65	1.44 (1.25,1.66)	1.11 (0.96,1.28)	1	1.06 (0.81,1.37)				≥ 65	0.80 (0.53,1.21)	0.88 (0.71,1.09)	1	1.05 (0.89,1.25)	1.34 (1.13,1.60)				≥ 65	1	1.17 (0.97,1.42)	1.19 (0.98,1.43)	1.88 (1.57,2.24)				≥ 65	1	1.09 (0.80,1.48)	1.13 (0.82,1.56)	1.50 (1.09,2.05)				≥ 65	1	1.36 (1.08,1.72)	1.31 (1.04,1.65)	1.39 (1.12,1.74)				≥ 65	1	1.00 (0.87,1.15)	1.02 (0.87,1.20)	1.22 (1.05,1.43)				≥ 65
E87 (Other disorders of fluid, electrolyte and acid-base balance)					0.179678	0.671838		E27 (Other disorders of adrenal gland)						0.0701544	0.54848		E_others (Other endocrine, nutritional and metabolic diseases)					0.347215	0.79628		E10_E14 (Diabetes mellitus)					0.143502	0.68562		G47 (Sleep disorders)					0.413328	0.826657		R56 (Convulsions, not elsewhere classified)					0.978337	0.995703		D69 (Purpura and other hemorrhagic conditions)
< 65	1.57 (1.27,1.96)	1.27 (1.03,1.56)	1	0.87 (0.56,1.34)				< 65	1.59 (0.44,5.74)	1.21 (0.53,2.75)	1	0.87 (0.41,1.86)	1.46 (0.67,3.16)				< 65	1	0.78 (0.51,1.21)	1.40 (0.95,2.06)	1.71 (1.17,2.50)				< 65	1	1.26 (1.01,1.57)	1.11 (0.89,1.39)	1.38 (1.12,1.70)				< 65	1	0.88 (0.67,1.17)	0.89 (0.67,1.17)	1.23 (0.95,1.59)				< 65	1	1.89 (1.12,3.18)	1.61 (0.88,2.94)	1.95 (1.08,3.51)				< 65
≥ 65	1.27 (1.10,1.46)	1.02 (0.89,1.17)	1	0.94 (0.72,1.22)				≥ 65	6.79 (1.69,27.30)	0.92 (0.21,4.13)	1	1.93 (0.64,5.83)	5.10 (1.77,14.72)				≥ 65	1	1.23 (0.82,1.84)	1.41 (0.95,2.08)	1.83 (1.25,2.66)				≥ 65	1	1.26 (1.05,1.52)	1.45 (1.20,1.75)	1.66 (1.38,2.01)				≥ 65	1	1.22 (0.86,1.72)	1.20 (0.85,1.68)	1.66 (1.21,2.27)				≥ 65	1	1.64 (1.08,2.50)	1.56 (0.97,2.50)	1.87 (1.17,2.99)				≥ 65
F00_F03 (Dementia)					0.790927	0.968253		E55 (Vitamin D deficiency)						0.728822	0.946094		E03 (Other hypothyroidism)					0.296767	0.756207		E11 (Type 2 diabetes mellitus)					0.381273	0.8354		J_copd (Chronic obstructive pulmonary disease)					0.270177	0.731819		T82 (Complications of cardiac and vascular prosthetic devices, implants and grafts)					0.125212	0.66266		D70 (Neutropenia)
< 65	2.03 (0.87,4.74)	1.58 (0.69,3.63)	1	2.49 (0.75,8.32)				< 65	1.54 (0.82,2.87)	0.97 (0.63,1.50)	1	1.31 (0.91,1.88)	1.60 (1.09,2.34)				< 65	1	1.18 (0.94,1.48)	1.16 (0.92,1.46)	1.23 (0.98,1.56)				< 65	1	1.25 (1.00,1.55)	1.23 (0.99,1.52)	1.45 (1.19,1.77)				< 65	1	1.27 (0.96,1.68)	1.46 (1.11,1.92)	1.79 (1.38,2.34)				< 65	1	1.24 (0.80,1.92)	1.19 (0.72,1.97)	0.98 (0.57,1.68)				< 65
≥ 65	1.50 (1.15,1.94)	1.05 (0.81,1.36)	1	1.29 (0.83,2.00)				≥ 65	2.13 (1.23,3.68)	1.18 (0.80,1.73)	1	1.31 (0.95,1.80)	1.55 (1.11,2.16)				≥ 65	1	0.97 (0.75,1.24)	1.13 (0.89,1.44)	1.38 (1.09,1.74)				≥ 65	1	1.21 (1.02,1.44)	1.42 (1.20,1.68)	1.69 (1.42,2.00)				≥ 65	1	1.03 (0.86,1.24)	1.32 (1.11,1.57)	1.30 (1.10,1.55)				≥ 65	1	1.31 (0.89,1.92)	1.48 (0.97,2.24)	2.11 (1.43,3.14)				≥ 65
F10_F19 (Mental and behavioural disorders due to psychoactive substance use)					0.8798	0.979453		E66 (Overweight and obesity)						0.386383	0.830723		E07 (Other disorders of thyroid)					0.429412	0.829875		E21 (Hyperparathyroidism and other disorders of parathyroid gland)					0.224046	0.707079		J12_J18 (Pneumonia)					0.415516	0.821481		a Analyses were calculated among diseases associated waking number in the main analysis.								E10_E14 (Diabetes mellitus)
< 65	1.41 (1.17,1.71)	1.13 (0.94,1.36)	1	1.12 (0.79,1.60)				< 65	1.04 (0.79,1.37)	1.10 (0.94,1.29)	1	1.15 (1.00,1.33)	1.37 (1.18,1.59)				< 65	1	2.50 (0.76,8.16)	3.80 (1.22,11.81)	3.43 (1.07,10.94)				< 65	1	1.97 (0.93,4.17)	1.98 (0.94,4.17)	2.17 (1.04,4.54)				< 65	1	1.14 (0.93,1.41)	1.19 (0.97,1.46)	1.25 (1.02,1.53)												< 65
≥ 65	1.30 (1.06,1.58)	0.99 (0.81,1.22)	1	1.11 (0.78,1.58)				≥ 65	1.11 (0.80,1.54)	0.89 (0.73,1.08)	1	1.05 (0.90,1.22)	1.38 (1.18,1.61)				≥ 65	1	2.37 (1.05,5.31)	1.57 (0.67,3.71)	2.65 (1.18,5.94)				≥ 65	1	0.86 (0.49,1.49)	1.27 (0.75,2.15)	1.85 (1.10,3.11)				≥ 65	1	0.97 (0.83,1.13)	1.21 (1.05,1.40)	1.17 (1.01,1.35)												≥ 65
G47 (Sleep disorders)					0.0935791	0.564758		E86 (Volume depletion)						0.246416	0.724505		E10_E14 (Diabetes mellitus)					0.410913	0.841394		E66 (Overweight and obesity)					0.00323351	0.222466		J96 (Respiratory failure, not elsewhere classified)					0.98309	0.994656										E11 (Type 2 diabetes mellitus)
< 65	2.03 (1.56,2.66)	1.15 (0.87,1.51)	1	1.18 (0.71,1.97)				< 65	0.74 (0.35,1.56)	0.86 (0.58,1.27)	1	1.06 (0.76,1.47)	1.19 (0.83,1.70)				< 65	1	1.34 (1.07,1.69)	1.61 (1.29,2.00)	1.90 (1.53,2.34)				< 65	1	1.15 (0.98,1.33)	1.10 (0.94,1.27)	1.33 (1.15,1.53)				< 65	1	1.34 (0.87,2.07)	1.64 (1.08,2.49)	1.70 (1.13,2.56)												< 65
≥ 65	1.52 (1.13,2.04)	1.15 (0.85,1.55)	1	0.55 (0.27,1.15)				≥ 65	1.55 (0.98,2.45)	1.17 (0.87,1.57)	1	1.07 (0.84,1.37)	1.52 (1.18,1.96)				≥ 65	1	1.24 (0.99,1.56)	1.42 (1.14,1.77)	2.10 (1.70,2.58)				≥ 65	1	1.23 (1.05,1.43)	1.32 (1.13,1.53)	1.76 (1.51,2.05)				≥ 65	1	1.26 (0.93,1.72)	1.65 (1.24,2.21)	1.80 (1.35,2.39)												≥ 65
G56 (Mononeuropathies of upper limb)					0.231887	0.712223		E87 (Other disorders of fluid, electrolyte and acid-base balance)						0.00152957	0.263085		E11 (Type 2 diabetes mellitus)					0.828482	0.969381		E83 (Disorders of mineral metabolism)					0.133354	0.664836		K62 (Other diseases of anus and rectum)					0.47499	0.84225										E16 (Other disorders of pancreatic internal secretion)
< 65	1.19 (0.93,1.54)	1.00 (0.79,1.26)	1	0.90 (0.57,1.44)				< 65	0.75 (0.48,1.18)	0.66 (0.51,0.86)	1	0.80 (0.65,1.00)	1.15 (0.92,1.44)				< 65	1	1.31 (1.04,1.63)	1.64 (1.32,2.03)	2.07 (1.69,2.53)				< 65	1	1.33 (0.94,1.88)	1.18 (0.83,1.68)	1.49 (1.07,2.08)				< 65	1	1.17 (0.99,1.38)	1.11 (0.94,1.31)	1.20 (1.02,1.42)												< 65
≥ 65	1.64 (1.26,2.15)	1.23 (0.94,1.60)	1	0.88 (0.52,1.51)				≥ 65	1.64 (1.24,2.16)	1.09 (0.91,1.30)	1	0.98 (0.84,1.14)	1.28 (1.09,1.50)				≥ 65	1	1.39 (1.12,1.73)	1.61 (1.31,1.98)	2.23 (1.83,2.72)				≥ 65	1	0.93 (0.72,1.21)	1.30 (1.02,1.66)	1.40 (1.09,1.80)				≥ 65	1	1.01 (0.84,1.22)	1.15 (0.97,1.38)	1.22 (1.02,1.45)												≥ 65
I05_I09 (Chronic rheumatic heart diseases)					0.201072	0.684839		F10_F19 (Mental and behavioural disorders due to psychoactive substance use)						0.240104	0.712033		E14 (Unspecified diabetes mellitus)					0.618257	0.871641		E86 (Volume depletion)					0.881645	0.975196		M17 (Osteoarthritis of knee)					0.037416	0.443831										E53 (Deficiency of other B group vitamins)
< 65	1.32 (0.94,1.87)	1.32 (0.96,1.80)	1	0.89 (0.45,1.73)				< 65	1.31 (0.91,1.88)	0.88 (0.69,1.13)	1	1.15 (0.94,1.41)	1.45 (1.17,1.79)				< 65	1	1.07 (0.62,1.84)	1.34 (0.80,2.25)	1.66 (1.01,2.72)				< 65	1	1.00 (0.69,1.46)	1.22 (0.85,1.74)	1.38 (0.98,1.95)				< 65	1	1.27 (1.06,1.51)	1.26 (1.06,1.50)	1.18 (0.98,1.41)												< 65
≥ 65	1.35 (1.11,1.64)	0.97 (0.80,1.19)	1	0.77 (0.52,1.15)				≥ 65	1.85 (1.23,2.78)	1.29 (0.97,1.71)	1	1.34 (1.06,1.69)	1.58 (1.24,2.00)				≥ 65	1	0.79 (0.46,1.38)	1.11 (0.67,1.83)	1.87 (1.18,2.98)				≥ 65	1	0.96 (0.77,1.21)	1.01 (0.80,1.28)	1.30 (1.03,1.64)				≥ 65	1	0.97 (0.83,1.12)	1.10 (0.95,1.27)	1.22 (1.06,1.41)												≥ 65
I10 (Essential (primary) hypertension)					0.52017	0.864437		F32_F33 (Depressive episode and Recurrent depressive disorder)						0.569044	0.86234		E16 (Other disorders of pancreatic internal secretion)					0.589017	0.865905		E87 (Other disorders of fluid, electrolyte and acid-base balance)					0.698434	0.92765		M19 (Other and unspecified osteoarthritis)					0.561151	0.861767										E55 (Vitamin D deficiency)
< 65	1.18 (1.06,1.31)	1.01 (0.91,1.11)	1	1.10 (0.92,1.33)				< 65	1.23 (0.87,1.75)	1.02 (0.82,1.27)	1	1.02 (0.84,1.24)	1.31 (1.07,1.61)				< 65	1	1.38 (0.68,2.81)	1.87 (0.96,3.66)	2.35 (1.23,4.49)				< 65	1	1.03 (0.82,1.31)	1.06 (0.84,1.34)	1.24 (0.99,1.55)				< 65	1	1.10 (0.95,1.28)	1.20 (1.04,1.40)	1.29 (1.11,1.50)												< 65
≥ 65	1.25 (1.14,1.38)	1.05 (0.96,1.14)	1	0.94 (0.79,1.11)				≥ 65	1.69 (1.12,2.55)	1.19 (0.91,1.55)	1	1.05 (0.84,1.32)	1.33 (1.05,1.68)				≥ 65	1	0.93 (0.52,1.66)	1.27 (0.75,2.15)	1.85 (1.12,3.06)				≥ 65	1	0.91 (0.79,1.05)	1.07 (0.92,1.24)	1.25 (1.08,1.45)				≥ 65	1	1.03 (0.90,1.17)	1.05 (0.92,1.20)	1.22 (1.07,1.38)												≥ 65
I20_I25 (Ischaemic heart diseases)					0.562294	0.855882		F41 (Other anxiety disorders)						0.44434	0.82179		E53 (Deficiency of other B group vitamins)					0.854608	0.97995		F05 (Delirium due to known physiological condition)					0.864826	0.981849		M65 (Synovitis and tenosynovitis)					0.27494	0.738901										E66 (Overweight and obesity)
< 65	1.17 (1.00,1.36)	1.01 (0.88,1.17)	1	1.10 (0.83,1.44)				< 65	1.36 (0.99,1.86)	1.06 (0.87,1.30)	1	1.15 (0.96,1.37)	1.30 (1.08,1.58)				< 65	1	1.33 (0.73,2.42)	1.75 (0.99,3.09)	2.57 (1.49,4.43)				< 65	1	0.96 (0.51,1.82)	1.18 (0.64,2.16)	1.53 (0.87,2.71)				< 65	1	1.05 (0.80,1.37)	1.02 (0.78,1.34)	1.29 (0.99,1.67)												< 65
≥ 65	1.30 (1.15,1.46)	1.10 (0.98,1.23)	1	0.92 (0.73,1.16)				≥ 65	1.08 (0.71,1.65)	1.07 (0.85,1.35)	1	1.05 (0.86,1.27)	1.13 (0.91,1.39)				≥ 65	1	1.04 (0.60,1.79)	1.76 (1.07,2.87)	2.11 (1.30,3.43)				≥ 65	1	0.84 (0.63,1.10)	1.08 (0.82,1.41)	1.69 (1.32,2.17)				≥ 65	1	0.93 (0.67,1.28)	1.33 (0.99,1.80)	1.52 (1.13,2.05)												≥ 65
I21 (Acute myocardial infarction)					0.572981	0.860722		G47 (Sleep disorders)						0.0539913	0.501973		E55 (Vitamin D deficiency)					0.0524568	0.515575		F10_F19 (Mental and behavioural disorders due to psychoactive substance use)					0.51415	0.871269		M75 (Shoulder lesions)					0.155825	0.661777										E83 (Disorders of mineral metabolism)
< 65	1.39 (1.09,1.78)	1.21 (0.95,1.53)	1	0.90 (0.54,1.50)				< 65	0.78 (0.41,1.48)	0.95 (0.67,1.34)	1	1.19 (0.90,1.59)	1.83 (1.37,2.44)				< 65	1	1.33 (0.86,2.06)	2.10 (1.41,3.14)	3.02 (2.05,4.44)				< 65	1	1.10 (0.89,1.36)	1.04 (0.84,1.28)	1.31 (1.07,1.61)				< 65	1	1.26 (1.01,1.59)	1.12 (0.89,1.42)	1.27 (1.01,1.60)												< 65
≥ 65	1.31 (1.10,1.57)	1.08 (0.90,1.29)	1	1.02 (0.73,1.42)				≥ 65	0.93 (0.47,1.80)	0.88 (0.60,1.28)	1	0.83 (0.61,1.13)	1.10 (0.80,1.51)				≥ 65	1	1.28 (0.90,1.83)	1.43 (1.02,2.01)	1.84 (1.32,2.57)				≥ 65	1	1.06 (0.86,1.31)	1.19 (0.97,1.47)	1.26 (1.02,1.57)				≥ 65	1	0.91 (0.69,1.21)	1.04 (0.79,1.37)	1.35 (1.04,1.76)												≥ 65
I25 (Chronic ischemic heart disease)					0.907592	0.981798		I05_I09 (Chronic rheumatic heart diseases)						0.924318	0.984413		E66 (Overweight and obesity)					0.0100305	0.215655		G20 (Parkinson's disease)					0.429512	0.82543		M81 (Osteoporosis without current pathological fracture)					0.287198	0.748455										E86 (Volume depletion)
< 65	1.13 (0.96,1.32)	0.99 (0.85,1.16)	1	0.96 (0.71,1.31)				< 65	0.85 (0.40,1.81)	1.08 (0.73,1.60)	1	1.05 (0.74,1.50)	1.66 (1.15,2.39)				< 65	1	1.25 (1.07,1.46)	1.57 (1.36,1.82)	1.66 (1.43,1.92)				< 65	1	0.92 (0.40,2.12)	1.08 (0.49,2.39)	1.38 (0.65,2.91)				< 65	1	1.25 (1.01,1.56)	1.07 (0.85,1.34)	1.28 (1.01,1.61)												< 65
≥ 65	1.30 (1.15,1.46)	1.09 (0.97,1.23)	1	1.00 (0.80,1.25)				≥ 65	1.03 (0.64,1.66)	1.08 (0.84,1.41)	1	1.06 (0.86,1.32)	1.39 (1.11,1.74)				≥ 65	1	1.29 (1.06,1.58)	1.67 (1.39,2.01)	2.20 (1.84,2.63)				≥ 65	1	1.61 (1.07,2.45)	1.85 (1.22,2.80)	2.79 (1.86,4.18)				≥ 65	1	1.13 (0.95,1.36)	1.28 (1.07,1.53)	1.28 (1.06,1.55)												≥ 65
I47_I49 (cardiac arrhythmias)					0.779328	0.960891		I10 (Essential (primary) hypertension)						0.949551	0.986844		E83 (Disorders of mineral metabolism)					0.307146	0.771228		G43_G44 (Migraine and other headache syndromes)					0.939409	0.988247		N18 (Chronic kidney disease (CKD))					0.0125835	0.206129										E87 (Other disorders of fluid, electrolyte and acid-base balance)
< 65	1.34 (1.13,1.57)	1.07 (0.92,1.25)	1	1.18 (0.89,1.58)				< 65	1.10 (0.89,1.37)	1.04 (0.92,1.17)	1	1.07 (0.96,1.19)	1.18 (1.04,1.33)				< 65	1	1.29 (0.90,1.86)	1.87 (1.34,2.62)	1.96 (1.40,2.76)				< 65	1	1.38 (1.01,1.89)	1.38 (1.01,1.88)	1.56 (1.15,2.12)				< 65	1	0.82 (0.64,1.04)	0.71 (0.55,0.91)	0.97 (0.76,1.22)												< 65
≥ 65	1.32 (1.18,1.47)	1.08 (0.97,1.20)	1	1.02 (0.83,1.24)				≥ 65	0.99 (0.79,1.25)	1.01 (0.90,1.14)	1	1.08 (0.98,1.19)	1.22 (1.10,1.36)				≥ 65	1	1.31 (0.95,1.81)	1.56 (1.15,2.12)	2.27 (1.69,3.04)				≥ 65	1	1.32 (0.94,1.84)	1.29 (0.90,1.84)	1.66 (1.16,2.38)				≥ 65	1	1.05 (0.89,1.23)	1.12 (0.96,1.32)	1.40 (1.20,1.63)												≥ 65
I50 (Heart failure)					0.315458	0.786359		I20_I25 (Ischaemic heart diseases)						0.395322	0.819222		E86 (Volume depletion)					0.722531	0.94506		G47 (Sleep disorders)					0.326181	0.784659		R29 (Other symptoms and signs involving the nervous and musculoskeletal systems)					0.534752	0.859601										F00_F03 (Dementia)
< 65	1.65 (1.21,2.24)	1.21 (0.89,1.64)	1	0.65 (0.31,1.36)				< 65	1.05 (0.79,1.41)	0.79 (0.66,0.95)	1	0.94 (0.80,1.09)	1.14 (0.97,1.35)				< 65	1	1.25 (0.84,1.85)	1.78 (1.23,2.57)	2.28 (1.59,3.26)				< 65	1	1.35 (0.98,1.86)	1.34 (0.98,1.84)	1.62 (1.20,2.19)				< 65	1	1.10 (0.80,1.52)	1.56 (1.16,2.11)	1.22 (0.89,1.68)												< 65
≥ 65	1.51 (1.28,1.79)	1.11 (0.93,1.31)	1	0.93 (0.68,1.29)				≥ 65	1.13 (0.86,1.48)	0.97 (0.83,1.14)	1	1.11 (0.98,1.26)	1.26 (1.10,1.44)				≥ 65	1	1.27 (0.95,1.70)	1.57 (1.19,2.07)	2.01 (1.54,2.63)				≥ 65	1	1.20 (0.87,1.66)	1.12 (0.80,1.56)	1.86 (1.36,2.54)				≥ 65	1	1.19 (0.98,1.44)	1.35 (1.13,1.63)	1.30 (1.08,1.57)												≥ 65
I51 (Complications and ill-defined descriptions of heart disease)					0.526184	0.86194		I21 (Acute myocardial infarction)						0.147353	0.666967		E87 (Other disorders of fluid, electrolyte and acid-base balance)					0.60594	0.86491		I10 (Essential (primary) hypertension)					0.629356	0.876513		R32 (Unspecified urinary incontinence)					0.328263	0.778775										F05 (Delirium due to known physiological condition)
< 65	1.31 (1.02,1.66)	1.18 (0.94,1.48)	1	0.95 (0.59,1.53)				< 65	1.33 (0.87,2.03)	0.74 (0.55,1.00)	1	0.92 (0.72,1.18)	1.35 (1.05,1.74)				< 65	1	1.08 (0.84,1.39)	1.60 (1.27,2.02)	1.83 (1.46,2.31)				< 65	1	1.00 (0.88,1.12)	1.03 (0.91,1.15)	1.10 (0.98,1.23)				< 65	1	1.14 (0.69,1.87)	1.51 (0.94,2.41)	1.72 (1.09,2.74)												< 65
≥ 65	1.37 (1.16,1.62)	1.03 (0.87,1.21)	1	1.03 (0.76,1.39)				≥ 65	1.30 (0.88,1.91)	1.05 (0.83,1.33)	1	1.07 (0.88,1.30)	1.28 (1.05,1.58)				≥ 65	1	1.18 (0.98,1.43)	1.61 (1.35,1.92)	2.24 (1.89,2.65)				≥ 65	1	1.10 (1.00,1.20)	1.06 (0.96,1.16)	1.21 (1.09,1.34)				≥ 65	1	1.53 (1.10,2.14)	1.27 (0.90,1.79)	1.42 (1.01,1.99)												≥ 65
I67 (Other cerebrovascular diseases)					0.652924	0.898423		I24 (Other acute ischemic heart diseases)						0.388141	0.819145		F_others (Other mental and behavioural disorders)					0.721625	0.947478		I21 (Acute myocardial infarction)					0.0830559	0.571425		R56 (Convulsions, not elsewhere classified)					0.216296	0.695383										F10_F19 (Mental and behavioural disorders due to psychoactive substance use)
< 65	1.18 (0.83,1.68)	0.81 (0.57,1.15)	1	0.78 (0.39,1.58)				< 65	1.92 (0.84,4.34)	1.48 (0.85,2.59)	1	1.13 (0.67,1.91)	1.46 (0.84,2.54)				< 65	1	1.11 (0.69,1.77)	1.28 (0.81,2.03)	1.42 (0.90,2.24)				< 65	1	1.27 (0.97,1.67)	1.09 (0.83,1.44)	1.27 (0.98,1.65)				< 65	1	1.13 (0.63,2.03)	1.01 (0.55,1.84)	1.84 (1.08,3.14)												< 65
≥ 65	1.48 (1.20,1.82)	1.10 (0.89,1.36)	1	1.18 (0.81,1.70)				≥ 65	2.24 (1.21,4.15)	0.82 (0.50,1.37)	1	1.14 (0.77,1.68)	1.48 (0.99,2.20)				≥ 65	1	1.14 (0.69,1.90)	1.72 (1.07,2.75)	1.98 (1.25,3.16)				≥ 65	1	0.93 (0.77,1.12)	1.06 (0.88,1.28)	1.28 (1.06,1.54)				≥ 65	1	1.56 (0.97,2.50)	1.44 (0.89,2.33)	1.60 (1.00,2.55)												≥ 65
I71 (Aortic aneurysm and dissection)					0.686887	0.923005		I47_I49 (cardiac arrhythmias)						0.193934	0.687767		F00_F03 (Dementia)					0.00957179	0.219513		I25 (Chronic ischemic heart disease)					0.0730888	0.546577		ST_others (Other injury, poisoning and certain other consequences of external causes)					0.256227	0.710824										F32_F33 (Depressive episode and Recurrent depressive disorder)
< 65	1.75 (1.06,2.87)	1.28 (0.78,2.08)	1	1.34 (0.55,3.28)				< 65	0.78 (0.54,1.14)	0.87 (0.72,1.06)	1	1.04 (0.88,1.22)	1.22 (1.02,1.47)				< 65	1	1.73 (0.41,7.27)	5.91 (1.72,20.38)	7.74 (2.28,26.25)				< 65	1	1.30 (1.08,1.57)	1.22 (1.01,1.46)	1.26 (1.05,1.50)				< 65	1	0.95 (0.80,1.12)	1.13 (0.96,1.32)	1.06 (0.90,1.25)												< 65
≥ 65	1.53 (1.12,2.09)	1.12 (0.82,1.54)	1	0.69 (0.34,1.39)				≥ 65	0.85 (0.65,1.12)	1.00 (0.87,1.14)	1	0.94 (0.84,1.05)	1.18 (1.05,1.34)				≥ 65	1	1.09 (0.78,1.54)	1.55 (1.13,2.13)	2.39 (1.76,3.23)				≥ 65	1	0.95 (0.83,1.07)	1.08 (0.95,1.22)	1.16 (1.02,1.32)				≥ 65	1	1.06 (0.90,1.25)	1.23 (1.05,1.44)	1.40 (1.20,1.64)												≥ 65
J_copd (Chronic obstructive pulmonary disease)					0.595815	0.861177		I50 (Heart failure)						0.379473	0.836788		F05 (Delirium due to known physiological condition)					0.65783	0.901568		I26 (Pulmonary embolism)					0.870159	0.984653		T82 (Complications of cardiac and vascular prosthetic devices, implants and grafts)					0.00243352	0.209283										F41 (Other anxiety disorders)
< 65	1.56 (1.21,2.00)	1.30 (1.02,1.65)	1	1.03 (0.65,1.64)				< 65	0.93 (0.49,1.78)	0.96 (0.66,1.41)	1	1.10 (0.79,1.52)	1.54 (1.10,2.14)				< 65	1	1.10 (0.54,2.23)	1.92 (1.02,3.62)	2.66 (1.45,4.89)				< 65	1	0.99 (0.68,1.45)	1.41 (0.99,2.00)	1.51 (1.08,2.13)				< 65	1	1.24 (0.76,2.02)	1.00 (0.61,1.66)	0.92 (0.55,1.53)												< 65
≥ 65	1.44 (1.23,1.69)	1.06 (0.90,1.25)	1	1.08 (0.81,1.43)				≥ 65	1.30 (0.92,1.85)	1.01 (0.81,1.26)	1	1.00 (0.84,1.20)	1.33 (1.11,1.60)				≥ 65	1	1.20 (0.84,1.71)	1.50 (1.08,2.10)	2.92 (2.14,3.98)				≥ 65	1	1.29 (0.98,1.69)	1.58 (1.21,2.07)	1.73 (1.31,2.29)				≥ 65	1	0.88 (0.54,1.42)	1.38 (0.90,2.13)	2.11 (1.42,3.14)												≥ 65
J12_J18 (Pneumonia)					0.127378	0.654001		I67 (Other cerebrovascular diseases)						0.796241	0.96446		F10_F19 (Mental and behavioural disorders due to psychoactive substance use)					0.174852	0.675832		I27 (Other pulmonary heart diseases)					0.723001	0.942093		a Analyses were calculated among diseases associated sleep efficiency in the main analysis.																F43 (Reaction to severe stress, and adjustment disorders)
< 65	1.20 (0.99,1.45)	1.09 (0.92,1.31)	1	0.68 (0.45,1.03)				< 65	1.57 (0.82,3.02)	1.18 (0.76,1.82)	1	1.08 (0.73,1.60)	1.15 (0.75,1.76)				< 65	1	1.37 (1.10,1.69)	1.52 (1.23,1.87)	1.85 (1.51,2.27)				< 65	1	2.25 (0.79,6.41)	3.65 (1.36,9.75)	3.42 (1.28,9.18)																				< 65
≥ 65	1.29 (1.13,1.48)	1.06 (0.93,1.21)	1	1.15 (0.91,1.46)				≥ 65	1.71 (1.13,2.60)	1.09 (0.83,1.44)	1	1.11 (0.88,1.40)	1.43 (1.12,1.81)				≥ 65	1	1.11 (0.87,1.42)	1.05 (0.82,1.33)	1.45 (1.16,1.83)				≥ 65	1	1.23 (0.73,2.08)	1.76 (1.07,2.90)	1.82 (1.09,3.05)																				≥ 65
J20_J22 (Other acute lower respiratory infections)					0.863953	0.984105		I87 (Other disorders of veins)						0.2752	0.733868		F32_F33 (Depressive episode and Recurrent depressive disorder)					0.206068	0.688228		I44 (Atrioventricular and left bundle-branch block)					0.529833	0.855693																		G20 (Parkinson's disease)
< 65	1.20 (0.98,1.47)	1.05 (0.87,1.26)	1	1.08 (0.76,1.54)				< 65	1.12 (0.24,5.23)	1.38 (0.58,3.28)	1	1.42 (0.65,3.09)	1.74 (0.77,3.97)				< 65	1	0.95 (0.78,1.16)	1.30 (1.08,1.57)	1.34 (1.11,1.62)				< 65	1	1.00 (0.71,1.41)	1.04 (0.75,1.46)	1.29 (0.94,1.76)																				< 65
≥ 65	1.34 (1.12,1.59)	1.10 (0.93,1.31)	1	1.12 (0.83,1.52)				≥ 65	1.34 (0.29,6.13)	0.76 (0.27,2.08)	1	1.59 (0.78,3.25)	3.38 (1.69,6.77)				≥ 65	1	1.15 (0.90,1.46)	1.20 (0.95,1.53)	1.57 (1.24,1.98)				≥ 65	1	1.08 (0.89,1.32)	1.39 (1.14,1.68)	1.48 (1.21,1.81)																				≥ 65
J45_J46 (Asthma and Status asthmaticus)					0.799703	0.965256		J_copd (Chronic obstructive pulmonary disease)						0.0068121	0.260374		F41 (Other anxiety disorders)					0.0933036	0.573151		I50 (Heart failure)					0.880312	0.976863																		G47 (Sleep disorders)
< 65	1.28 (1.04,1.57)	1.06 (0.87,1.28)	1	0.80 (0.53,1.20)				< 65	0.58 (0.33,1.05)	0.97 (0.73,1.29)	1	0.83 (0.64,1.07)	1.18 (0.91,1.53)				< 65	1	0.97 (0.80,1.16)	1.36 (1.15,1.62)	1.36 (1.14,1.63)				< 65	1	1.09 (0.76,1.56)	1.39 (0.99,1.95)	1.45 (1.04,2.02)																				< 65
≥ 65	1.30 (1.05,1.62)	1.19 (0.97,1.47)	1	0.90 (0.59,1.35)				≥ 65	1.71 (1.23,2.39)	1.05 (0.84,1.32)	1	1.23 (1.02,1.47)	1.66 (1.38,2.00)				≥ 65	1	1.02 (0.83,1.26)	1.11 (0.90,1.36)	1.28 (1.04,1.56)				≥ 65	1	1.02 (0.85,1.21)	1.20 (1.01,1.43)	1.44 (1.21,1.72)																				≥ 65
J69 (Pneumonitis due to solids and liquids)					0.6312	0.875535		J12_J18 (Pneumonia)						0.988899	0.994682		G_others (Other diseases of the nervous system)					0.421152	0.823161		I67 (Other cerebrovascular diseases)					0.010904	0.208388																		G56 (Mononeuropathies of upper limb)
< 65	1.84 (0.94,3.60)	1.05 (0.52,2.10)	1	0.38 (0.05,2.89)				< 65	0.88 (0.58,1.32)	1.00 (0.80,1.25)	1	1.05 (0.86,1.28)	1.20 (0.97,1.48)				< 65	1	1.26 (0.92,1.72)	1.54 (1.14,2.09)	1.55 (1.14,2.11)				< 65	1	1.08 (0.74,1.58)	0.73 (0.48,1.11)	0.95 (0.65,1.40)																				< 65
≥ 65	1.77 (1.18,2.65)	1.17 (0.77,1.77)	1	1.32 (0.65,2.67)				≥ 65	1.01 (0.73,1.39)	1.02 (0.86,1.22)	1	1.07 (0.92,1.23)	1.23 (1.06,1.43)				≥ 65	1	0.97 (0.72,1.31)	1.24 (0.93,1.64)	1.58 (1.20,2.08)				≥ 65	1	1.02 (0.82,1.28)	1.23 (0.98,1.54)	1.63 (1.31,2.04)																				≥ 65
J96 (Respiratory failure, not elsewhere classified)					0.00826494	0.218703		J45_J46 (Asthma and Status asthmaticus)						0.145669	0.668135		G20 (Parkinson's disease)					0.344603	0.795594		I69 (Sequelae of cerebrovascular disease)					0.363719	0.812463																		G81 (Hemiplegia and hemiparesis)
< 65	1.48 (1.04,2.12)	0.95 (0.66,1.36)	1	0.29 (0.09,0.94)				< 65	1.28 (0.84,1.95)	1.29 (1.00,1.65)	1	1.12 (0.89,1.41)	1.55 (1.22,1.98)				< 65	1	0.37 (0.13,1.03)	1.15 (0.55,2.41)	1.87 (0.95,3.70)				< 65	1	1.00 (0.47,2.14)	0.59 (0.25,1.39)	1.29 (0.63,2.63)																				< 65
≥ 65	1.37 (1.06,1.79)	1.35 (1.04,1.74)	1	1.22 (0.78,1.92)				≥ 65	1.42 (0.88,2.31)	1.07 (0.79,1.44)	1	1.38 (1.09,1.76)	1.49 (1.15,1.92)				≥ 65	1	1.00 (0.60,1.68)	1.53 (0.96,2.46)	3.53 (2.29,5.42)				≥ 65	1	1.24 (0.73,2.11)	1.15 (0.66,2.00)	2.42 (1.47,3.97)																				≥ 65
K59 (Other functional intestinal disorders)					0.233182	0.703638		K29 (Gastritis and duodenitis)						0.253723	0.709598		G30_G31 (Alzheimer diseas and other degenerative diseases of nervous system, not elsewhere classified)					0.114708	0.62634		I74 (Arterial embolism and thrombosis)					0.590927	0.857716																		I05_I09 (Chronic rheumatic heart diseases)
< 65	1.22 (1.03,1.44)	0.91 (0.78,1.07)	1	0.87 (0.63,1.19)				< 65	1.04 (0.79,1.35)	0.95 (0.82,1.12)	1	1.04 (0.91,1.19)	1.19 (1.02,1.38)				< 65	1	0.47 (0.14,1.52)	2.31 (1.04,5.16)	1.94 (0.85,4.43)				< 65	1	1.33 (0.92,1.91)	1.36 (0.95,1.95)	1.67 (1.18,2.37)																				< 65
≥ 65	1.17 (1.03,1.34)	1.05 (0.92,1.19)	1	1.10 (0.87,1.39)				≥ 65	1.35 (1.02,1.79)	1.22 (1.04,1.44)	1	1.23 (1.07,1.41)	1.41 (1.22,1.64)				≥ 65	1	1.38 (0.92,2.06)	2.14 (1.47,3.12)	2.32 (1.59,3.38)				≥ 65	1	0.91 (0.69,1.21)	1.06 (0.80,1.40)	1.28 (0.97,1.70)																				≥ 65
K62 (Other diseases of anus and rectum)					0.756549	0.949828		K31 (Other diseases of stomach and duodenum)						0.261569	0.714125		G47 (Sleep disorders)					0.492861	0.860631		I82 (Other venous embolism and thrombosis)					0.444307	0.826171																		I10 (Essential (primary) hypertension)
< 65	1.25 (1.06,1.47)	1.19 (1.02,1.38)	1	1.35 (1.03,1.77)				< 65	0.75 (0.48,1.19)	1.06 (0.85,1.33)	1	0.93 (0.76,1.14)	1.29 (1.04,1.60)				< 65	1	0.91 (0.67,1.25)	1.33 (1.00,1.77)	1.70 (1.30,2.24)				< 65	1	0.89 (0.70,1.13)	1.01 (0.80,1.27)	1.23 (0.99,1.54)																				< 65
≥ 65	1.27 (1.08,1.50)	1.18 (1.00,1.38)	1	1.09 (0.81,1.46)				≥ 65	1.14 (0.75,1.75)	1.24 (0.99,1.56)	1	1.24 (1.02,1.50)	1.44 (1.17,1.76)				≥ 65	1	1.31 (0.88,1.96)	1.45 (0.99,2.14)	2.21 (1.53,3.18)				≥ 65	1	1.09 (0.90,1.31)	1.16 (0.96,1.41)	1.28 (1.05,1.56)																				≥ 65
K92 (Other diseases of digestive system)					0.161432	0.653326		K44 (Diaphragmatic hernia)						0.206126	0.681802		G62 (Other and unspecified polyneuropathies)					0.932941	0.984454		I87 (Other disorders of veins)					0.318319	0.782155																		I20 (Angina pectoris)
< 65	1.24 (1.03,1.49)	1.00 (0.84,1.18)	1	0.81 (0.56,1.17)				< 65	0.79 (0.59,1.08)	0.97 (0.83,1.14)	1	0.99 (0.86,1.13)	1.19 (1.02,1.38)				< 65	1	1.04 (0.63,1.70)	1.36 (0.85,2.17)	1.85 (1.19,2.90)				< 65	1	1.01 (0.45,2.31)	1.39 (0.65,2.97)	1.40 (0.66,2.97)																				< 65
≥ 65	1.35 (1.13,1.61)	1.03 (0.86,1.23)	1	1.34 (1.01,1.79)				≥ 65	1.24 (0.93,1.65)	1.20 (1.02,1.41)	1	1.10 (0.96,1.26)	1.33 (1.15,1.53)				≥ 65	1	0.99 (0.67,1.48)	1.14 (0.78,1.66)	1.66 (1.16,2.38)				≥ 65	1	1.82 (0.96,3.46)	1.62 (0.82,3.20)	2.94 (1.56,5.55)																				≥ 65
M_others (Other diseases of the musculoskeletal system and connective tissue)					0.674035	0.920112		K57 (Diverticular disease of intestine)						0.853221	0.984927		G81 (Hemiplegia and hemiparesis)					0.108869	0.60405		I89 (Other noninfective disorders of lymphatic vessels and lymph nodes)					0.0231132	0.318038																		I20_I25 (Ischaemic heart diseases)
< 65	1.40 (1.07,1.85)	1.26 (0.98,1.62)	1	1.41 (0.91,2.20)				< 65	1.08 (0.87,1.35)	1.01 (0.89,1.15)	1	1.06 (0.95,1.18)	1.19 (1.05,1.34)				< 65	1	2.09 (1.09,4.00)	1.61 (0.81,3.20)	2.37 (1.24,4.52)				< 65	1	1.64 (0.82,3.26)	2.31 (1.21,4.43)	1.92 (0.98,3.75)																				< 65
≥ 65	1.25 (0.99,1.59)	1.05 (0.83,1.31)	1	1.07 (0.71,1.62)				≥ 65	0.99 (0.79,1.25)	1.01 (0.89,1.14)	1	1.02 (0.92,1.13)	1.15 (1.03,1.28)				≥ 65	1	1.03 (0.63,1.69)	1.52 (0.96,2.39)	1.71 (1.09,2.68)				≥ 65	1	0.84 (0.50,1.41)	1.15 (0.70,1.89)	2.02 (1.27,3.20)																				≥ 65
M13 (Other arthritis)					0.41156	0.837731		K59 (Other functional intestinal disorders)						0.428793	0.833361		I05_I09 (Chronic rheumatic heart diseases)					0.840446	0.973446		I95 (Hypotension)					0.249102	0.720093																		I21 (Acute myocardial infarction)
< 65	1.13 (0.96,1.32)	1.07 (0.93,1.24)	1	0.59 (0.42,0.83)				< 65	0.85 (0.58,1.25)	0.99 (0.80,1.21)	1	1.06 (0.89,1.27)	1.30 (1.07,1.57)				< 65	1	1.33 (0.92,1.94)	1.55 (1.07,2.24)	1.92 (1.35,2.75)				< 65	1	1.45 (1.11,1.88)	1.40 (1.08,1.82)	1.56 (1.21,2.01)																				< 65
≥ 65	1.16 (1.02,1.32)	1.05 (0.93,1.19)	1	0.85 (0.67,1.09)				≥ 65	1.09 (0.79,1.50)	1.17 (0.98,1.39)	1	1.06 (0.92,1.23)	1.31 (1.12,1.53)				≥ 65	1	1.30 (1.01,1.67)	1.30 (1.02,1.67)	1.87 (1.48,2.36)				≥ 65	1	1.04 (0.88,1.22)	1.07 (0.90,1.27)	1.25 (1.05,1.49)																				≥ 65
M17 (Osteoarthritis of knee)					0.904584	0.981631		K63 (Other diseases of intestine)						0.919672	0.982506		I10 (Essential (primary) hypertension)					0.198039	0.681252		J12_J18 (Pneumonia)					0.872942	0.984564																		I25 (Chronic ischemic heart disease)
< 65	1.31 (1.11,1.54)	1.04 (0.89,1.22)	1	0.81 (0.59,1.13)				< 65	1.23 (0.94,1.61)	1.00 (0.85,1.18)	1	1.04 (0.91,1.20)	1.19 (1.02,1.39)				< 65	1	1.21 (1.08,1.36)	1.42 (1.27,1.59)	1.60 (1.43,1.79)				< 65	1	1.11 (0.90,1.39)	1.18 (0.95,1.46)	1.34 (1.09,1.64)																				< 65
≥ 65	1.29 (1.13,1.48)	1.01 (0.88,1.16)	1	0.90 (0.70,1.17)				≥ 65	1.11 (0.82,1.51)	1.03 (0.87,1.23)	1	1.00 (0.87,1.16)	1.19 (1.02,1.39)				≥ 65	1	1.10 (0.99,1.22)	1.30 (1.18,1.44)	1.47 (1.33,1.63)				≥ 65	1	1.10 (0.96,1.27)	1.19 (1.03,1.38)	1.35 (1.16,1.56)																				≥ 65
M19 (Other and unspecified osteoarthritis)					0.590197	0.863947		K70_K77 (Diseases of liver)						0.815612	0.967485		I20_I25 (Ischaemic heart diseases)					0.969588	1		J98 (Other respiratory disorders)					0.539844	0.85579																		I44 (Atrioventricular and left bundle-branch block)
< 65	1.23 (1.07,1.43)	1.07 (0.94,1.22)	1	1.01 (0.79,1.29)				< 65	1.48 (1.00,2.20)	1.23 (0.95,1.59)	1	1.25 (1.00,1.57)	1.54 (1.21,1.96)				< 65	1	1.06 (0.83,1.35)	1.06 (0.83,1.35)	1.30 (1.03,1.64)				< 65	1	1.00 (0.78,1.29)	1.24 (0.98,1.57)	1.26 (1.00,1.59)																				< 65
≥ 65	1.35 (1.19,1.52)	1.10 (0.98,1.24)	1	0.95 (0.76,1.19)				≥ 65	1.39 (0.89,2.16)	1.15 (0.88,1.51)	1	1.06 (0.84,1.33)	1.40 (1.11,1.78)				≥ 65	1	1.01 (0.81,1.26)	1.16 (0.94,1.44)	1.46 (1.19,1.80)				≥ 65	1	1.18 (0.98,1.43)	1.29 (1.06,1.56)	1.36 (1.11,1.66)																				≥ 65
M21 (Other acquired deformities of limbs)					0.412339	0.8295		K74 (Fibrosis and cirrhosis of liver)						0.0822841	0.589703		I20 (Angina pectoris)					0.447216	0.818311		K56 (Paralytic ileus and intestinal obstruction without hernia)					0.892524	0.974692																		I47_I49 (cardiac arrhythmias)
< 65	1.59 (1.08,2.34)	0.77 (0.51,1.15)	1	1.16 (0.58,2.30)				< 65	0.51 (0.06,4.08)	1.95 (0.82,4.61)	1	1.46 (0.65,3.27)	2.16 (0.97,4.80)				< 65	1	1.08 (0.92,1.27)	1.09 (0.93,1.28)	1.24 (1.06,1.45)				< 65	1	1.02 (0.73,1.43)	1.11 (0.81,1.54)	1.21 (0.88,1.67)																				< 65
≥ 65	1.49 (1.04,2.13)	1.02 (0.71,1.47)	1	1.03 (0.54,1.99)				≥ 65	6.22 (2.08,18.60)	2.03 (0.74,5.58)	1	2.55 (1.07,6.13)	2.85 (1.16,7.01)				≥ 65	1	1.20 (1.04,1.38)	1.23 (1.07,1.42)	1.55 (1.36,1.78)				≥ 65	1	1.10 (0.84,1.43)	1.18 (0.90,1.54)	1.43 (1.09,1.89)																				≥ 65
M41 (Scoliosis)					0.0892843	0.568774		K76 (Other diseases of liver)						0.692015	0.922687		I21 (Acute myocardial infarction)					0.560614	0.864804		K59 (Other functional intestinal disorders)					0.561601	0.858626																		I50 (Heart failure)
< 65	1.26 (0.71,2.24)	1.62 (0.99,2.66)	1	0.82 (0.28,2.36)				< 65	1.85 (1.23,2.78)	1.29 (0.97,1.71)	1	1.36 (1.06,1.75)	1.68 (1.29,2.19)				< 65	1	1.00 (0.77,1.29)	1.15 (0.90,1.48)	1.31 (1.02,1.67)				< 65	1	1.03 (0.85,1.24)	1.12 (0.92,1.35)	1.23 (1.03,1.48)																				< 65
≥ 65	1.76 (1.22,2.52)	1.13 (0.78,1.63)	1	1.56 (0.88,2.75)				≥ 65	1.47 (0.91,2.36)	1.14 (0.85,1.54)	1	1.10 (0.85,1.41)	1.43 (1.10,1.85)				≥ 65	1	1.25 (1.00,1.57)	1.38 (1.11,1.71)	1.77 (1.43,2.19)				≥ 65	1	0.93 (0.81,1.07)	1.08 (0.94,1.25)	1.30 (1.13,1.50)																				≥ 65
M48 (Other spondylopathies)					0.0667869	0.534296		K92 (Other diseases of digestive system)						0.151928	0.66156		I25 (Chronic ischemic heart disease)					0.182428	0.674789		K70_K77 (Diseases of liver)					0.320948	0.777508																		I63 (Cerebral infarction)
< 65	1.15 (0.87,1.53)	0.95 (0.72,1.24)	1	0.57 (0.30,1.09)				< 65	1.01 (0.69,1.48)	0.82 (0.65,1.02)	1	0.95 (0.78,1.14)	1.18 (0.96,1.45)				< 65	1	1.07 (0.90,1.27)	1.15 (0.97,1.37)	1.28 (1.08,1.51)				< 65	1	1.07 (0.84,1.37)	1.30 (1.03,1.64)	1.44 (1.15,1.80)																				< 65
≥ 65	1.57 (1.27,1.94)	1.21 (0.98,1.49)	1	1.46 (1.04,2.07)				≥ 65	1.59 (1.11,2.28)	1.15 (0.91,1.44)	1	1.08 (0.89,1.31)	1.36 (1.11,1.67)				≥ 65	1	1.27 (1.09,1.47)	1.33 (1.15,1.54)	1.67 (1.45,1.92)				≥ 65	1	1.02 (0.83,1.26)	1.00 (0.81,1.25)	1.16 (0.93,1.45)																				≥ 65
N17 (Acute kidney failure)					0.226993	0.709869		M_others (Other diseases of the musculoskeletal system and connective tissue)						0.404863	0.833969		I26 (Pulmonary embolism)					0.792606	0.963451		K76 (Other diseases of liver)					0.74183	0.94866																		I67 (Other cerebrovascular diseases)
< 65	1.09 (0.88,1.35)	0.90 (0.73,1.11)	1	0.67 (0.42,1.05)				< 65	0.84 (0.48,1.47)	0.84 (0.61,1.15)	1	0.98 (0.75,1.27)	1.11 (0.83,1.49)				< 65	1	0.91 (0.63,1.30)	1.32 (0.94,1.84)	1.81 (1.32,2.48)				< 65	1	1.00 (0.77,1.30)	1.21 (0.94,1.54)	1.36 (1.07,1.72)																				< 65
≥ 65	1.37 (1.18,1.58)	1.03 (0.89,1.20)	1	1.12 (0.86,1.45)				≥ 65	1.13 (0.63,2.03)	1.20 (0.87,1.65)	1	1.22 (0.94,1.59)	1.67 (1.27,2.20)				≥ 65	1	1.05 (0.77,1.44)	1.38 (1.02,1.85)	1.75 (1.31,2.34)				≥ 65	1	1.12 (0.89,1.42)	1.13 (0.89,1.44)	1.32 (1.03,1.68)																				≥ 65
N39 (Other disorders of urinary system)					0.00173761	0.199246		M13 (Other arthritis)						0.800341	0.962648		I27 (Other pulmonary heart diseases)					0.823832	0.967229		M54 (Dorsalgia)					0.542421	0.85593																		I69 (Sequelae of cerebrovascular disease)
< 65	1.02 (0.84,1.23)	0.89 (0.75,1.06)	1	0.78 (0.55,1.11)				< 65	0.98 (0.70,1.37)	0.93 (0.77,1.13)	1	1.06 (0.90,1.25)	1.30 (1.08,1.55)				< 65	1	1.47 (0.56,3.86)	2.54 (1.05,6.18)	3.78 (1.61,8.86)				< 65	1	1.12 (0.94,1.33)	1.13 (0.95,1.34)	1.14 (0.96,1.36)																				< 65
≥ 65	1.52 (1.30,1.76)	1.09 (0.94,1.27)	1	1.30 (1.01,1.68)				≥ 65	1.00 (0.72,1.39)	1.03 (0.86,1.23)	1	1.20 (1.05,1.39)	1.36 (1.17,1.58)				≥ 65	1	1.67 (0.84,3.31)	1.79 (0.92,3.49)	3.12 (1.66,5.85)				≥ 65	1	1.09 (0.93,1.27)	1.20 (1.02,1.40)	1.29 (1.10,1.53)																				≥ 65
R06 (Abnormalities of breathing)					0.0278617	0.354979		M16 (Osteoarthritis of hip)						0.995699	0.995699		I30_I32 (Diseases of pericardium)					0.15735	0.65215		N17 (Acute kidney failure)					0.319104	0.778523																		I70 (Atherosclerosis)
< 65	1.55 (1.23,1.95)	1.31 (1.05,1.62)	1	0.73 (0.44,1.19)				< 65	0.94 (0.62,1.42)	0.97 (0.77,1.22)	1	1.01 (0.83,1.23)	1.20 (0.96,1.49)				< 65	1	0.99 (0.59,1.66)	1.35 (0.83,2.20)	1.29 (0.78,2.12)				< 65	1	1.35 (1.03,1.77)	1.39 (1.07,1.81)	1.72 (1.34,2.21)																				< 65
≥ 65	1.18 (0.98,1.43)	1.00 (0.83,1.20)	1	1.14 (0.83,1.58)				≥ 65	1.02 (0.70,1.48)	1.00 (0.82,1.23)	1	1.10 (0.93,1.29)	1.31 (1.10,1.55)				≥ 65	1	1.37 (0.84,2.22)	1.24 (0.76,2.02)	2.13 (1.35,3.35)				≥ 65	1	0.98 (0.84,1.15)	1.14 (0.98,1.33)	1.44 (1.23,1.67)																				≥ 65
R07 (Pain in throat and chest)					0.327681	0.782792		M17 (Osteoarthritis of knee)						0.251813	0.715899		I34_I37 (Valve disorders)					0.853314	0.981739		N18 (Chronic kidney disease (CKD))					0.766221	0.951552																		I72 (Other aneurysm)
< 65	1.26 (1.09,1.46)	1.21 (1.06,1.38)	1	0.94 (0.71,1.24)				< 65	0.86 (0.60,1.25)	0.94 (0.76,1.15)	1	1.24 (1.05,1.47)	1.28 (1.06,1.54)				< 65	1	0.99 (0.74,1.34)	1.06 (0.79,1.42)	1.40 (1.06,1.85)				< 65	1	1.21 (0.92,1.60)	1.35 (1.03,1.76)	1.35 (1.03,1.76)																				< 65
≥ 65	1.15 (0.99,1.33)	1.02 (0.89,1.18)	1	0.90 (0.68,1.18)				≥ 65	1.15 (0.84,1.58)	1.03 (0.86,1.24)	1	1.09 (0.95,1.27)	1.22 (1.04,1.43)				≥ 65	1	1.06 (0.86,1.30)	1.24 (1.02,1.51)	1.48 (1.22,1.80)				≥ 65	1	1.05 (0.90,1.22)	1.18 (1.02,1.38)	1.29 (1.11,1.51)																				≥ 65
R26 (Abnormalities of gait and mobility)					0.755292	0.951723		M19 (Other and unspecified osteoarthritis)						0.993838	0.996735		I44 (Atrioventricular and left bundle-branch block)					0.582356	0.863494		N39 (Other disorders of urinary system)					0.0127744	0.19106																		I73 (Other peripheral vascular diseases)
< 65	1.29 (0.94,1.77)	0.95 (0.69,1.30)	1	0.84 (0.45,1.55)				< 65	1.04 (0.78,1.39)	0.94 (0.79,1.12)	1	1.07 (0.92,1.24)	1.25 (1.07,1.47)				< 65	1	1.04 (0.76,1.44)	1.20 (0.88,1.65)	1.35 (0.99,1.84)				< 65	1	1.23 (0.99,1.51)	1.16 (0.94,1.44)	1.17 (0.95,1.45)																				< 65
≥ 65	1.67 (1.37,2.04)	1.11 (0.90,1.36)	1	1.13 (0.79,1.63)				≥ 65	1.11 (0.84,1.48)	0.99 (0.84,1.16)	1	1.11 (0.98,1.26)	1.30 (1.14,1.50)				≥ 65	1	1.14 (0.90,1.44)	1.38 (1.11,1.72)	1.81 (1.46,2.24)				≥ 65	1	1.06 (0.91,1.24)	1.11 (0.95,1.31)	1.42 (1.21,1.66)																				≥ 65
R29 (Other symptoms and signs involving the nervous and musculoskeletal systems)					0.590868	0.861265		M47 (Spondylosis)						0.217864	0.693936		I45 (Other conduction disorders)					0.95481	0.989321		R_others (Other symptoms, signs and abnormal clinical and laboratory findings, not elsewhere classified)					0.757476	0.947533																		I82 (Other venous embolism and thrombosis)
< 65	1.28 (0.95,1.71)	1.09 (0.83,1.43)	1	1.02 (0.60,1.71)				< 65	1.10 (0.72,1.71)	0.92 (0.71,1.21)	1	1.06 (0.84,1.33)	1.16 (0.90,1.49)				< 65	1	1.10 (0.73,1.67)	1.13 (0.74,1.71)	1.44 (0.96,2.14)				< 65	1	1.07 (0.78,1.48)	1.19 (0.87,1.62)	1.40 (1.04,1.88)																				< 65
≥ 65	1.65 (1.39,1.95)	1.13 (0.95,1.35)	1	1.15 (0.85,1.57)				≥ 65	1.05 (0.70,1.58)	1.01 (0.80,1.27)	1	0.94 (0.78,1.14)	1.41 (1.16,1.72)				≥ 65	1	1.08 (0.81,1.45)	1.23 (0.93,1.62)	1.46 (1.11,1.92)				≥ 65	1	1.09 (0.87,1.37)	1.00 (0.78,1.27)	1.36 (1.08,1.73)																				≥ 65
R32 (Unspecified urinary incontinence)					0.584335	0.862709		M54 (Dorsalgia)						0.52907	0.858491		I46 (Cardiac arrest)					0.890287	0.978462		R02 (Gangrene, not elsewhere classified)					0.207469	0.679707																		I83_I86 (Varicose veins)
< 65	1.69 (1.09,2.63)	1.26 (0.82,1.94)	1	1.19 (0.55,2.59)				< 65	1.03 (0.75,1.42)	1.03 (0.86,1.24)	1	1.00 (0.85,1.18)	1.14 (0.95,1.36)				< 65	1	1.10 (0.81,1.50)	1.17 (0.86,1.58)	1.54 (1.16,2.05)				< 65	1	2.23 (0.70,7.12)	4.24 (1.45,12.40)	3.32 (1.12,9.83)																				< 65
≥ 65	1.56 (1.15,2.10)	1.05 (0.77,1.42)	1	0.77 (0.41,1.46)				≥ 65	1.05 (0.73,1.52)	1.19 (0.98,1.45)	1	1.22 (1.03,1.43)	1.34 (1.13,1.60)				≥ 65	1	1.20 (0.97,1.49)	1.33 (1.08,1.63)	1.65 (1.35,2.01)				≥ 65	1	2.24 (1.07,4.73)	1.17 (0.50,2.73)	2.40 (1.12,5.14)																				≥ 65
R33 (Retention of urine)					0.580163	0.863966		M70 (Soft tissue disorders related to use, overuse and pressure)						0.0826004	0.579888		I47_I49 (cardiac arrhythmias)					0.0746985	0.546729		R06 (Abnormalities of breathing)					0.552465	0.859946																		I87 (Other disorders of veins)
< 65	1.20 (0.96,1.51)	1.00 (0.80,1.25)	1	0.70 (0.41,1.17)				< 65	1.52 (0.78,2.96)	0.99 (0.63,1.53)	1	1.22 (0.84,1.77)	1.75 (1.18,2.60)				< 65	1	1.12 (0.94,1.32)	1.10 (0.93,1.31)	1.20 (1.01,1.43)				< 65	1	1.13 (0.87,1.48)	1.42 (1.11,1.83)	1.52 (1.19,1.94)																				< 65
≥ 65	1.45 (1.23,1.70)	1.14 (0.97,1.34)	1	0.96 (0.70,1.31)				≥ 65	1.76 (0.80,3.84)	1.97 (1.24,3.12)	1	1.28 (0.84,1.95)	1.51 (0.97,2.35)				≥ 65	1	1.25 (1.09,1.42)	1.33 (1.17,1.51)	1.63 (1.44,1.85)				≥ 65	1	1.04 (0.85,1.28)	1.43 (1.18,1.74)	1.23 (0.99,1.52)																				≥ 65
R41 (Other symptoms and signs involving cognitive functions and awareness)					0.766499	0.948474		M79 (Other and unspecified soft tissue disorders, not elsewhere classified)						0.215519	0.699419		I50 (Heart failure)					0.512451	0.877031		R13 (Aphagia and dysphagia)					0.575071	0.860107																		I95 (Hypotension)
< 65	1.52 (1.05,2.21)	1.02 (0.71,1.48)	1	0.87 (0.41,1.84)				< 65	0.94 (0.67,1.31)	1.09 (0.91,1.30)	1	1.18 (1.01,1.38)	1.27 (1.07,1.52)				< 65	1	1.07 (0.75,1.52)	1.41 (1.00,1.97)	1.91 (1.39,2.62)				< 65	1	1.12 (0.86,1.46)	1.27 (0.98,1.63)	1.32 (1.03,1.70)																				< 65
≥ 65	1.56 (1.25,1.96)	1.10 (0.88,1.38)	1	1.38 (0.95,2.01)				≥ 65	0.97 (0.67,1.40)	0.83 (0.68,1.03)	1	0.97 (0.82,1.14)	1.17 (0.99,1.39)				≥ 65	1	1.31 (1.04,1.65)	1.52 (1.22,1.89)	2.53 (2.06,3.10)				≥ 65	1	1.12 (0.91,1.39)	1.06 (0.85,1.32)	1.36 (1.08,1.69)																				≥ 65
R54 (Age-related physical debility)					0.931545	0.986005		N17 (Acute kidney failure)						0.291061	0.75282		I51 (Complications and ill-defined descriptions of heart disease)					0.000304872	0.104876		R21 (Rash and other nonspecific skin eruption)					0.467214	0.837092																		J_copd (Chronic obstructive pulmonary disease)
< 65	2.75 (1.15,6.61)	1.36 (0.55,3.39)	1	1.87 (0.48,7.28)				< 65	1.51 (0.99,2.30)	1.15 (0.87,1.53)	1	1.25 (0.97,1.60)	1.73 (1.34,2.23)				< 65	1	0.82 (0.64,1.06)	1.07 (0.84,1.37)	1.05 (0.83,1.34)				< 65	1	1.37 (0.80,2.36)	1.38 (0.81,2.36)	1.87 (1.12,3.12)																				< 65
≥ 65	1.71 (1.23,2.39)	0.94 (0.66,1.34)	1	1.48 (0.86,2.55)				≥ 65	1.67 (1.24,2.26)	1.27 (1.04,1.55)	1	1.24 (1.05,1.46)	1.50 (1.26,1.78)				≥ 65	1	1.16 (0.93,1.44)	1.44 (1.17,1.77)	2.16 (1.78,2.63)				≥ 65	1	1.15 (0.74,1.79)	1.63 (1.07,2.49)	1.64 (1.05,2.55)																				≥ 65
S01 (Open wound of head)					0.944986	0.98807		N18 (Chronic kidney disease (CKD))						0.804106	0.963806		I63 (Cerebral infarction)					0.230966	0.715786		R26 (Abnormalities of gait and mobility)					0.611424	0.865554																		J00 (Acute nasopharyngitis [common cold])
< 65	1.47 (1.01,2.13)	0.95 (0.66,1.37)	1	0.76 (0.35,1.68)				< 65	1.07 (0.67,1.72)	0.98 (0.74,1.30)	1	0.99 (0.77,1.27)	1.14 (0.88,1.49)				< 65	1	1.23 (0.84,1.79)	1.32 (0.91,1.92)	1.22 (0.84,1.79)				< 65	1	1.18 (0.79,1.77)	1.21 (0.82,1.80)	2.01 (1.41,2.88)																				< 65
≥ 65	1.48 (1.11,1.97)	1.03 (0.77,1.37)	1	1.01 (0.59,1.73)				≥ 65	1.18 (0.85,1.66)	1.06 (0.88,1.29)	1	1.18 (1.01,1.38)	1.40 (1.18,1.65)				≥ 65	1	1.23 (0.93,1.64)	1.60 (1.22,2.10)	1.93 (1.48,2.52)				≥ 65	1	1.15 (0.93,1.43)	1.41 (1.13,1.75)	1.85 (1.49,2.29)																				≥ 65
S22 (Fracture of rib (s), sternum and thoracic spine)					0.433172	0.82784		N28 (Other disorders of kidney and ureter, not elsewhere classified)						0.704177	0.931681		I67 (Other cerebrovascular diseases)					0.418557	0.822764		R29 (Other symptoms and signs involving the nervous and musculoskeletal systems)					0.60243	0.863483																		J12_J18 (Pneumonia)
< 65	1.32 (0.85,2.06)	1.36 (0.91,2.03)	1	0.95 (0.40,2.25)				< 65	1.05 (0.51,2.16)	0.91 (0.58,1.41)	1	1.22 (0.84,1.75)	1.41 (0.95,2.08)				< 65	1	0.79 (0.52,1.20)	1.13 (0.77,1.66)	1.33 (0.92,1.94)				< 65	1	1.44 (1.03,2.03)	1.56 (1.12,2.19)	1.62 (1.16,2.25)																				< 65
≥ 65	1.85 (1.30,2.63)	1.19 (0.83,1.71)	1	1.01 (0.51,2.00)				≥ 65	1.65 (0.98,2.78)	1.06 (0.75,1.50)	1	1.12 (0.84,1.49)	1.51 (1.12,2.02)				≥ 65	1	1.10 (0.84,1.44)	1.28 (0.99,1.65)	2.05 (1.61,2.60)				≥ 65	1	1.16 (0.97,1.38)	1.21 (1.01,1.45)	1.44 (1.20,1.72)																				≥ 65
ST_others (Other injury, poisoning and certain other consequences of external causes)					0.499137	0.858515		N39 (Other disorders of urinary system)						0.00682773	0.234874		I69 (Sequelae of cerebrovascular disease)					0.0487843	0.493582		R32 (Unspecified urinary incontinence)					0.251133	0.719914																		J20_J22 (Other acute lower respiratory infections)
< 65	1.29 (1.10,1.51)	1.04 (0.90,1.21)	1	0.93 (0.69,1.26)				< 65	0.60 (0.36,0.99)	1.12 (0.89,1.40)	1	1.16 (0.95,1.42)	1.13 (0.91,1.42)				< 65	1	1.02 (0.49,2.16)	0.68 (0.29,1.58)	1.49 (0.74,3.02)				< 65	1	1.23 (0.76,1.98)	1.09 (0.67,1.77)	1.34 (0.84,2.12)																				< 65
≥ 65	1.55 (1.33,1.79)	1.23 (1.06,1.42)	1	1.01 (0.76,1.33)				≥ 65	1.57 (1.15,2.14)	1.18 (0.97,1.44)	1	1.16 (0.98,1.36)	1.39 (1.17,1.65)				≥ 65	1	1.69 (0.79,3.62)	2.73 (1.35,5.53)	4.03 (2.03,8.00)				≥ 65	1	1.20 (0.86,1.68)	1.50 (1.08,2.09)	1.87 (1.35,2.60)																				≥ 65
VY_others (Other external causes of morbidity and mortality)					0.44014	0.827366		R_others (Other symptoms, signs and abnormal clinical and laboratory findings, not elsewhere classified)						0.945144	0.985241		I70 (Atherosclerosis)					0.16465	0.6586		R41 (Other symptoms and signs involving cognitive functions and awareness)					0.175323	0.670123																		J30_J39 (Other diseases of upper respiratory tract)
< 65	1.13 (0.96,1.32)	1.05 (0.91,1.21)	1	0.83 (0.61,1.12)				< 65	1.72 (1.05,2.82)	1.23 (0.88,1.72)	1	1.20 (0.89,1.62)	1.36 (0.99,1.88)				< 65	1	1.31 (0.57,3.00)	2.12 (1.00,4.50)	2.14 (1.01,4.50)				< 65	1	1.08 (0.71,1.62)	0.98 (0.64,1.48)	1.12 (0.75,1.67)																				< 65
≥ 65	1.34 (1.14,1.57)	1.23 (1.05,1.43)	1	0.96 (0.71,1.29)				≥ 65	1.49 (0.94,2.38)	1.01 (0.75,1.37)	1	1.15 (0.90,1.46)	1.43 (1.11,1.86)				≥ 65	1	0.77 (0.47,1.27)	0.90 (0.57,1.43)	1.73 (1.14,2.63)				≥ 65	1	0.85 (0.67,1.08)	1.02 (0.80,1.29)	1.43 (1.14,1.79)																				≥ 65
W01 (Fall on same level from slipping, tripping and stumbling)					0.103884	0.595602		R29 (Other symptoms and signs involving the nervous and musculoskeletal systems)						0.441867	0.8261		I73 (Other peripheral vascular diseases)					0.0425828	0.443893		R53 (Malaise and fatigue)					0.252686	0.712492																		J40 (Bronchitis, not specified as acute or chronic)
< 65	1.35 (1.04,1.75)	1.07 (0.85,1.35)	1	0.55 (0.31,0.98)				< 65	1.28 (0.76,2.15)	1.00 (0.72,1.41)	1	0.81 (0.60,1.10)	1.24 (0.91,1.69)				< 65	1	1.09 (0.74,1.61)	1.55 (1.08,2.25)	1.60 (1.10,2.32)				< 65	1	0.95 (0.66,1.37)	0.98 (0.69,1.41)	1.15 (0.81,1.62)																				< 65
≥ 65	1.36 (1.11,1.66)	1.03 (0.84,1.26)	1	1.20 (0.86,1.68)				≥ 65	1.87 (1.32,2.63)	1.25 (1.00,1.57)	1	1.17 (0.97,1.42)	1.67 (1.37,2.03)				≥ 65	1	0.97 (0.71,1.33)	0.87 (0.63,1.19)	1.56 (1.18,2.08)				≥ 65	1	1.20 (0.92,1.57)	1.04 (0.78,1.39)	1.65 (1.26,2.16)																				≥ 65
W19 (Unspecified fall)					0.305921	0.7738		R41 (Other symptoms and signs involving cognitive functions and awareness)						0.19756	0.686471		I74 (Arterial embolism and thrombosis)					0.467942	0.834052		R55 (Syncope and collapse)					0.141268	0.684453																		J45_J46 (Asthma and Status asthmaticus)
< 65	1.38 (1.03,1.85)	0.94 (0.71,1.24)	1	0.86 (0.49,1.52)				< 65	1.08 (0.52,2.22)	0.83 (0.53,1.30)	1	0.86 (0.59,1.27)	1.12 (0.74,1.68)				< 65	1	1.42 (1.01,1.99)	1.47 (1.04,2.07)	1.51 (1.07,2.14)				< 65	1	0.94 (0.72,1.23)	0.89 (0.68,1.16)	0.98 (0.76,1.27)																				< 65
≥ 65	1.59 (1.27,1.99)	1.03 (0.82,1.29)	1	1.61 (1.14,2.28)				≥ 65	1.49 (0.92,2.39)	1.44 (1.09,1.90)	1	1.01 (0.79,1.30)	1.54 (1.19,1.98)				≥ 65	1	1.06 (0.77,1.46)	1.20 (0.88,1.64)	1.43 (1.05,1.94)				≥ 65	1	1.14 (0.94,1.38)	1.13 (0.93,1.38)	1.47 (1.20,1.79)																				≥ 65
X59 (Exposure to unspecified factor)					0.82227	0.968702		R54 (Age-related physical debility)						0.705855	0.930323		I77 (Other disorders of arteries and arterioles)					0.618289	0.868128		R94 (Abnormal results of function studies)					0.753342	0.952756																		J69 (Pneumonitis due to solids and liquids)
< 65	1.51 (0.97,2.34)	0.78 (0.50,1.22)	1	0.72 (0.28,1.83)				< 65	0.55 (0.07,4.38)	0.59 (0.20,1.75)	1	0.65 (0.27,1.57)	1.56 (0.69,3.52)				< 65	1	1.99 (0.93,4.27)	2.06 (0.97,4.39)	2.47 (1.18,5.17)				< 65	1	1.02 (0.75,1.38)	1.10 (0.82,1.48)	1.29 (0.97,1.71)																				< 65
≥ 65	1.78 (1.20,2.63)	1.11 (0.74,1.66)	1	1.08 (0.52,2.23)				≥ 65	2.26 (1.23,4.16)	0.86 (0.53,1.40)	1	1.00 (0.69,1.46)	1.71 (1.18,2.50)				≥ 65	1	1.38 (0.70,2.72)	1.69 (0.89,3.23)	2.67 (1.44,4.92)				≥ 65	1	1.06 (0.84,1.34)	1.29 (1.02,1.63)	1.30 (1.01,1.66)																				≥ 65
Y52 (Agents primarily affecting the cardiovascular system)					0.908868	0.980096		R56 (Convulsions, not elsewhere classified)						0.144738	0.672838		I89 (Other noninfective disorders of lymphatic vessels and lymph nodes)					0.414991	0.825184		W18 (Other slipping, tripping and stumbling and falls)					0.23196	0.706144																		J84 (Other interstitial pulmonary diseases)
< 65	1.61 (0.65,3.98)	1.17 (0.47,2.91)	1	2.65 (0.77,9.13)				< 65	2.21 (0.91,5.35)	1.70 (0.92,3.12)	1	0.96 (0.53,1.75)	1.49 (0.81,2.76)				< 65	1	1.58 (0.81,3.11)	2.18 (1.14,4.16)	2.48 (1.30,4.73)				< 65	1	1.67 (1.02,2.73)	0.82 (0.46,1.44)	1.70 (1.04,2.76)																				< 65
≥ 65	2.35 (1.30,4.25)	1.62 (0.89,2.97)	1	2.14 (0.87,5.26)				≥ 65	2.68 (1.40,5.13)	0.84 (0.48,1.47)	1	1.04 (0.68,1.60)	0.96 (0.60,1.56)				≥ 65	1	1.19 (0.64,2.22)	1.48 (0.82,2.65)	2.40 (1.38,4.17)				≥ 65	1	1.52 (1.12,2.08)	1.34 (0.96,1.87)	1.78 (1.28,2.48)																				≥ 65
Y95 (Nosocomial condition)					0.807578	0.964608		R60 (Edema, not elsewhere classified)						0.683662	0.925904		I95 (Hypotension)					0.493729	0.857791		W19 (Unspecified fall)					0.393613	0.820623																		J90_J91 (Pleural effusion)
< 65	1.57 (0.97,2.56)	1.36 (0.85,2.17)	1	1.17 (0.48,2.84)				< 65	1.68 (0.71,3.95)	1.14 (0.63,2.07)	1	1.39 (0.83,2.31)	2.17 (1.29,3.64)				< 65	1	1.10 (0.85,1.43)	1.44 (1.13,1.85)	1.77 (1.39,2.25)				< 65	1	1.16 (0.83,1.62)	1.02 (0.73,1.43)	1.34 (0.97,1.85)																				< 65
≥ 65	1.68 (1.25,2.25)	1.28 (0.95,1.72)	1	1.32 (0.79,2.20)				≥ 65	1.48 (0.83,2.65)	0.98 (0.67,1.43)	1	1.08 (0.79,1.46)	1.32 (0.96,1.82)				≥ 65	1	1.08 (0.88,1.33)	1.24 (1.02,1.50)	1.83 (1.52,2.20)				≥ 65	1	0.99 (0.79,1.26)	1.21 (0.95,1.53)	1.51 (1.19,1.92)																				≥ 65
a Analyses were calculated among diseases associated sleep duration in the main analysis.								ST_others (Other injury, poisoning and certain other consequences of external causes)						0.0851653	0.552771		J_copd (Chronic obstructive pulmonary disease)					0.00744707	0.23289		Y95 (Nosocomial condition)					0.491456	0.862556																		J92 (Pleural plaque)
								< 65	1.08 (0.79,1.47)	0.86 (0.72,1.04)	1	1.01 (0.86,1.18)	1.05 (0.88,1.26)				< 65	1	1.35 (1.02,1.78)	1.60 (1.22,2.10)	1.58 (1.21,2.07)				< 65	1	0.88 (0.49,1.55)	1.08 (0.63,1.85)	1.71 (1.05,2.79)																				< 65
								≥ 65	1.30 (0.93,1.82)	1.07 (0.87,1.31)	1	1.25 (1.07,1.47)	1.52 (1.28,1.80)				≥ 65	1	1.15 (0.93,1.41)	1.35 (1.11,1.65)	2.11 (1.75,2.55)				≥ 65	1	1.08 (0.78,1.48)	1.53 (1.14,2.07)	1.69 (1.25,2.29)																				≥ 65
								VY_others (Other external causes of morbidity and mortality)						0.9166	0.985345		J_others (Other diseases of the respiratory system)					0.8768	0.979283		a Analyses were calculated among diseases associated inter-daily stability in the main analysis.																								J93 (Pneumothorax and air leak)
								< 65	0.95 (0.68,1.33)	0.96 (0.80,1.16)	1	1.04 (0.89,1.23)	1.29 (1.08,1.54)				< 65	1	1.10 (0.68,1.79)	1.16 (0.71,1.87)	1.43 (0.90,2.28)																												< 65
								≥ 65	1.13 (0.78,1.63)	1.10 (0.89,1.35)	1	1.12 (0.95,1.33)	1.37 (1.14,1.64)				≥ 65	1	1.23 (0.81,1.87)	1.34 (0.89,2.00)	1.89 (1.28,2.78)																												≥ 65
								W18 (Other slipping, tripping and stumbling and falls)						0.683561	0.929426		J12_J18 (Pneumonia)					0.344068	0.799727																										J96 (Respiratory failure, not elsewhere classified)
								< 65	1.92 (0.85,4.34)	1.05 (0.58,1.89)	1	1.51 (0.93,2.48)	1.70 (1.00,2.90)				< 65	1	0.96 (0.77,1.19)	1.40 (1.14,1.72)	1.76 (1.44,2.15)																												< 65
								≥ 65	1.64 (0.85,3.18)	1.37 (0.91,2.06)	1	1.30 (0.92,1.84)	1.81 (1.27,2.59)				≥ 65	1	1.18 (0.99,1.41)	1.44 (1.22,1.71)	2.00 (1.70,2.35)																												≥ 65
								X59 (Exposure to unspecified factor)						0.172956	0.676101		J20_J22 (Other acute lower respiratory infections)					0.601602	0.865904																										J98 (Other respiratory disorders)
								< 65	1.39 (0.57,3.43)	1.31 (0.76,2.27)	1	1.23 (0.75,2.03)	1.14 (0.65,2.00)				< 65	1	1.10 (0.88,1.36)	1.19 (0.96,1.48)	1.34 (1.08,1.66)																												< 65
								≥ 65	3.94 (1.93,8.02)	1.42 (0.78,2.56)	1	1.69 (1.04,2.75)	2.29 (1.38,3.77)				≥ 65	1	1.10 (0.89,1.37)	1.44 (1.18,1.77)	1.58 (1.29,1.93)																												≥ 65
								a Analyses were calculated among diseases associated onset timing in the main analysis.									J45_J46 (Asthma and Status asthmaticus)					0.463469	0.839122																										K02 (Dental caries)
																	< 65	1	0.92 (0.74,1.15)	1.03 (0.83,1.28)	1.21 (0.97,1.50)																												< 65
																	≥ 65	1	1.17 (0.90,1.51)	1.27 (0.99,1.63)	1.57 (1.22,2.00)																												≥ 65
																	J69 (Pneumonitis due to solids and liquids)					0.393186	0.824732																										K04 (Diseases of pulp and periapical tissues)
																	< 65	1	2.68 (1.03,6.92)	3.50 (1.39,8.81)	3.31 (1.32,8.35)																												< 65
																	≥ 65	1	1.13 (0.66,1.93)	1.94 (1.20,3.15)	2.20 (1.37,3.53)																												≥ 65
																	J84 (Other interstitial pulmonary diseases)					0.28675	0.752991																										K13 (Other diseases of lip and oral mucosa)
																	< 65	1	1.45 (0.71,2.96)	2.15 (1.10,4.21)	3.17 (1.67,6.04)																												< 65
																	≥ 65	1	1.29 (0.86,1.92)	1.32 (0.89,1.96)	1.60 (1.09,2.34)																												≥ 65
																	J90_J91 (Pleural effusion)					0.00781888	0.224141																										K29 (Gastritis and duodenitis)
																	< 65	1	1.07 (0.81,1.41)	1.49 (1.15,1.94)	1.37 (1.05,1.79)																												< 65
																	≥ 65	1	1.14 (0.92,1.42)	1.24 (1.00,1.53)	1.89 (1.55,2.32)																												≥ 65
																	J96 (Respiratory failure, not elsewhere classified)					0.821755	0.971422																										K46 (Unspecified abdominal hernia)
																	< 65	1	0.74 (0.46,1.19)	1.29 (0.86,1.95)	1.84 (1.25,2.70)																												< 65
																	≥ 65	1	1.01 (0.71,1.44)	1.51 (1.10,2.08)	2.37 (1.75,3.21)																												≥ 65
																	J98 (Other respiratory disorders)					0.193121	0.692016																										K57 (Diverticular disease of intestine)
																	< 65	1	1.02 (0.81,1.30)	1.21 (0.96,1.53)	1.42 (1.13,1.78)																												< 65
																	≥ 65	1	1.24 (0.98,1.55)	1.32 (1.05,1.65)	1.91 (1.54,2.36)																												≥ 65
																	K_others (Other diseases of the digestive system)					0.342897	0.802425																										K59 (Other functional intestinal disorders)
																	< 65	1	1.11 (0.84,1.47)	1.08 (0.81,1.44)	1.26 (0.95,1.67)																												< 65
																	≥ 65	1	1.34 (0.94,1.91)	1.52 (1.08,2.14)	1.81 (1.30,2.54)																												≥ 65
																	K21 (Gastro-esophageal reflux disease)					0.780867	0.959351																										K64 (Hemorrhoids and perianal venous thrombosis)
																	< 65	1	1.01 (0.89,1.14)	1.19 (1.05,1.35)	1.16 (1.03,1.32)																												< 65
																	≥ 65	1	1.04 (0.91,1.19)	1.14 (1.00,1.30)	1.19 (1.04,1.36)																												≥ 65
																	K22 (Other diseases of esophagus)					0.0120023	0.206439																										K70_K77 (Diseases of liver)
																	< 65	1	0.96 (0.76,1.21)	1.40 (1.13,1.74)	1.27 (1.02,1.59)																												< 65
																	≥ 65	1	1.40 (1.12,1.75)	1.28 (1.02,1.59)	1.45 (1.16,1.80)																												≥ 65
																	K31 (Other diseases of stomach and duodenum)					0.205161	0.691917																										K74 (Fibrosis and cirrhosis of liver)
																	< 65	1	0.89 (0.72,1.10)	1.14 (0.93,1.40)	1.25 (1.02,1.53)																												< 65
																	≥ 65	1	1.13 (0.92,1.38)	1.09 (0.90,1.33)	1.33 (1.09,1.61)																												≥ 65
																	K55 (Vascular disorders of intestine)					0.685753	0.925094																										K76 (Other diseases of liver)
																	< 65	1	1.22 (0.65,2.29)	1.73 (0.96,3.13)	2.14 (1.19,3.82)																												< 65
																	≥ 65	1	1.38 (0.84,2.28)	1.80 (1.12,2.89)	1.78 (1.10,2.88)																												≥ 65
																	K56 (Paralytic ileus and intestinal obstruction without hernia)					0.751243	0.957139																										K92 (Other diseases of digestive system)
																	< 65	1	1.31 (0.95,1.81)	1.41 (1.02,1.94)	1.65 (1.20,2.28)																												< 65
																	≥ 65	1	1.08 (0.79,1.47)	1.33 (0.99,1.79)	1.63 (1.22,2.17)																												≥ 65
																	K57 (Diverticular disease of intestine)					0.983787	0.992442																										M_others (Other diseases of the musculoskeletal system and connective tissue)
																	< 65	1	1.15 (1.02,1.28)	1.25 (1.12,1.40)	1.26 (1.12,1.41)																												< 65
																	≥ 65	1	1.14 (1.02,1.27)	1.25 (1.12,1.39)	1.29 (1.16,1.45)																												≥ 65
																	K59 (Other functional intestinal disorders)					0.331729	0.781609																										M10 (Gout)
																	< 65	1	1.05 (0.88,1.27)	1.26 (1.05,1.51)	1.42 (1.19,1.70)																												< 65
																	≥ 65	1	1.15 (0.97,1.36)	1.42 (1.21,1.67)	1.83 (1.57,2.15)																												≥ 65
																	K63 (Other diseases of intestine)					0.351884	0.796368																										M13 (Other arthritis)
																	< 65	1	1.07 (0.93,1.24)	1.19 (1.03,1.37)	1.23 (1.06,1.42)																												< 65
																	≥ 65	1	1.24 (1.06,1.45)	1.17 (1.00,1.36)	1.29 (1.10,1.50)																												≥ 65
																	K70_K77 (Diseases of liver)					0.884249	0.974941																										M15 (Polyosteoarthritis)
																	< 65	1	0.99 (0.78,1.26)	1.29 (1.04,1.62)	1.51 (1.22,1.88)																												< 65
																	≥ 65	1	1.08 (0.83,1.41)	1.29 (1.01,1.66)	1.71 (1.34,2.17)																												≥ 65
																	K74 (Fibrosis and cirrhosis of liver)					0.0353156	0.433877																										M17 (Osteoarthritis of knee)
																	< 65	1	2.53 (0.91,7.06)	3.35 (1.25,8.96)	4.52 (1.74,11.75)																												< 65
																	≥ 65	1	0.63 (0.27,1.47)	1.02 (0.50,2.11)	1.54 (0.78,3.02)																												≥ 65
																	K76 (Other diseases of liver)					0.278429	0.736766																										M19 (Other and unspecified osteoarthritis)
																	< 65	1	0.94 (0.73,1.22)	1.31 (1.03,1.67)	1.54 (1.22,1.95)																												< 65
																	≥ 65	1	1.20 (0.91,1.59)	1.24 (0.94,1.64)	1.76 (1.35,2.29)																												≥ 65
																	K80 (Cholelithiasis)					0.512885	0.873428																										M21 (Other acquired deformities of limbs)
																	< 65	1	1.40 (1.12,1.75)	1.51 (1.21,1.88)	1.64 (1.31,2.04)																												< 65
																	≥ 65	1	1.11 (0.87,1.42)	1.36 (1.08,1.71)	1.48 (1.18,1.86)																												≥ 65
																	K81 (Cholecystitis)					0.981552	0.996029																										M25 (Other joint disorder, not elsewhere classified)
																	< 65	1	1.03 (0.61,1.74)	1.28 (0.77,2.11)	1.65 (1.02,2.67)																												< 65
																	≥ 65	1	1.16 (0.69,1.96)	1.45 (0.88,2.37)	1.72 (1.06,2.79)																												≥ 65
																	K83 (Other diseases of biliary tract)					0.738369	0.947757																										M46 (Other inflammatory spondylopathies)
																	< 65	1	1.17 (0.72,1.91)	1.24 (0.76,2.02)	1.70 (1.07,2.71)																												< 65
																	≥ 65	1	1.03 (0.69,1.54)	1.47 (1.01,2.13)	1.57 (1.08,2.27)																												≥ 65
																	K86 (Other diseases of pancreas)					0.154499	0.664346																										M47 (Spondylosis)
																	< 65	1	1.60 (0.86,2.98)	2.46 (1.38,4.41)	1.88 (1.01,3.50)																												< 65
																	≥ 65	1	0.91 (0.54,1.56)	1.37 (0.85,2.21)	1.76 (1.11,2.80)																												≥ 65
																	K92 (Other diseases of digestive system)					0.101377	0.591077																										M48 (Other spondylopathies)
																	< 65	1	0.97 (0.80,1.18)	1.00 (0.82,1.22)	1.16 (0.96,1.41)																												< 65
																	≥ 65	1	1.18 (0.95,1.46)	1.28 (1.04,1.58)	1.66 (1.36,2.04)																												≥ 65
																	M_others (Other diseases of the musculoskeletal system and connective tissue)					0.543613	0.853894																										M62 (Other disorders of muscle)
																	< 65	1	1.34 (1.01,1.78)	1.38 (1.03,1.84)	1.53 (1.15,2.04)																												< 65
																	≥ 65	1	1.14 (0.85,1.53)	1.46 (1.10,1.92)	1.74 (1.33,2.29)																												≥ 65
																	M13 (Other arthritis)					0.977129	0.997426																										M79 (Other and unspecified soft tissue disorders, not elsewhere classified)
																	< 65	1	1.07 (0.91,1.27)	1.18 (1.00,1.40)	1.21 (1.02,1.43)																												< 65
																	≥ 65	1	1.10 (0.94,1.28)	1.19 (1.02,1.37)	1.29 (1.11,1.49)																												≥ 65
																	M19 (Other and unspecified osteoarthritis)					0.382194	0.832118																										M84 (Disorder of continuity of bone)
																	< 65	1	1.09 (0.94,1.26)	1.09 (0.93,1.26)	1.20 (1.03,1.39)																												< 65
																	≥ 65	1	1.11 (0.96,1.28)	1.28 (1.12,1.47)	1.23 (1.07,1.42)																												≥ 65
																	M25 (Other joint disorder, not elsewhere classified)					0.447095	0.822463																										N_others_male (Other diseases of the genitourinary system among male)
																	< 65	1	1.11 (0.93,1.32)	1.17 (0.98,1.40)	1.30 (1.09,1.55)																												< 65
																	≥ 65	1	1.22 (1.01,1.47)	1.21 (1.01,1.47)	1.56 (1.30,1.87)																												≥ 65
																	M47 (Spondylosis)					0.0126555	0.197886																										N17 (Acute kidney failure)
																	< 65	1	1.01 (0.80,1.27)	1.11 (0.88,1.39)	1.04 (0.82,1.31)																												< 65
																	≥ 65	1	1.30 (1.04,1.61)	1.52 (1.23,1.88)	1.76 (1.43,2.17)																												≥ 65
																	M48 (Other spondylopathies)					0.434537	0.82586																										N18 (Chronic kidney disease (CKD))
																	< 65	1	1.08 (0.79,1.48)	1.12 (0.82,1.54)	1.50 (1.11,2.02)																												< 65
																	≥ 65	1	1.48 (1.14,1.92)	1.59 (1.23,2.06)	1.98 (1.54,2.55)																												≥ 65
																	M54 (Dorsalgia)					0.0528789	0.505288																										N32 (Other disorders of bladder)
																	< 65	1	0.93 (0.79,1.10)	1.16 (0.99,1.36)	1.23 (1.04,1.44)																												< 65
																	≥ 65	1	1.17 (0.98,1.41)	1.19 (1.00,1.42)	1.56 (1.31,1.85)																												≥ 65
																	M79 (Other and unspecified soft tissue disorders, not elsewhere classified)					0.466722	0.840588																										N39 (Other disorders of urinary system)
																	< 65	1	0.98 (0.84,1.15)	1.06 (0.91,1.25)	1.17 (1.00,1.37)																												< 65
																	≥ 65	1	0.87 (0.73,1.05)	0.98 (0.82,1.17)	1.21 (1.02,1.44)																												≥ 65
																	M80 (Osteoporosis with current pathological fracture)					0.0642809	0.552816																										N90 (Other noninflammatory disorders of vulva and perineum)
																	< 65	1	1.17 (0.44,3.15)	1.36 (0.50,3.70)	1.14 (0.38,3.44)																												< 65
																	≥ 65	1	2.43 (1.25,4.72)	1.96 (0.99,3.89)	4.19 (2.21,7.95)																												≥ 65
																	M81 (Osteoporosis without current pathological fracture)					0.166363	0.657803																										R_others (Other symptoms, signs and abnormal clinical and laboratory findings, not elsewhere classified)
																	< 65	1	1.37 (1.10,1.71)	1.27 (1.01,1.60)	1.49 (1.18,1.88)																												< 65
																	≥ 65	1	1.22 (1.00,1.49)	1.34 (1.10,1.63)	1.76 (1.45,2.14)																												≥ 65
																	N13 (Obstructive and reflux uropathy)					0.495133	0.855908																										R05 (Cough)
																	< 65	1	1.45 (1.01,2.07)	1.20 (0.82,1.75)	1.47 (1.02,2.12)																												< 65
																	≥ 65	1	1.38 (0.95,1.99)	1.56 (1.09,2.23)	1.81 (1.28,2.57)																												≥ 65
																	N17 (Acute kidney failure)					0.144568	0.681254																										R06 (Abnormalities of breathing)
																	< 65	1	1.34 (1.03,1.74)	1.50 (1.17,1.94)	1.88 (1.47,2.40)																												< 65
																	≥ 65	1	1.15 (0.94,1.41)	1.52 (1.26,1.84)	2.35 (1.96,2.81)																												≥ 65
																	N18 (Chronic kidney disease (CKD))					0.376081	0.834657																										R07 (Pain in throat and chest)
																	< 65	1	1.18 (0.91,1.54)	1.37 (1.05,1.77)	1.42 (1.09,1.83)																												< 65
																	≥ 65	1	1.25 (1.04,1.50)	1.36 (1.14,1.63)	1.76 (1.48,2.09)																												≥ 65
																	N28 (Other disorders of kidney and ureter, not elsewhere classified)					0.0835981	0.563877																										R13 (Aphagia and dysphagia)
																	< 65	1	1.09 (0.72,1.64)	1.78 (1.22,2.59)	1.67 (1.14,2.44)																												< 65
																	≥ 65	1	1.39 (1.02,1.89)	1.32 (0.97,1.79)	1.53 (1.13,2.07)																												≥ 65
																	N30 (Cystitis)					0.524018	0.866646																										R21 (Rash and other nonspecific skin eruption)
																	< 65	1	1.56 (1.04,2.34)	1.16 (0.74,1.81)	1.72 (1.13,2.61)																												< 65
																	≥ 65	1	1.47 (1.00,2.18)	1.54 (1.05,2.27)	1.56 (1.06,2.31)																												≥ 65
																	N32 (Other disorders of bladder)					0.608581	0.86509																										R26 (Abnormalities of gait and mobility)
																	< 65	1	1.08 (0.81,1.44)	1.33 (1.01,1.76)	1.50 (1.14,1.98)																												< 65
																	≥ 65	1	1.06 (0.83,1.34)	1.11 (0.88,1.41)	1.41 (1.12,1.76)																												≥ 65
																	N39 (Other disorders of urinary system)					0.00352635	0.173295																										R29 (Other symptoms and signs involving the nervous and musculoskeletal systems)
																	< 65	1	0.99 (0.80,1.22)	1.24 (1.02,1.52)	1.28 (1.05,1.57)																												< 65
																	≥ 65	1	1.31 (1.08,1.59)	1.48 (1.23,1.78)	2.06 (1.72,2.47)																												≥ 65
																	N40 (Benign prostatic hyperplasia)					0.893141	0.97228																										R32 (Unspecified urinary incontinence)
																	< 65	1	1.06 (0.85,1.32)	1.23 (1.00,1.52)	1.29 (1.05,1.59)																												< 65
																	≥ 65	1	1.06 (0.89,1.26)	1.11 (0.94,1.32)	1.24 (1.05,1.46)																												≥ 65
																	N48 (Other disorders of penis)					0.558349	0.865189																										R33 (Retention of urine)
																	< 65	1	1.25 (0.74,2.10)	1.61 (0.98,2.65)	1.59 (0.97,2.61)																												< 65
																	≥ 65	1	1.66 (0.91,3.03)	1.48 (0.81,2.70)	2.06 (1.16,3.64)																												≥ 65
																	R_others (Other symptoms, signs and abnormal clinical and laboratory findings, not elsewhere classified)					0.792166	0.96633																										R40 (Somnolence, stupor and coma)
																	< 65	1	0.99 (0.72,1.35)	1.31 (0.97,1.75)	1.55 (1.16,2.07)																												< 65
																	≥ 65	1	1.21 (0.91,1.59)	1.41 (1.08,1.84)	1.67 (1.28,2.17)																												≥ 65
																	R00 (Abnormalities of heart beat)					0.569186	0.858772																										R41 (Other symptoms and signs involving cognitive functions and awareness)
																	< 65	1	1.31 (1.05,1.63)	1.49 (1.20,1.85)	1.51 (1.21,1.88)																												< 65
																	≥ 65	1	1.09 (0.89,1.32)	1.24 (1.03,1.50)	1.32 (1.10,1.60)																												≥ 65
																	R03 (Abnormal blood-pressure reading, without diagnosis)					0.150644	0.673006																										R42 (Dizziness and giddiness)
																	< 65	1	0.86 (0.57,1.30)	1.25 (0.85,1.83)	1.39 (0.94,2.04)																												< 65
																	≥ 65	1	1.41 (0.98,2.04)	1.17 (0.80,1.70)	1.73 (1.21,2.47)																												≥ 65
																	R04 (Hemorrhage from respiratory passages)					0.837373	0.973164																										R45 (Symptoms and signs involving emotional state)
																	< 65	1	1.69 (1.05,2.70)	1.99 (1.25,3.16)	2.12 (1.33,3.36)																												< 65
																	≥ 65	1	1.52 (1.03,2.26)	1.64 (1.11,2.41)	2.19 (1.51,3.18)																												≥ 65
																	R05 (Cough)					0.875378	0.984085																										R50 (Fever of other and unknown origin)
																	< 65	1	1.00 (0.69,1.46)	1.54 (1.09,2.17)	1.58 (1.11,2.24)																												< 65
																	≥ 65	1	1.00 (0.70,1.44)	1.34 (0.96,1.88)	1.58 (1.13,2.20)																												≥ 65
																	R06 (Abnormalities of breathing)					0.0982098	0.582486																										R52 (Pain, unspecified)
																	< 65	1	1.45 (1.12,1.87)	1.49 (1.15,1.92)	2.14 (1.68,2.73)																												< 65
																	≥ 65	1	0.94 (0.74,1.19)	1.19 (0.95,1.48)	1.54 (1.24,1.90)																												≥ 65
																	R07 (Pain in throat and chest)					0.514545	0.867664																										R53 (Malaise and fatigue)
																	< 65	1	1.14 (0.98,1.32)	1.14 (0.98,1.33)	1.29 (1.11,1.50)																												< 65
																	≥ 65	1	1.04 (0.88,1.24)	1.24 (1.05,1.47)	1.30 (1.10,1.54)																												≥ 65
																	R11 (Nausea and vomiting)					0.976763	1																										R54 (Age-related physical debility)
																	< 65	1	1.02 (0.83,1.24)	1.20 (0.99,1.46)	1.28 (1.05,1.56)																												< 65
																	≥ 65	1	1.08 (0.88,1.32)	1.27 (1.05,1.55)	1.39 (1.14,1.69)																												≥ 65
																	R13 (Aphagia and dysphagia)					0.62499	0.87397																										R55 (Syncope and collapse)
																	< 65	1	1.01 (0.79,1.29)	1.20 (0.94,1.52)	1.22 (0.96,1.56)																												< 65
																	≥ 65	1	1.02 (0.80,1.31)	1.13 (0.89,1.44)	1.45 (1.15,1.83)																												≥ 65
																	R18 (Ascites)					0.294831	0.756881																										R57 (Shock, not elsewhere classified)
																	< 65	1	1.43 (0.89,2.30)	1.14 (0.69,1.88)	1.85 (1.16,2.94)																												< 65
																	≥ 65	1	1.19 (0.70,2.04)	1.77 (1.08,2.89)	2.19 (1.35,3.56)																												≥ 65
																	R25 (Abnormal involuntary movements)					0.184575	0.675466																										R59 (Enlarged lymph nodes)
																	< 65	1	1.36 (0.66,2.81)	1.81 (0.90,3.63)	1.85 (0.91,3.73)																												< 65
																	≥ 65	1	0.95 (0.47,1.90)	1.65 (0.89,3.05)	2.62 (1.46,4.71)																												≥ 65
																	R26 (Abnormalities of gait and mobility)					0.925952	0.98311																										R60 (Edema, not elsewhere classified)
																	< 65	1	1.19 (0.77,1.82)	1.88 (1.27,2.79)	2.79 (1.92,4.04)																												< 65
																	≥ 65	1	1.33 (1.00,1.78)	1.88 (1.43,2.47)	3.10 (2.39,4.01)																												≥ 65
																	R29 (Other symptoms and signs involving the nervous and musculoskeletal systems)					0.751895	0.954436																										R91 (Abnormal findings on diagnostic imaging of lung)
																	< 65	1	0.94 (0.66,1.34)	1.36 (0.98,1.89)	2.18 (1.61,2.95)																												< 65
																	≥ 65	1	1.20 (0.95,1.51)	1.69 (1.36,2.10)	2.63 (2.13,3.24)																												≥ 65
																	R32 (Unspecified urinary incontinence)					0.515526	0.865078																										S01 (Open wound of head)
																	< 65	1	0.86 (0.52,1.43)	1.08 (0.67,1.73)	1.56 (1.00,2.43)																												< 65
																	≥ 65	1	1.31 (0.86,2.00)	1.60 (1.07,2.39)	2.68 (1.83,3.92)																												≥ 65
																	R33 (Retention of urine)					0.315754	0.781434																										S22 (Fracture of rib (s), sternum and thoracic spine)
																	< 65	1	1.10 (0.86,1.41)	1.23 (0.96,1.58)	1.38 (1.09,1.76)																												< 65
																	≥ 65	1	1.17 (0.97,1.42)	1.14 (0.94,1.37)	1.66 (1.39,1.99)																												≥ 65
																	R41 (Other symptoms and signs involving cognitive functions and awareness)					0.188848	0.683827																										S42 (Fracture of shoulder and upper arm)
																	< 65	1	0.80 (0.53,1.21)	0.99 (0.66,1.47)	1.33 (0.91,1.93)																												< 65
																	≥ 65	1	1.13 (0.85,1.51)	1.24 (0.93,1.64)	2.34 (1.81,3.02)																												≥ 65
																	R45 (Symptoms and signs involving emotional state)					0.688731	0.921882																										S70 (Superficial injury of hip and thigh)
																	< 65	1	0.92 (0.49,1.74)	1.65 (0.94,2.89)	1.67 (0.95,2.93)																												< 65
																	≥ 65	1	1.42 (0.79,2.54)	1.72 (0.98,3.01)	2.01 (1.16,3.49)																												≥ 65
																	R50 (Fever of other and unknown origin)					0.387162	0.827229																										ST_others (Other injury, poisoning and certain other consequences of external causes)
																	< 65	1	1.01 (0.74,1.39)	1.31 (0.96,1.78)	1.35 (0.99,1.84)																												< 65
																	≥ 65	1	1.12 (0.80,1.56)	1.27 (0.92,1.74)	1.74 (1.28,2.36)																												≥ 65
																	R52 (Pain, unspecified)					0.636029	0.878691																										T81 (Complications of procedures, not elsewhere classified)
																	< 65	1	1.43 (0.68,3.01)	1.79 (0.87,3.67)	2.68 (1.35,5.32)																												< 65
																	≥ 65	1	1.02 (0.48,2.19)	1.07 (0.51,2.23)	1.68 (0.85,3.34)																												≥ 65
																	R53 (Malaise and fatigue)					0.356785	0.802184																										T82 (Complications of cardiac and vascular prosthetic devices, implants and grafts)
																	< 65	1	0.79 (0.55,1.15)	1.21 (0.86,1.70)	1.32 (0.94,1.86)																												< 65
																	≥ 65	1	1.06 (0.76,1.49)	1.42 (1.03,1.94)	1.98 (1.47,2.68)																												≥ 65
																	R54 (Age-related physical debility)					0.129674	0.655998																										VY_others (Other external causes of morbidity and mortality)
																	< 65	1	1.45 (0.41,5.16)	4.00 (1.32,12.13)	4.33 (1.43,13.08)																												< 65
																	≥ 65	1	1.55 (0.97,2.48)	1.90 (1.21,3.00)	3.42 (2.22,5.27)																												≥ 65
																	R55 (Syncope and collapse)					0.975104	1																										W01 (Fall on same level from slipping, tripping and stumbling)
																	< 65	1	0.92 (0.70,1.20)	1.11 (0.86,1.44)	1.35 (1.05,1.74)																												< 65
																	≥ 65	1	0.98 (0.79,1.22)	1.14 (0.92,1.41)	1.49 (1.21,1.82)																												≥ 65
																	R59 (Enlarged lymph nodes)					0.00415808	0.178797																										W18 (Other slipping, tripping and stumbling and falls)
																	< 65	1	0.88 (0.58,1.33)	1.15 (0.77,1.70)	1.06 (0.71,1.59)																												< 65
																	≥ 65	1	1.51 (0.97,2.36)	1.22 (0.77,1.92)	2.32 (1.53,3.51)																												≥ 65
																	R60 (Edema, not elsewhere classified)					0.525861	0.865533																										W19 (Unspecified fall)
																	< 65	1	1.60 (0.95,2.71)	1.92 (1.15,3.20)	2.15 (1.30,3.57)																												< 65
																	≥ 65	1	1.13 (0.77,1.66)	1.48 (1.03,2.11)	2.09 (1.49,2.95)																												≥ 65
																	R63 (Symptoms and signs concerning food and fluid intake)					0.537433	0.855911																										X59 (Exposure to unspecified factor)
																	< 65	1	0.97 (0.76,1.23)	1.17 (0.93,1.48)	1.30 (1.03,1.64)																												< 65
																	≥ 65	1	1.17 (0.95,1.45)	1.31 (1.07,1.61)	1.61 (1.32,1.96)																												≥ 65
																	R68 (Other general symptoms and signs)					0.434924	0.822053																										Y42 (Hormones and their synthetic substitutes and antagonists, not elsewhere classified)
																	< 65	1	1.73 (0.75,3.97)	1.66 (0.72,3.84)	1.55 (0.66,3.60)																												< 65
																	≥ 65	1	1.24 (0.64,2.38)	1.65 (0.89,3.03)	2.69 (1.51,4.81)																												≥ 65
																	R69 (Illness, unspecified)					0.010549	0.213463																										Y45 (Analgesics, antipyretics and anti-inflammatory drugs)
																	< 65	1	1.05 (0.85,1.28)	1.09 (0.89,1.33)	1.15 (0.94,1.41)																												< 65
																	≥ 65	1	1.16 (0.95,1.43)	1.21 (0.98,1.48)	1.75 (1.44,2.13)																												≥ 65
																	R91 (Abnormal findings on diagnostic imaging of lung)					0.0394709	0.438																										Y83 (Surgical operation and other surgical procedures as the cause of abnormal reaction of the patient, or of later complication, without mention of misadventure at the time of the procedure)
																	< 65	1	0.85 (0.56,1.29)	0.77 (0.50,1.19)	0.95 (0.62,1.44)																												< 65
																	≥ 65	1	1.16 (0.80,1.69)	1.20 (0.83,1.74)	2.05 (1.45,2.89)																												≥ 65
																	R93 (Abnormal findings on diagnostic imaging of other body structures)					0.449632	0.818377																										Y84 (Other medical procedures as the cause of abnormal reaction of the patient, or of later complication, without mention of misadventure at the time of the procedure)
																	< 65	1	1.31 (0.94,1.82)	1.17 (0.83,1.65)	1.24 (0.88,1.75)																												< 65
																	≥ 65	1	1.23 (0.90,1.68)	1.41 (1.04,1.90)	1.57 (1.16,2.11)																												≥ 65
																	R94 (Abnormal results of function studies)					0.0659366	0.540052																										Y95 (Nosocomial condition)
																	< 65	1	1.21 (0.89,1.63)	1.68 (1.26,2.24)	1.49 (1.11,2.00)																												< 65
																	≥ 65	1	0.98 (0.73,1.31)	1.36 (1.04,1.78)	1.85 (1.43,2.39)																												≥ 65
																	S00 (Superficial injury of head)					0.247717	0.722159																										a Analyses were calculated among diseases associated 5 clusters in the main analysis.
																	< 65	1	1.10 (0.73,1.68)	1.32 (0.87,1.98)	1.25 (0.81,1.91)
																	≥ 65	1	1.18 (0.83,1.67)	1.28 (0.91,1.80)	1.96 (1.42,2.71)
																	S01 (Open wound of head)					0.351551	0.800885
																	< 65	1	0.90 (0.59,1.38)	1.39 (0.94,2.06)	1.37 (0.92,2.04)
																	≥ 65	1	1.15 (0.80,1.65)	1.35 (0.96,1.91)	1.90 (1.36,2.65)
																	ST_others (Other injury, poisoning and certain other consequences of external causes)					0.00328491	0.188335
																	< 65	1	0.92 (0.78,1.09)	1.12 (0.96,1.32)	1.07 (0.90,1.26)
																	≥ 65	1	1.19 (1.00,1.41)	1.18 (0.99,1.40)	1.54 (1.30,1.82)
																	T81 (Complications of procedures, not elsewhere classified)					0.857151	0.979601
																	< 65	1	1.13 (0.90,1.42)	1.23 (0.98,1.55)	1.50 (1.20,1.88)
																	≥ 65	1	1.07 (0.86,1.32)	1.10 (0.89,1.35)	1.34 (1.10,1.64)
																	T82 (Complications of cardiac and vascular prosthetic devices, implants and grafts)					0.0718035	0.548898
																	< 65	1	0.90 (0.55,1.49)	0.88 (0.52,1.47)	1.29 (0.81,2.07)
																	≥ 65	1	1.25 (0.74,2.09)	1.82 (1.13,2.92)	2.15 (1.35,3.42)
																	T83 (Complications of genitourinary prosthetic devices, implants and grafts)					0.813918	0.968816
																	< 65	1	1.71 (0.94,3.09)	1.58 (0.86,2.92)	2.02 (1.12,3.63)
																	≥ 65	1	1.61 (0.88,2.94)	2.16 (1.22,3.82)	2.31 (1.31,4.06)
																	VY_others (Other external causes of morbidity and mortality)					0.0552695	0.500334
																	< 65	1	0.99 (0.85,1.17)	1.08 (0.92,1.27)	1.07 (0.91,1.27)
																	≥ 65	1	1.23 (1.03,1.47)	1.12 (0.93,1.35)	1.41 (1.18,1.68)
																	W01 (Fall on same level from slipping, tripping and stumbling)					0.528101	0.860979
																	< 65	1	0.94 (0.71,1.25)	1.25 (0.95,1.64)	1.42 (1.08,1.86)
																	≥ 65	1	1.23 (0.97,1.57)	1.31 (1.03,1.66)	1.68 (1.33,2.12)
																	W10 (Fall on and from stairs and steps)					0.835316	0.974064
																	< 65	1	1.06 (0.65,1.74)	1.23 (0.76,1.99)	1.60 (1.01,2.55)
																	≥ 65	1	1.04 (0.70,1.54)	1.03 (0.70,1.53)	1.76 (1.22,2.54)
																	W18 (Other slipping, tripping and stumbling and falls)					0.728906	0.942645
																	< 65	1	0.82 (0.49,1.35)	1.13 (0.71,1.82)	1.61 (1.03,2.52)
																	≥ 65	1	0.98 (0.68,1.42)	0.99 (0.69,1.42)	1.78 (1.28,2.47)
																	W19 (Unspecified fall)					0.039228	0.449814
																	< 65	1	1.35 (0.98,1.87)	1.21 (0.87,1.70)	1.62 (1.17,2.25)
																	≥ 65	1	0.91 (0.68,1.21)	1.37 (1.06,1.78)	1.95 (1.52,2.51)
																	Y42 (Hormones and their synthetic substitutes and antagonists, not elsewhere classified)					0.0255808	0.338453
																	< 65	1	1.00 (0.45,2.23)	1.49 (0.71,3.12)	1.35 (0.63,2.87)
																	≥ 65	1	2.00 (0.70,5.70)	1.22 (0.40,3.76)	4.78 (1.83,12.53)
																	Y52 (Agents primarily affecting the cardiovascular system)					0.891877	0.977088
																	< 65	1	1.27 (0.40,4.02)	2.14 (0.74,6.12)	2.57 (0.93,7.10)
																	≥ 65	1	1.86 (0.85,4.07)	2.22 (1.04,4.72)	3.01 (1.44,6.29)
																	Y83 (Surgical operation and other surgical procedures as the cause of abnormal reaction of the patient, or of later complication, without mention of misadventure at the time of the procedure)					0.970029	0.999072
																	< 65	1	1.01 (0.84,1.22)	1.10 (0.91,1.33)	1.42 (1.19,1.70)
																	≥ 65	1	0.99 (0.83,1.18)	1.15 (0.97,1.36)	1.42 (1.21,1.68)
																	Y95 (Nosocomial condition)					0.876439	0.982068
																	< 65	1	1.02 (0.56,1.85)	1.57 (0.91,2.70)	2.52 (1.52,4.17)
																	≥ 65	1	1.19 (0.81,1.73)	1.41 (0.98,2.01)	2.09 (1.49,2.93)
																	a Analyses were calculated among diseases associated relative amplitude in the main analysis.
[truncated: 5 more columns]

## Sheet: ST9 - Subgroup by education
Supplementary Table 9. Association of sleep traits and risks of disease incidence, stratified by education level
Outcomes a	Sleep duration (hours/day)				P for interaction	FDR-adjusted P for interaction		Outcomes a	Sleep onset timing					P for interaction	FDR-adjusted P for interaction		Outcomes a	Relative amplitude * -1				P for interaction	FDR-adjusted P for interaction		Outcomes a	Inter-daily stability * -1				P for interaction	FDR-adjusted P for interaction		Outcomes a	Sleep efficiency * -1				P for interaction	FDR-adjusted P for interaction		Outcomes a	Number of awake				P for interaction	FDR-adjusted P for interaction		Outcomes a
	< 6	6-7	7-8	≥ 8					< 22	22-23	23-23:30	23:30-00:30	≥ 00:30					Q1	Q2	Q3	Q4					Q1	Q2	Q3	Q4					Q1	Q2	Q3	Q4					<1	1-2	2-3	≥3
D50 (Iron deficiency anemia)					0.433656	0.987931		D50 (Iron deficiency anemia)						0.704396	0.939195		A00_A09 (Intestinal infectious diseases)					0.351361	1		A00_A09 (Intestinal infectious diseases)					0.0471969	1		D50 (Iron deficiency anemia)					0.528748	0.957311		G20 (Parkinson's disease)					0.829166	0.960381		A00_A09 (Intestinal infectious diseases)
Under college	1.62 (1.38,1.89)	1.18 (1.01,1.38)	1	1.07 (0.81,1.41)				Under college	1.19 (0.86,1.65)	1.00 (0.82,1.23)	1	1.11 (0.93,1.31)	1.56 (1.31,1.86)				Under college	1	1.15 (0.99,1.35)	1.14 (0.97,1.33)	1.43 (1.23,1.67)				Under college	1	0.92 (0.79,1.06)	1.18 (1.03,1.36)	1.17 (1.01,1.36)				Under college	1	0.97 (0.82,1.15)	0.95 (0.81,1.12)	1.22 (1.04,1.43)				Under college	1	0.91 (0.63,1.32)	0.52 (0.32,0.86)	0.60 (0.37,0.99)				Under college
College and above	1.31 (1.06,1.62)	1.00 (0.81,1.23)	1	0.90 (0.58,1.38)				College and above	1.13 (0.70,1.81)	0.82 (0.62,1.08)	1	0.94 (0.75,1.17)	1.35 (1.07,1.70)				College and above	1	1.29 (1.04,1.60)	1.34 (1.08,1.65)	1.72 (1.40,2.12)				College and above	1	1.09 (0.89,1.33)	1.03 (0.84,1.25)	1.27 (1.05,1.55)				College and above	1	1.19 (0.95,1.50)	1.07 (0.85,1.36)	1.34 (1.07,1.68)				College and above	1	0.69 (0.45,1.06)	0.59 (0.35,0.98)	0.48 (0.27,0.85)				College and above
D64 (Other anemias)					0.73353	0.931124		D64 (Other anemias)						0.307466	1		A41 (Other sepsis)					0.943241	0.983257		A41 (Other sepsis)					0.831617	0.956777		D64 (Other anemias)					0.422916	0.996459		I82 (Other venous embolism and thrombosis)					0.732148	0.936279		A41 (Other sepsis)
Under college	1.38 (1.19,1.59)	1.00 (0.86,1.16)	1	0.86 (0.66,1.13)				Under college	1.45 (1.08,1.96)	1.17 (0.97,1.43)	1	1.17 (0.99,1.39)	1.67 (1.40,1.98)				Under college	1	1.02 (0.81,1.28)	1.31 (1.06,1.63)	1.64 (1.33,2.01)				Under college	1	1.13 (0.92,1.37)	1.33 (1.09,1.62)	1.40 (1.15,1.71)				Under college	1	1.01 (0.86,1.19)	1.04 (0.89,1.22)	1.21 (1.04,1.42)				Under college	1	0.89 (0.76,1.03)	0.83 (0.69,0.99)	0.73 (0.60,0.90)				Under college
College and above	1.46 (1.20,1.78)	1.12 (0.93,1.36)	1	1.05 (0.71,1.55)				College and above	1.26 (0.81,1.96)	1.00 (0.77,1.28)	1	1.15 (0.94,1.41)	1.37 (1.10,1.71)				College and above	1	1.11 (0.82,1.52)	1.48 (1.11,1.98)	1.77 (1.33,2.36)				College and above	1	0.92 (0.69,1.22)	1.19 (0.91,1.56)	1.28 (0.98,1.68)				College and above	1	0.96 (0.77,1.20)	1.23 (1.00,1.51)	1.36 (1.11,1.67)				College and above	1	0.95 (0.76,1.17)	0.99 (0.77,1.26)	0.85 (0.65,1.12)				College and above
E10_E14 (Diabetes mellitus)					0.247073	1		E05 (Thyrotoxicosis [hyperthyroidism])						0.288114	1		A49 (Bacterial infection of unspecified site)					0.653739	0.952908		D50 (Iron deficiency anemia)					0.371108	1		E11 (Type 2 diabetes mellitus)					0.988195	0.996889		M19 (Other and unspecified osteoarthritis)					0.0373178	1		B37 (Candidiasis)
Under college	1.41 (1.20,1.65)	1.13 (0.97,1.32)	1	1.14 (0.87,1.51)				Under college	1.47 (0.55,3.95)	2.24 (1.29,3.88)	1	1.73 (1.03,2.90)	2.19 (1.28,3.75)				Under college	1	1.59 (0.87,2.90)	2.01 (1.13,3.59)	2.35 (1.33,4.14)				Under college	1	1.08 (0.92,1.27)	1.13 (0.96,1.33)	1.28 (1.09,1.51)				Under college	1	1.05 (0.90,1.23)	1.09 (0.94,1.28)	1.23 (1.06,1.43)				Under college	1	1.10 (0.98,1.22)	0.99 (0.88,1.13)	1.27 (1.12,1.44)				Under college
College and above	1.46 (1.16,1.84)	1.20 (0.95,1.50)	1	0.67 (0.38,1.19)				College and above	0.80 (0.19,3.45)	0.85 (0.43,1.69)	1	1.08 (0.63,1.85)	1.61 (0.92,2.84)				College and above	1	1.42 (0.61,3.30)	1.17 (0.49,2.77)	2.15 (0.98,4.75)				College and above	1	1.05 (0.83,1.32)	0.89 (0.70,1.13)	1.15 (0.91,1.45)				College and above	1	1.02 (0.81,1.28)	1.06 (0.85,1.32)	1.16 (0.94,1.44)				College and above	1	1.01 (0.88,1.17)	1.09 (0.93,1.28)	1.02 (0.86,1.21)				College and above
E11 (Type 2 diabetes mellitus)					0.12773	1		E10_E14 (Diabetes mellitus)						0.777435	0.941681		D50 (Iron deficiency anemia)					0.557847	0.931551		D64 (Other anemias)					0.512054	0.957318		E66 (Overweight and obesity)					0.177835	1		M46 (Other inflammatory spondylopathies)					0.6742	0.946632		D50 (Iron deficiency anemia)
Under college	1.50 (1.29,1.73)	1.13 (0.97,1.30)	1	1.14 (0.88,1.48)				Under college	0.93 (0.66,1.31)	0.96 (0.79,1.17)	1	0.99 (0.84,1.17)	1.34 (1.13,1.59)				Under college	1	1.22 (1.02,1.45)	1.31 (1.10,1.56)	1.49 (1.25,1.77)				Under college	1	1.15 (0.98,1.35)	1.19 (1.01,1.39)	1.44 (1.23,1.68)				Under college	1	0.99 (0.87,1.12)	1.00 (0.88,1.13)	1.13 (1.00,1.27)				Under college	1	1.08 (0.76,1.53)	1.14 (0.76,1.70)	1.71 (1.16,2.51)				Under college
College and above	1.53 (1.24,1.88)	1.16 (0.94,1.44)	1	0.61 (0.35,1.06)				College and above	0.64 (0.34,1.19)	0.95 (0.72,1.26)	1	0.92 (0.73,1.16)	1.15 (0.90,1.47)				College and above	1	1.01 (0.79,1.29)	1.08 (0.85,1.37)	1.34 (1.07,1.69)				College and above	1	0.95 (0.76,1.18)	1.08 (0.87,1.33)	1.33 (1.07,1.63)				College and above	1	0.94 (0.78,1.14)	1.13 (0.94,1.35)	1.38 (1.16,1.65)				College and above	1	1.42 (0.86,2.34)	1.38 (0.78,2.45)	1.53 (0.85,2.75)				College and above
E66 (Overweight and obesity)					0.00947598	1		E11 (Type 2 diabetes mellitus)						0.413957	0.995813		D64 (Other anemias)					0.373298	1		D70 (Neutropenia)					0.281717	1		F10_F19 (Mental and behavioural disorders due to psychoactive substance use)					0.891614	0.967556		N18 (Chronic kidney disease (CKD))					0.36192	1		D64 (Other anemias)
Under college	1.33 (1.19,1.49)	1.07 (0.95,1.20)	1	1.04 (0.85,1.28)				Under college	0.86 (0.62,1.19)	0.99 (0.83,1.20)	1	1.02 (0.87,1.19)	1.40 (1.19,1.64)				Under college	1	1.26 (1.06,1.51)	1.35 (1.13,1.61)	1.83 (1.55,2.17)				Under college	1	1.32 (0.97,1.79)	1.38 (1.01,1.88)	1.54 (1.12,2.11)				Under college	1	1.34 (1.11,1.63)	1.23 (1.01,1.49)	1.52 (1.26,1.82)				Under college	1	0.96 (0.83,1.10)	0.95 (0.81,1.12)	1.17 (1.00,1.38)				Under college
College and above	1.75 (1.47,2.09)	1.23 (1.03,1.46)	1	0.76 (0.50,1.15)				College and above	0.43 (0.21,0.88)	0.92 (0.71,1.21)	1	0.99 (0.80,1.22)	1.32 (1.06,1.65)				College and above	1	1.05 (0.84,1.32)	1.14 (0.91,1.42)	1.55 (1.25,1.92)				College and above	1	1.02 (0.68,1.52)	0.85 (0.56,1.29)	1.34 (0.90,1.98)				College and above	1	1.23 (0.94,1.61)	1.26 (0.97,1.64)	1.44 (1.11,1.85)				College and above	1	0.90 (0.72,1.12)	1.08 (0.85,1.38)	1.35 (1.07,1.70)				College and above
E87 (Other disorders of fluid, electrolyte and acid-base balance)					0.0338767	1		E27 (Other disorders of adrenal gland)						0.287089	1		E_others (Other endocrine, nutritional and metabolic diseases)					0.502725	0.966131		E10_E14 (Diabetes mellitus)					0.233755	1		G47 (Sleep disorders)					0.0994377	1		R56 (Convulsions, not elsewhere classified)					0.680753	0.944271		D69 (Purpura and other hemorrhagic conditions)
Under college	1.24 (1.07,1.43)	1.02 (0.89,1.17)	1	1.02 (0.80,1.31)				Under college	5.31 (1.70,16.58)	1.13 (0.36,3.51)	1	1.61 (0.64,4.05)	3.27 (1.33,8.05)				Under college	1	1.17 (0.79,1.73)	1.57 (1.08,2.27)	1.77 (1.23,2.55)				Under college	1	1.25 (1.06,1.49)	1.40 (1.18,1.66)	1.58 (1.34,1.88)				Under college	1	0.81 (0.61,1.07)	0.90 (0.69,1.18)	1.30 (1.02,1.66)				Under college	1	1.85 (1.19,2.86)	1.89 (1.17,3.05)	2.02 (1.24,3.29)				Under college
College and above	1.53 (1.24,1.87)	1.23 (1.01,1.50)	1	0.58 (0.34,0.99)				College and above	0.80 (0.10,6.38)	1.22 (0.48,3.07)	1	0.84 (0.36,1.94)	1.94 (0.86,4.35)				College and above	1	0.81 (0.52,1.26)	1.15 (0.77,1.73)	1.65 (1.12,2.44)				College and above	1	1.28 (0.98,1.66)	1.09 (0.83,1.41)	1.43 (1.11,1.85)				College and above	1	1.36 (0.96,1.92)	1.16 (0.81,1.65)	1.52 (1.09,2.13)				College and above	1	1.61 (0.98,2.64)	1.22 (0.67,2.21)	1.67 (0.95,2.94)				College and above
F00_F03 (Dementia)					0.981229	1		E55 (Vitamin D deficiency)						0.180656	1		E03 (Other hypothyroidism)					0.391724	1		E11 (Type 2 diabetes mellitus)					0.0866695	1		J_copd (Chronic obstructive pulmonary disease)					0.486031	0.94997		T82 (Complications of cardiac and vascular prosthetic devices, implants and grafts)					0.367835	1		D70 (Neutropenia)
Under college	1.57 (1.15,2.16)	1.09 (0.79,1.50)	1	1.39 (0.84,2.30)				Under college	1.54 (0.91,2.61)	1.11 (0.78,1.59)	1	1.09 (0.80,1.48)	1.44 (1.05,1.98)				Under college	1	1.16 (0.93,1.43)	1.14 (0.92,1.42)	1.39 (1.13,1.72)				Under college	1	1.23 (1.05,1.45)	1.47 (1.25,1.72)	1.60 (1.37,1.88)				Under college	1	1.14 (0.94,1.37)	1.45 (1.22,1.73)	1.55 (1.30,1.84)				Under college	1	1.54 (1.06,2.23)	1.42 (0.94,2.16)	1.75 (1.16,2.63)				Under college
College and above	1.39 (0.93,2.07)	1.08 (0.72,1.61)	1	1.37 (0.66,2.82)				College and above	2.38 (1.23,4.60)	1.00 (0.61,1.64)	1	1.68 (1.15,2.46)	1.79 (1.19,2.68)				College and above	1	0.94 (0.71,1.23)	1.11 (0.86,1.45)	1.15 (0.88,1.51)				College and above	1	1.20 (0.94,1.53)	1.09 (0.86,1.39)	1.54 (1.22,1.94)				College and above	1	1.05 (0.80,1.38)	1.23 (0.94,1.60)	1.27 (0.98,1.65)				College and above	1	0.93 (0.57,1.49)	1.24 (0.75,2.04)	1.47 (0.90,2.39)				College and above
F10_F19 (Mental and behavioural disorders due to psychoactive substance use)					0.911677	0.977		E66 (Overweight and obesity)						0.091892	1		E07 (Other disorders of thyroid)					0.545641	0.943218		E21 (Hyperparathyroidism and other disorders of parathyroid gland)					0.536537	0.936897		J12_J18 (Pneumonia)					0.367522	1		a Analyses were calculated among diseases associated waking number in the main analysis.								E10_E14 (Diabetes mellitus)
Under college	1.31 (1.11,1.55)	1.03 (0.87,1.21)	1	1.14 (0.85,1.52)				Under college	1.15 (0.91,1.45)	1.01 (0.87,1.17)	1	1.05 (0.93,1.19)	1.35 (1.18,1.53)				Under college	1	2.03 (0.96,4.30)	1.69 (0.77,3.70)	2.70 (1.29,5.66)				Under college	1	1.30 (0.77,2.19)	1.55 (0.92,2.62)	1.80 (1.05,3.07)				Under college	1	1.09 (0.94,1.27)	1.28 (1.11,1.49)	1.21 (1.05,1.40)												Under college
College and above	1.42 (1.12,1.80)	1.13 (0.89,1.43)	1	1.07 (0.65,1.74)				College and above	0.82 (0.51,1.31)	0.99 (0.79,1.25)	1	1.25 (1.04,1.50)	1.48 (1.22,1.80)				College and above	1	3.88 (0.84,17.81)	3.91 (0.86,17.90)	3.36 (0.72,15.77)				College and above	1	1.00 (0.47,2.13)	1.41 (0.69,2.86)	2.12 (1.07,4.19)				College and above	1	0.94 (0.76,1.16)	1.09 (0.89,1.33)	1.22 (1.00,1.48)												College and above
G47 (Sleep disorders)					0.431592	0.989783		E86 (Volume depletion)						0.0869696	1		E10_E14 (Diabetes mellitus)					0.9054	0.976357		E66 (Overweight and obesity)					0.289456	1		J96 (Respiratory failure, not elsewhere classified)					0.39549	1										E11 (Type 2 diabetes mellitus)
Under college	1.91 (1.48,2.45)	1.12 (0.86,1.46)	1	0.83 (0.48,1.41)				Under college	1.26 (0.77,2.06)	1.18 (0.87,1.59)	1	1.28 (0.99,1.65)	1.47 (1.13,1.93)				Under college	1	1.28 (1.05,1.56)	1.53 (1.27,1.85)	2.01 (1.68,2.41)				Under college	1	1.15 (1.01,1.30)	1.11 (0.98,1.26)	1.46 (1.30,1.66)				Under college	1	1.47 (1.08,2.00)	1.85 (1.39,2.48)	1.86 (1.39,2.48)												Under college
College and above	1.61 (1.17,2.21)	1.16 (0.85,1.60)	1	1.03 (0.53,2.02)				College and above	1.23 (0.65,2.34)	0.87 (0.60,1.28)	1	0.75 (0.55,1.04)	1.26 (0.91,1.74)				College and above	1	1.28 (0.96,1.70)	1.35 (1.03,1.79)	1.90 (1.46,2.47)				College and above	1	1.30 (1.05,1.60)	1.43 (1.17,1.76)	1.66 (1.36,2.02)				College and above	1	1.02 (0.66,1.60)	1.32 (0.87,2.00)	1.71 (1.15,2.54)												College and above
G56 (Mononeuropathies of upper limb)					0.924143	0.987284		E87 (Other disorders of fluid, electrolyte and acid-base balance)						0.564147	0.933012		E11 (Type 2 diabetes mellitus)					0.811906	0.953228		E83 (Disorders of mineral metabolism)					0.0472016	1		K62 (Other diseases of anus and rectum)					0.509928	0.958554										E16 (Other disorders of pancreatic internal secretion)
Under college	1.41 (1.13,1.77)	1.11 (0.89,1.39)	1	0.87 (0.57,1.33)				Under college	1.29 (0.97,1.70)	0.92 (0.76,1.11)	1	0.96 (0.82,1.12)	1.22 (1.04,1.43)				Under college	1	1.29 (1.07,1.56)	1.59 (1.33,1.90)	2.12 (1.78,2.51)				Under college	1	1.15 (0.89,1.49)	1.51 (1.18,1.94)	1.62 (1.26,2.08)				Under college	1	1.07 (0.91,1.25)	1.18 (1.01,1.38)	1.21 (1.04,1.42)												Under college
College and above	1.31 (0.96,1.79)	1.05 (0.78,1.41)	1	0.94 (0.51,1.74)				College and above	1.24 (0.80,1.92)	0.93 (0.73,1.20)	1	0.81 (0.65,1.00)	1.22 (0.98,1.52)				College and above	1	1.46 (1.11,1.93)	1.61 (1.23,2.10)	2.16 (1.67,2.79)				College and above	1	0.92 (0.65,1.29)	0.85 (0.60,1.20)	1.16 (0.84,1.62)				College and above	1	1.13 (0.93,1.37)	1.04 (0.86,1.26)	1.20 (0.99,1.45)												College and above
I05_I09 (Chronic rheumatic heart diseases)					0.402989	1		F10_F19 (Mental and behavioural disorders due to psychoactive substance use)						0.509324	0.962679		E14 (Unspecified diabetes mellitus)					0.726505	0.939541		E86 (Volume depletion)					0.467457	0.940382		M17 (Osteoarthritis of knee)					0.226541	1										E53 (Deficiency of other B group vitamins)
Under college	1.30 (1.06,1.59)	1.00 (0.82,1.22)	1	0.85 (0.58,1.25)				Under college	1.63 (1.19,2.23)	1.11 (0.89,1.38)	1	1.19 (0.98,1.44)	1.48 (1.22,1.80)				Under college	1	0.99 (0.60,1.61)	1.40 (0.89,2.19)	2.16 (1.42,3.29)				Under college	1	1.00 (0.78,1.27)	1.18 (0.93,1.50)	1.33 (1.05,1.70)				Under college	1	1.11 (0.97,1.28)	1.09 (0.95,1.26)	1.16 (1.01,1.34)												Under college
College and above	1.35 (1.00,1.83)	1.20 (0.90,1.61)	1	0.58 (0.27,1.26)				College and above	1.26 (0.73,2.19)	0.91 (0.65,1.27)	1	1.29 (1.00,1.67)	1.52 (1.16,1.99)				College and above	1	0.77 (0.40,1.48)	0.85 (0.46,1.56)	1.17 (0.66,2.07)				College and above	1	0.92 (0.66,1.29)	0.91 (0.65,1.27)	1.31 (0.96,1.81)				College and above	1	1.04 (0.85,1.27)	1.31 (1.09,1.58)	1.30 (1.07,1.57)												College and above
I10 (Essential (primary) hypertension)					0.622227	0.968534		F32_F33 (Depressive episode and Recurrent depressive disorder)						0.44859	0.989199		E16 (Other disorders of pancreatic internal secretion)					0.135745	1		E87 (Other disorders of fluid, electrolyte and acid-base balance)					0.174608	1		M19 (Other and unspecified osteoarthritis)					0.546949	0.940752										E55 (Vitamin D deficiency)
Under college	1.23 (1.13,1.34)	1.03 (0.95,1.12)	1	1.05 (0.91,1.22)				Under college	1.36 (0.99,1.87)	0.95 (0.77,1.18)	1	1.01 (0.84,1.21)	1.28 (1.06,1.56)				Under college	1	0.84 (0.49,1.43)	1.09 (0.67,1.78)	1.74 (1.11,2.73)				Under college	1	0.87 (0.75,1.02)	1.00 (0.86,1.16)	1.24 (1.07,1.44)				Under college	1	1.10 (0.97,1.25)	1.15 (1.01,1.30)	1.31 (1.16,1.49)												Under college
College and above	1.16 (1.04,1.30)	1.02 (0.91,1.13)	1	0.89 (0.71,1.13)				College and above	1.36 (0.83,2.23)	1.31 (1.00,1.72)	1	1.10 (0.86,1.39)	1.42 (1.10,1.83)				College and above	1	2.13 (0.88,5.17)	2.91 (1.25,6.75)	2.91 (1.25,6.80)				College and above	1	1.11 (0.89,1.38)	1.19 (0.96,1.49)	1.30 (1.04,1.62)				College and above	1	0.99 (0.84,1.16)	1.07 (0.92,1.26)	1.16 (0.99,1.37)												College and above
I20_I25 (Ischaemic heart diseases)					0.937727	0.980481		F41 (Other anxiety disorders)						0.154112	1		E53 (Deficiency of other B group vitamins)					0.0507587	0.919001		F05 (Delirium due to known physiological condition)					0.693213	0.93884		M65 (Synovitis and tenosynovitis)					0.143146	1										E66 (Overweight and obesity)
Under college	1.25 (1.11,1.41)	1.09 (0.97,1.22)	1	1.02 (0.83,1.26)				Under college	1.20 (0.89,1.64)	1.13 (0.93,1.35)	1	1.10 (0.93,1.30)	1.18 (0.98,1.41)				Under college	1	0.98 (0.61,1.58)	1.47 (0.95,2.28)	1.59 (1.03,2.45)				Under college	1	0.77 (0.56,1.06)	1.07 (0.79,1.44)	1.63 (1.22,2.17)				Under college	1	1.09 (0.84,1.42)	1.12 (0.86,1.46)	1.55 (1.21,1.99)												Under college
College and above	1.22 (1.05,1.42)	1.02 (0.88,1.19)	1	0.90 (0.65,1.24)				College and above	1.32 (0.84,2.06)	0.92 (0.70,1.20)	1	1.11 (0.90,1.38)	1.33 (1.06,1.68)				College and above	1	1.89 (0.85,4.18)	2.85 (1.35,6.01)	4.67 (2.27,9.63)				College and above	1	1.02 (0.67,1.54)	1.13 (0.75,1.70)	1.75 (1.19,2.58)				College and above	1	0.86 (0.62,1.20)	1.20 (0.88,1.63)	1.15 (0.84,1.58)												College and above
I21 (Acute myocardial infarction)					0.506437	0.96251		G47 (Sleep disorders)						0.37311	1		E55 (Vitamin D deficiency)					0.469858	0.939716		F10_F19 (Mental and behavioural disorders due to psychoactive substance use)					0.383117	1		M75 (Shoulder lesions)					0.719182	0.940678										E83 (Disorders of mineral metabolism)
Under college	1.27 (1.07,1.51)	1.11 (0.93,1.32)	1	1.04 (0.76,1.43)				Under college	0.83 (0.46,1.49)	1.01 (0.72,1.40)	1	1.14 (0.86,1.51)	1.71 (1.29,2.27)				Under college	1	1.29 (0.90,1.83)	1.48 (1.05,2.08)	2.23 (1.62,3.08)				Under college	1	1.06 (0.89,1.27)	1.08 (0.90,1.29)	1.35 (1.13,1.61)				Under college	1	1.15 (0.93,1.43)	1.05 (0.84,1.31)	1.29 (1.04,1.61)												Under college
College and above	1.47 (1.14,1.89)	1.18 (0.92,1.52)	1	0.79 (0.43,1.44)				College and above	0.91 (0.43,1.90)	0.78 (0.52,1.16)	1	0.87 (0.64,1.19)	1.17 (0.84,1.63)				College and above	1	1.33 (0.86,2.05)	1.92 (1.28,2.87)	2.16 (1.44,3.23)				College and above	1	1.11 (0.85,1.44)	1.12 (0.86,1.46)	1.19 (0.92,1.55)				College and above	1	1.03 (0.76,1.40)	1.15 (0.86,1.55)	1.34 (1.00,1.79)												College and above
I25 (Chronic ischemic heart disease)					0.88139	0.971789		I05_I09 (Chronic rheumatic heart diseases)						0.021948	1		E66 (Overweight and obesity)					0.533481	0.945967		G20 (Parkinson's disease)					0.865646	0.966826		M81 (Osteoporosis without current pathological fracture)					0.679818	0.946791										E86 (Volume depletion)
Under college	1.22 (1.08,1.37)	1.08 (0.96,1.21)	1	1.01 (0.81,1.25)				Under college	0.88 (0.55,1.40)	0.91 (0.70,1.19)	1	0.86 (0.69,1.07)	1.31 (1.04,1.63)				Under college	1	1.25 (1.08,1.45)	1.63 (1.42,1.87)	1.83 (1.60,2.10)				Under college	1	1.66 (1.03,2.68)	1.76 (1.08,2.86)	2.71 (1.69,4.34)				Under college	1	1.12 (0.93,1.33)	1.20 (1.00,1.43)	1.30 (1.08,1.56)												Under college
College and above	1.24 (1.06,1.45)	1.02 (0.87,1.19)	1	0.93 (0.66,1.29)				College and above	1.24 (0.56,2.77)	1.61 (1.08,2.41)	1	1.63 (1.15,2.31)	1.79 (1.23,2.59)				College and above	1	1.29 (1.03,1.60)	1.53 (1.24,1.89)	1.96 (1.60,2.40)				College and above	1	1.19 (0.66,2.15)	1.54 (0.88,2.69)	2.24 (1.30,3.85)				College and above	1	1.28 (1.02,1.60)	1.21 (0.96,1.53)	1.29 (1.01,1.64)												College and above
I47_I49 (cardiac arrhythmias)					0.16092	1		I10 (Essential (primary) hypertension)						0.952127	0.989522		E83 (Disorders of mineral metabolism)					0.625427	0.956208		G43_G44 (Migraine and other headache syndromes)					0.961219	0.992971		N18 (Chronic kidney disease (CKD))					0.463652	0.955067										E87 (Other disorders of fluid, electrolyte and acid-base balance)
Under college	1.31 (1.17,1.46)	1.01 (0.91,1.13)	1	1.09 (0.90,1.33)				Under college	1.04 (0.86,1.27)	1.00 (0.90,1.12)	1	1.05 (0.96,1.15)	1.17 (1.06,1.30)				Under college	1	1.34 (0.99,1.80)	1.60 (1.20,2.13)	2.21 (1.68,2.91)				Under college	1	1.29 (0.97,1.71)	1.29 (0.96,1.73)	1.46 (1.08,1.96)				Under college	1	1.00 (0.86,1.18)	1.00 (0.85,1.17)	1.23 (1.06,1.44)												Under college
College and above	1.29 (1.11,1.50)	1.17 (1.01,1.35)	1	0.97 (0.72,1.32)				College and above	1.10 (0.84,1.45)	1.08 (0.93,1.24)	1	1.10 (0.98,1.24)	1.22 (1.07,1.39)				College and above	1	1.21 (0.81,1.80)	1.69 (1.17,2.46)	1.90 (1.31,2.76)				College and above	1	1.39 (0.94,2.04)	1.33 (0.90,1.97)	1.66 (1.14,2.44)				College and above	1	0.92 (0.72,1.18)	1.00 (0.78,1.28)	1.37 (1.09,1.72)												College and above
I50 (Heart failure)					0.727004	0.936665		I20_I25 (Ischaemic heart diseases)						0.350137	1		E86 (Volume depletion)					0.494422	0.955512		G47 (Sleep disorders)					0.686853	0.94511		R29 (Other symptoms and signs involving the nervous and musculoskeletal systems)					0.77874	0.939952										F00_F03 (Dementia)
Under college	1.48 (1.24,1.76)	1.13 (0.95,1.35)	1	0.94 (0.67,1.31)				Under college	1.02 (0.79,1.31)	0.94 (0.80,1.09)	1	1.07 (0.94,1.21)	1.22 (1.07,1.40)				Under college	1	1.39 (1.03,1.87)	1.81 (1.36,2.41)	2.20 (1.67,2.90)				Under college	1	1.28 (0.96,1.70)	1.23 (0.92,1.65)	1.74 (1.32,2.28)				Under college	1	1.22 (1.00,1.50)	1.41 (1.16,1.72)	1.24 (1.02,1.52)												Under college
College and above	1.60 (1.23,2.07)	1.11 (0.85,1.44)	1	0.65 (0.34,1.26)				College and above	1.33 (0.96,1.84)	0.82 (0.67,1.01)	1	0.98 (0.84,1.14)	1.16 (0.98,1.37)				College and above	1	1.06 (0.73,1.54)	1.29 (0.90,1.83)	1.74 (1.23,2.46)				College and above	1	1.22 (0.84,1.77)	1.17 (0.81,1.70)	1.51 (1.06,2.15)				College and above	1	1.09 (0.83,1.43)	1.45 (1.12,1.88)	1.39 (1.07,1.81)												College and above
I51 (Complications and ill-defined descriptions of heart disease)					0.188905	1		I21 (Acute myocardial infarction)						0.856285	0.962621		E87 (Other disorders of fluid, electrolyte and acid-base balance)					0.642302	0.96066		I10 (Essential (primary) hypertension)					0.184194	1		R32 (Unspecified urinary incontinence)					0.252011	1										F05 (Delirium due to known physiological condition)
Under college	1.35 (1.14,1.59)	1.05 (0.89,1.24)	1	1.15 (0.86,1.53)				Under college	1.23 (0.87,1.73)	0.90 (0.72,1.13)	1	0.96 (0.79,1.15)	1.27 (1.05,1.54)				Under college	1	1.13 (0.94,1.36)	1.55 (1.30,1.84)	1.89 (1.60,2.23)				Under college	1	1.08 (0.99,1.18)	1.12 (1.03,1.23)	1.21 (1.10,1.33)				Under college	1	1.20 (0.86,1.69)	1.25 (0.90,1.75)	1.28 (0.92,1.79)												Under college
College and above	1.29 (1.02,1.63)	1.12 (0.89,1.40)	1	0.65 (0.37,1.16)				College and above	1.60 (0.96,2.67)	0.95 (0.68,1.32)	1	1.11 (0.85,1.44)	1.34 (1.01,1.78)				College and above	1	1.11 (0.86,1.45)	1.53 (1.20,1.96)	2.21 (1.75,2.80)				College and above	1	1.02 (0.91,1.16)	0.94 (0.83,1.07)	1.12 (0.99,1.26)				College and above	1	1.92 (1.18,3.14)	1.65 (1.00,2.74)	2.23 (1.37,3.61)												College and above
I67 (Other cerebrovascular diseases)					0.302408	1		I24 (Other acute ischemic heart diseases)						0.0166895	1		F_others (Other mental and behavioural disorders)					0.126168	1		I21 (Acute myocardial infarction)					0.674408	0.943074		R56 (Convulsions, not elsewhere classified)					0.551773	0.935024										F10_F19 (Mental and behavioural disorders due to psychoactive substance use)
Under college	1.24 (0.99,1.56)	1.03 (0.82,1.28)	1	1.02 (0.69,1.51)				Under college	1.68 (0.92,3.10)	0.90 (0.57,1.43)	1	1.04 (0.71,1.51)	1.61 (1.11,2.35)				Under college	1	1.49 (0.96,2.32)	1.71 (1.11,2.63)	1.82 (1.18,2.81)				Under college	1	1.09 (0.90,1.31)	1.13 (0.93,1.36)	1.36 (1.13,1.64)				Under college	1	1.67 (1.02,2.74)	1.56 (0.95,2.58)	1.97 (1.22,3.19)												Under college
College and above	1.57 (1.17,2.12)	0.97 (0.71,1.32)	1	1.09 (0.60,1.98)				College and above	3.59 (1.54,8.35)	1.62 (0.86,3.06)	1	1.36 (0.78,2.39)	1.10 (0.58,2.10)				College and above	1	0.67 (0.38,1.19)	1.19 (0.73,1.96)	1.47 (0.91,2.40)				College and above	1	0.92 (0.70,1.21)	0.97 (0.74,1.27)	1.15 (0.89,1.50)				College and above	1	1.05 (0.60,1.83)	0.91 (0.51,1.62)	1.39 (0.82,2.34)												College and above
I71 (Aortic aneurysm and dissection)					0.986679	0.998287		I47_I49 (cardiac arrhythmias)						0.957578	0.992189		F00_F03 (Dementia)					0.24822	1		I25 (Chronic ischemic heart disease)					0.447908	0.994068		ST_others (Other injury, poisoning and certain other consequences of external causes)					0.406083	1										F32_F33 (Depressive episode and Recurrent depressive disorder)
Under college	1.55 (1.13,2.12)	1.15 (0.83,1.59)	1	0.85 (0.44,1.61)				Under college	0.78 (0.60,1.03)	0.96 (0.83,1.10)	1	0.95 (0.84,1.07)	1.17 (1.03,1.33)				Under college	1	1.20 (0.80,1.79)	1.68 (1.14,2.46)	2.26 (1.56,3.28)				Under college	1	1.10 (0.97,1.25)	1.17 (1.02,1.33)	1.29 (1.13,1.47)				Under college	1	1.03 (0.89,1.20)	1.25 (1.08,1.44)	1.20 (1.04,1.40)												Under college
College and above	1.59 (1.00,2.54)	1.22 (0.76,1.94)	1	0.84 (0.29,2.42)				College and above	0.93 (0.64,1.34)	0.94 (0.78,1.13)	1	0.98 (0.84,1.13)	1.19 (1.01,1.40)				College and above	1	0.94 (0.53,1.66)	1.58 (0.96,2.62)	2.67 (1.65,4.32)				College and above	1	0.95 (0.80,1.13)	1.05 (0.88,1.24)	1.07 (0.90,1.27)				College and above	1	0.96 (0.80,1.15)	1.08 (0.90,1.29)	1.27 (1.07,1.51)												College and above
J_copd (Chronic obstructive pulmonary disease)					0.241953	1		I50 (Heart failure)						0.39738	1		F05 (Delirium due to known physiological condition)					0.19938	0.979809		I26 (Pulmonary embolism)					0.759505	0.939819		T82 (Complications of cardiac and vascular prosthetic devices, implants and grafts)					0.0430719	1										F41 (Other anxiety disorders)
Under college	1.56 (1.32,1.83)	1.13 (0.96,1.33)	1	1.16 (0.88,1.52)				Under college	1.15 (0.81,1.65)	0.99 (0.79,1.24)	1	0.92 (0.76,1.11)	1.31 (1.08,1.58)				Under college	1	1.29 (0.87,1.90)	1.47 (1.02,2.14)	2.43 (1.72,3.45)				Under college	1	1.15 (0.87,1.51)	1.60 (1.23,2.08)	1.83 (1.40,2.39)				Under college	1	1.34 (0.87,2.07)	1.54 (1.01,2.34)	1.59 (1.05,2.41)												Under college
College and above	1.25 (0.98,1.59)	1.11 (0.88,1.41)	1	0.82 (0.49,1.39)				College and above	1.33 (0.72,2.46)	1.05 (0.74,1.50)	1	1.26 (0.95,1.67)	1.55 (1.15,2.08)				College and above	1	0.92 (0.53,1.60)	1.52 (0.93,2.48)	3.08 (1.95,4.85)				College and above	1	1.24 (0.85,1.80)	1.43 (1.00,2.05)	1.49 (1.03,2.14)				College and above	1	0.68 (0.38,1.20)	0.82 (0.48,1.40)	1.61 (1.02,2.56)												College and above
J12_J18 (Pneumonia)					0.438017	0.991302		I67 (Other cerebrovascular diseases)						0.458354	0.967325		F10_F19 (Mental and behavioural disorders due to psychoactive substance use)					0.698071	0.941711		I27 (Other pulmonary heart diseases)					0.550959	0.942935		a Analyses were calculated among diseases associated sleep efficiency in the main analysis.																F43 (Reaction to severe stress, and adjustment disorders)
Under college	1.26 (1.10,1.45)	1.08 (0.95,1.24)	1	1.09 (0.86,1.37)				Under college	1.38 (0.89,2.15)	0.99 (0.74,1.32)	1	0.98 (0.77,1.25)	1.22 (0.94,1.57)				Under college	1	1.30 (1.06,1.59)	1.41 (1.16,1.71)	1.77 (1.46,2.13)				Under college	1	1.57 (0.88,2.82)	2.40 (1.38,4.18)	2.77 (1.59,4.84)																				Under college
College and above	1.21 (1.00,1.45)	1.05 (0.88,1.26)	1	0.75 (0.49,1.14)				College and above	2.50 (1.39,4.49)	1.41 (0.95,2.11)	1	1.29 (0.92,1.83)	1.55 (1.08,2.23)				College and above	1	1.19 (0.90,1.56)	1.12 (0.86,1.47)	1.52 (1.17,1.97)				College and above	1	1.12 (0.52,2.40)	1.65 (0.81,3.35)	1.31 (0.61,2.80)																				College and above
J20_J22 (Other acute lower respiratory infections)					0.302208	1		I87 (Other disorders of veins)						0.406864	0.999724		F32_F33 (Depressive episode and Recurrent depressive disorder)					0.613867	0.964248		I44 (Atrioventricular and left bundle-branch block)					0.623779	0.966576																		G20 (Parkinson's disease)
Under college	1.18 (1.00,1.39)	1.03 (0.89,1.21)	1	1.14 (0.87,1.48)				Under college	2.02 (0.53,7.62)	1.82 (0.75,4.38)	1	2.21 (1.02,4.79)	4.04 (1.88,8.70)				Under college	1	1.07 (0.88,1.30)	1.33 (1.10,1.61)	1.58 (1.31,1.90)				Under college	1	1.08 (0.87,1.33)	1.37 (1.11,1.68)	1.44 (1.16,1.77)																				Under college
College and above	1.46 (1.17,1.83)	1.16 (0.93,1.44)	1	0.95 (0.60,1.50)				College and above	0.71 (0.09,5.48)	0.55 (0.19,1.59)	1	0.99 (0.47,2.07)	1.62 (0.76,3.43)				College and above	1	0.99 (0.77,1.26)	1.15 (0.91,1.46)	1.20 (0.95,1.53)				College and above	1	1.03 (0.77,1.37)	1.18 (0.88,1.56)	1.48 (1.12,1.96)																				College and above
J45_J46 (Asthma and Status asthmaticus)					0.554255	0.934625		J_copd (Chronic obstructive pulmonary disease)						0.264192	1		F41 (Other anxiety disorders)					0.36185	1		I50 (Heart failure)					0.139368	1																		G47 (Sleep disorders)
Under college	1.20 (0.99,1.45)	1.07 (0.90,1.28)	1	0.77 (0.54,1.10)				Under college	1.16 (0.82,1.64)	1.09 (0.87,1.35)	1	1.17 (0.98,1.40)	1.54 (1.29,1.86)				Under college	1	0.94 (0.79,1.11)	1.17 (0.99,1.38)	1.27 (1.08,1.49)				Under college	1	1.15 (0.95,1.38)	1.37 (1.14,1.66)	1.56 (1.29,1.88)																				Under college
College and above	1.47 (1.14,1.90)	1.19 (0.94,1.52)	1	1.01 (0.61,1.67)				College and above	1.41 (0.85,2.34)	0.91 (0.66,1.25)	1	0.87 (0.67,1.13)	1.31 (1.01,1.71)				College and above	1	1.13 (0.89,1.44)	1.43 (1.14,1.79)	1.46 (1.16,1.84)				College and above	1	0.80 (0.60,1.07)	0.99 (0.75,1.31)	1.25 (0.95,1.63)																				College and above
J69 (Pneumonitis due to solids and liquids)					0.151511	1		J12_J18 (Pneumonia)						0.429725	0.992116		G_others (Other diseases of the nervous system)					0.211546	1		I67 (Other cerebrovascular diseases)					0.797119	0.942299																		G56 (Mononeuropathies of upper limb)
Under college	1.99 (1.29,3.08)	1.08 (0.68,1.73)	1	1.46 (0.71,2.99)				Under college	1.01 (0.75,1.35)	1.00 (0.84,1.19)	1	1.08 (0.93,1.24)	1.14 (0.98,1.34)				Under college	1	1.14 (0.87,1.50)	1.22 (0.93,1.60)	1.50 (1.15,1.96)				Under college	1	1.04 (0.82,1.32)	1.14 (0.90,1.45)	1.45 (1.14,1.84)																				Under college
College and above	1.33 (0.75,2.36)	1.14 (0.65,2.00)	1	0.30 (0.04,2.24)				College and above	0.81 (0.49,1.34)	1.04 (0.82,1.32)	1	0.99 (0.82,1.21)	1.31 (1.07,1.61)				College and above	1	1.00 (0.70,1.41)	1.53 (1.11,2.11)	1.63 (1.18,2.25)				College and above	1	1.05 (0.75,1.45)	0.98 (0.70,1.36)	1.45 (1.06,2.00)																				College and above
J96 (Respiratory failure, not elsewhere classified)					0.100928	1		J45_J46 (Asthma and Status asthmaticus)						0.387061	1		G20 (Parkinson's disease)					0.49315	0.958438		I69 (Sequelae of cerebrovascular disease)					0.0422572	1																		G81 (Hemiplegia and hemiparesis)
Under college	1.42 (1.10,1.82)	1.08 (0.83,1.39)	1	0.99 (0.63,1.56)				Under college	1.19 (0.79,1.80)	1.31 (1.03,1.67)	1	1.34 (1.09,1.66)	1.65 (1.32,2.07)				Under college	1	0.81 (0.45,1.46)	1.54 (0.92,2.59)	2.73 (1.68,4.43)				Under college	1	0.80 (0.46,1.40)	0.82 (0.47,1.45)	1.95 (1.21,3.15)																				Under college
College and above	1.36 (0.92,2.02)	1.50 (1.03,2.18)	1	0.59 (0.21,1.64)				College and above	1.60 (0.97,2.64)	1.01 (0.74,1.38)	1	1.11 (0.85,1.44)	1.35 (1.02,1.79)				College and above	1	0.75 (0.38,1.48)	1.06 (0.57,1.97)	2.91 (1.69,5.00)				College and above	1	2.08 (0.97,4.45)	1.24 (0.53,2.91)	2.01 (0.90,4.48)																				College and above
K59 (Other functional intestinal disorders)					0.534188	0.942363		K29 (Gastritis and duodenitis)						0.742376	0.928645		G30_G31 (Alzheimer diseas and other degenerative diseases of nervous system, not elsewhere classified)					0.123401	1		I74 (Arterial embolism and thrombosis)					0.698864	0.939099																		I05_I09 (Chronic rheumatic heart diseases)
Under college	1.14 (1.00,1.30)	0.93 (0.82,1.06)	1	0.99 (0.79,1.23)				Under college	1.19 (0.94,1.50)	1.09 (0.95,1.26)	1	1.11 (0.98,1.26)	1.32 (1.16,1.51)				Under college	1	0.99 (0.63,1.57)	2.04 (1.36,3.04)	1.82 (1.20,2.74)				Under college	1	1.10 (0.85,1.44)	1.14 (0.86,1.49)	1.33 (1.01,1.74)																				Under college
College and above	1.22 (1.02,1.46)	1.09 (0.92,1.29)	1	1.04 (0.74,1.47)				College and above	1.19 (0.84,1.69)	1.05 (0.87,1.27)	1	1.14 (0.98,1.34)	1.20 (1.01,1.43)				College and above	1	1.77 (0.91,3.45)	2.15 (1.14,4.08)	2.85 (1.52,5.35)				College and above	1	0.94 (0.63,1.40)	1.19 (0.82,1.74)	1.57 (1.09,2.27)																				College and above
[truncated: 358 more rows]
[truncated: 5 more columns]

[truncated: 7 more sheets: ST10 - Subgroup by chronnotype, ST11 - Sensitivity analysis, ST12 - E-value analysis, ST13 -Research article, ST14 -Meta analysis, ST15-study population of NHANES, ST16 - Mediation analysis]
